# Supplementary material for: PD-L1 recruits phospholipase C and enhances tumorigenicity of lung tumors harboring mutant forms of EGFR
Source: Cell Rep. 2021 May 25;35(8):109181. doi: 10.1016/j.celrep.2021.109181 (PMC8170369; doi:10.1016/j.celrep.2021.109181)
Supplement: Table S1. RNA-sequencing analyses of genes differentially expressed in PD-L1-overexpressing lung cancer cells, related to Figure 5H — Listed are differentially expressed genes identified in PC9ER cells transiently overexpressing a PD-L1 protein fused to GFP. RNA-seq libraries were sequenced at 10 million reads per sample. [file mmc2.xlsx]

## Sheet: Table S1
Gene			Raw Counts							Normalized Counts							SiRNA_vs_Control
Gene	Gene_name		c1	c2	c3	s1	s2	s3		c1	c2	c3	s1	s2	s3		Comparison	log2FoldChange	Direction	pvalue	padj	max_count	pass
ENSG00000000003	TSPAN6		2912	2531	3635	2884	2276	1807		2777.14	2786.26	3006.72	2394.9	2407.47	2334.95		SiRNA_vs_Control	-0.265	down	0	1e-10	3640	not DE
ENSG00000000419	DPM1		1962	1741	2353	2209	1741	1433		1871.14	1916.59	1946.3	1834.38	1841.56	1851.68		SiRNA_vs_Control	-0.0538	down	0.181	0.357	2350	not DE
ENSG00000000457	SCYL3		248	212	277	269	203	166		236.51	233.38	229.12	223.38	214.73	214.5		SiRNA_vs_Control	-0.0962	down	0.383	0.594	277	not DE
ENSG00000000460	C1orf112		1051	918	1257	1116	937	760		1002.33	1010.58	1039.74	926.74	991.12	982.05		SiRNA_vs_Control	-0.078	down	0.156	0.32	1260	not DE
ENSG00000001036	FUCA2		3977	3554	4685	4190	3361	2663		3792.82	3912.44	3875.23	3479.42	3555.14	3441.05		SiRNA_vs_Control	-0.144	down	2.3e-06	1.79e-05	4680	not DE
ENSG00000001084	GCLC		4227	3861	4970	4617	3569	2978		4031.24	4250.4	4110.97	3834.01	3775.15	3848.08		SiRNA_vs_Control	-0.112	down	0.00019	0.00103	4970	not DE
ENSG00000001167	NFYA		1684	1562	2006	1852	1450	1228		1606.01	1719.54	1659.28	1537.92	1533.76	1586.79		SiRNA_vs_Control	-0.0981	down	0.0265	0.0795	2010	not DE
ENSG00000001460	STPG1		414	357	454	379	320	251		394.83	393.01	375.53	314.73	338.48	324.33		SiRNA_vs_Control	-0.252	down	0.00469	0.0182	454	not DE
ENSG00000001461	NIPAL3		1087	923	1310	1133	951	820		1036.66	1016.09	1083.58	940.86	1005.93	1059.58		SiRNA_vs_Control	-0.0684	down	0.226	0.417	1310	not DE
ENSG00000001497	LAS1L		3096	2729	3574	3801	3175	2542		2952.62	3004.23	2956.26	3156.39	3358.4	3284.7		SiRNA_vs_Control	0.135	up	5.41e-05	0.000332	3800	not DE
ENSG00000001561	ENPP4		265	267	312	264	198	154		252.73	293.93	258.07	219.23	209.44	198.99		SiRNA_vs_Control	-0.349	down	0.00163	0.00715	312	not DE
ENSG00000001617	SEMA3F		289	254	300	247	179	144		275.62	279.62	248.15	205.11	189.34	186.07		SiRNA_vs_Control	-0.46	down	4.29e-05	0.000268	300	not DE
ENSG00000001629	ANKIB1		3551	2972	3913	4462	3465	2828		3386.55	3271.74	3236.67	3705.29	3665.15	3654.26		SiRNA_vs_Control	0.157	up	5.42e-07	4.7e-06	4460	not DE
ENSG00000001630	CYP51A1		117	110	168	99	84	87		111.58	121.09	138.96	82.21	88.85	112.42		SiRNA_vs_Control	-0.412	down	0.0143	0.0475	168	not DE
ENSG00000001631	KRIT1		1092	947	1281	1437	1135	967		1041.43	1042.51	1059.59	1193.3	1200.56	1249.53		SiRNA_vs_Control	0.21	up	3.6e-05	0.000228	1440	not DE
ENSG00000002016	RAD52		345	324	405	489	353	302		329.02	356.68	335	406.07	373.39	390.24		SiRNA_vs_Control	0.201	up	0.023	0.0705	489	not DE
ENSG00000002079	MYH16		3305	2931	3928	3016	2384	1911		3151.94	3226.61	3249.07	2504.52	2521.71	2469.34		SiRNA_vs_Control	-0.361	down	0	0	3930	not DE
ENSG00000002330	BAD		895	783	923	721	603	484		853.55	861.97	763.47	598.73	637.83	625.41		SiRNA_vs_Control	-0.412	down	8e-10	9.6e-09	923	not DE
ENSG00000002549	LAP3		1079	964	1298	1325	1072	848		1029.03	1061.22	1073.65	1100.29	1133.92	1095.76		SiRNA_vs_Control	0.0735	up	0.157	0.323	1320	not DE
ENSG00000002586	CD99		8672	7445	9947	9140	7205	5900		8270.38	8195.86	8227.74	7589.95	7621.18	7623.81		SiRNA_vs_Control	-0.113	down	2.63e-07	2.41e-06	9950	not DE
ENSG00000002587	HS3ST1		768	635	885	672	457	400		732.43	699.04	732.03	558.04	483.4	516.87		SiRNA_vs_Control	-0.47	down	0	5e-10	885	not DE
ENSG00000002726	AOC1		150	135	150	115	90	80		143.05	148.62	124.07	95.5	95.2	103.37		SiRNA_vs_Control	-0.499	down	0.0014	0.00625	150	not DE
ENSG00000002745	WNT16		0	1	6	0	1	1		0	1.1	4.96	0	1.06	1.29		SiRNA_vs_Control	-1.52	down	0.342	0.552	6	not DE
ENSG00000002822	MAD1L1		1040	906	1191	1252	933	805		991.84	997.37	985.14	1039.67	986.89	1040.2		SiRNA_vs_Control	0.0447	up	0.406	0.617	1250	not DE
ENSG00000002834	LASP1		19041	16626	21762	22444	18148	14896		18159.2	18302.8	18000.6	18637.7	19196.3	19248.2		SiRNA_vs_Control	0.0673	up	0.000313	0.00163	22400	not DE
ENSG00000002919	SNX11		807	635	898	969	710	568		769.63	699.04	742.79	804.67	751.01	733.95		SiRNA_vs_Control	0.0528	up	0.411	0.621	969	not DE
ENSG00000003056	M6PR		4055	3533	4715	4778	3816	3107		3867.2	3889.32	3900.05	3967.7	4036.42	4014.77		SiRNA_vs_Control	0.0435	up	0.132	0.284	4780	not DE
ENSG00000003137	CYP26B1		242	210	292	231	173	165		230.79	231.18	241.53	191.82	182.99	213.21		SiRNA_vs_Control	-0.266	down	0.0205	0.0641	292	not DE
ENSG00000003147	ICA1		1269	1118	1336	1522	1116	907		1210.23	1230.76	1105.08	1263.89	1180.46	1172		SiRNA_vs_Control	0.0345	up	0.522	0.716	1520	not DE
ENSG00000003249	DBNDD1		2604	2244	2974	2990	2354	1948		2483.4	2470.32	2459.97	2482.93	2489.97	2517.15		SiRNA_vs_Control	0.0142	up	0.685	0.831	2990	not DE
ENSG00000003393	ALS2		1443	1189	1634	1633	1211	1013		1376.17	1308.92	1351.58	1356.06	1280.95	1308.97		SiRNA_vs_Control	-0.0319	down	0.506	0.704	1630	not DE
ENSG00000003400	CASP10		214	183	244	203	176	144		204.09	201.46	201.83	168.57	186.17	186.07		SiRNA_vs_Control	-0.173	down	0.151	0.313	244	not DE
ENSG00000003402	CFLAR		1511	1320	1786	1555	1207	926		1441.02	1453.13	1477.3	1291.29	1276.72	1196.55		SiRNA_vs_Control	-0.212	down	8.39e-06	5.97e-05	1790	not DE
ENSG00000003436	TFPI		1	7	4	5	4	3		0.95	7.71	3.31	4.15	4.23	3.88		SiRNA_vs_Control	0.0743	up	0.931	0.968	7	not DE
ENSG00000003509	NDUFAF7		737	638	878	838	735	553		702.87	702.35	726.24	695.88	777.46	714.57		SiRNA_vs_Control	0.0351	up	0.588	0.767	878	not DE
ENSG00000003756	RBM5		451	382	495	734	567	445		430.11	420.53	409.44	609.52	599.75	575.02		SiRNA_vs_Control	0.506	up	0	3e-10	734	not DE
ENSG00000003987	MTMR7		9	4	11	8	11	4		8.58	4.4	9.1	6.64	11.64	5.17		SiRNA_vs_Control	0.073	up	0.905	0.956	11	not DE
ENSG00000004059	ARF5		4666	3980	5283	5057	4120	3335		4449.91	4381.4	4369.87	4199.39	4357.98	4309.39		SiRNA_vs_Control	-0.0381	down	0.182	0.357	5280	not DE
ENSG00000004139	SARM1		56	43	77	94	64	67		53.41	47.34	63.69	78.06	67.7	86.58		SiRNA_vs_Control	0.483	up	0.0213	0.0661	94	not DE
ENSG00000004142	POLDIP2		4849	4104	5453	5224	4129	3385		4624.43	4517.91	4510.49	4338.07	4367.5	4374		SiRNA_vs_Control	-0.0622	down	0.025	0.0757	5450	not DE
ENSG00000004399	PLXND1		1994	1668	2231	3245	2615	2077		1901.65	1836.23	1845.39	2694.68	2766.05	2683.84		SiRNA_vs_Control	0.545	up	0	0	3240	not DE
ENSG00000004455	AK2		6161	5225	6799	7336	5655	4750		5875.67	5751.97	5623.84	6091.89	5981.65	6137.81		SiRNA_vs_Control	0.0784	up	0.0026	0.0108	7340	not DE
ENSG00000004478	FKBP4		9830	8589	11163	12129	9671	7816		9374.75	9455.24	9233.56	10072	10229.6	10099.6		SiRNA_vs_Control	0.116	up	3.95e-08	4.05e-07	12100	not DE
ENSG00000004487	KDM1A		36647	31823	42647	36634	28511	23671		34949.8	35032.5	35275.8	30421.3	30157.9	30587		SiRNA_vs_Control	-0.208	down	0	0	42600	not DE
ENSG00000004534	RBM6		1653	1386	1966	2268	1707	1452		1576.45	1525.78	1626.19	1883.37	1805.6	1876.23		SiRNA_vs_Control	0.233	up	6.03e-08	6.02e-07	2270	not DE
ENSG00000004660	CAMKK1		446	389	519	616	504	419		425.34	428.23	429.29	511.53	533.11	541.42		SiRNA_vs_Control	0.303	up	7.69e-05	0.000457	616	not DE
ENSG00000004700	RECQL		1011	835	1169	1088	840	689		964.18	919.21	966.95	903.49	888.52	890.31		SiRNA_vs_Control	-0.0884	down	0.114	0.255	1170	not DE
ENSG00000004766	VPS50		669	560	797	732	568	475		638.02	616.48	659.24	607.86	600.81	613.78		SiRNA_vs_Control	-0.0731	down	0.28	0.484	797	not DE
ENSG00000004776	HSPB6		9	4	2	5	4	0		8.58	4.4	1.65	4.15	4.23	0		SiRNA_vs_Control	-0.714	down	0.436	0.644	9	not DE
ENSG00000004777	ARHGAP33		80	67	90	93	65	62		76.3	73.76	74.44	77.23	68.75	80.11		SiRNA_vs_Control	0.00831	up	0.965	0.985	93	not DE
ENSG00000004779	NDUFAB1		2644	2329	3103	2902	2237	1947		2521.55	2563.89	2566.67	2409.85	2366.21	2515.86		SiRNA_vs_Control	-0.0715	down	0.0487	0.13	3100	not DE
ENSG00000004799	PDK4		290	242	308	474	360	297		276.57	266.41	254.76	393.61	380.79	383.77		SiRNA_vs_Control	0.541	up	6.4e-09	7.3e-08	474	not DE
ENSG00000004838	ZMYND10		6	10	10	11	9	8		5.72	11.01	8.27	9.13	9.52	10.34		SiRNA_vs_Control	0.219	up	0.693	0.837	11	not DE
ENSG00000004864	SLC25A13		907	784	1012	1268	1018	828		864.99	863.07	837.08	1052.96	1076.8	1069.92		SiRNA_vs_Control	0.319	up	5.7e-09	6.51e-08	1270	not DE
ENSG00000004866	ST7		411	401	457	501	399	306		391.97	441.44	378.01	416.04	422.05	395.4		SiRNA_vs_Control	0.0333	up	0.698	0.84	501	not DE
ENSG00000004897	CDC27		3425	3074	4057	3756	2921	2497		3266.38	3384.03	3355.78	3119.02	3089.72	3226.55		SiRNA_vs_Control	-0.086	down	0.00811	0.0293	4060	not DE
ENSG00000004961	HCCS		1092	990	1362	1274	995	864		1041.43	1089.85	1126.59	1057.94	1052.47	1116.44		SiRNA_vs_Control	-0.0174	down	0.746	0.869	1360	not DE
ENSG00000004975	DVL2		1599	1429	1838	1793	1422	1174		1524.95	1573.12	1520.32	1488.93	1504.14	1517.01		SiRNA_vs_Control	-0.0341	down	0.44	0.648	1840	not DE
ENSG00000005001	PRSS22		1191	956	1318	1512	1151	948		1135.84	1052.42	1090.19	1255.58	1217.48	1224.98		SiRNA_vs_Control	0.174	up	0.000654	0.00317	1510	not DE
ENSG00000005007	UPF1		9917	8700	11537	10769	8414	6881		9457.72	9577.44	9542.92	8942.69	8900.01	8891.42		SiRNA_vs_Control	-0.0959	down	4.62e-06	3.44e-05	11500	not DE
ENSG00000005020	SKAP2		7321	6402	8467	6450	4967	4164		6981.95	7047.67	7003.54	5356.15	5253.91	5380.6		SiRNA_vs_Control	-0.395	down	0	0	8470	not DE
ENSG00000005022	SLC25A5		25353	21941	29463	26201	20597	16512		24178.8	24153.9	24370.5	21757.6	21786.7	21336.3		SiRNA_vs_Control	-0.164	down	0	0	29500	not DE
ENSG00000005059	MCUB		632	545	663	608	483	407		602.73	599.97	548.41	504.89	510.9	525.91		SiRNA_vs_Control	-0.183	down	0.0124	0.0422	663	not DE
ENSG00000005073	HOXA11		17	19	17	20	11	10		16.21	20.92	14.06	16.61	11.64	12.92		SiRNA_vs_Control	-0.286	down	0.503	0.701	20	not DE
ENSG00000005075	POLR2J		988	823	1094	1063	847	677		942.24	906	904.91	882.73	895.92	874.8		SiRNA_vs_Control	-0.0528	down	0.35	0.561	1090	not DE
ENSG00000005100	DHX33		1869	1614	2291	3255	2485	2055		1782.44	1776.78	1895.02	2702.99	2628.54	2655.41		SiRNA_vs_Control	0.549	up	0	0	3260	not DE
ENSG00000005156	LIG3		1204	1064	1424	1378	1168	990		1148.24	1171.31	1177.87	1144.31	1235.47	1279.25		SiRNA_vs_Control	0.0599	up	0.251	0.45	1420	not DE
ENSG00000005175	RPAP3		1817	1556	2009	1984	1616	1308		1732.85	1712.93	1661.76	1647.53	1709.34	1690.16		SiRNA_vs_Control	-0.0176	down	0.679	0.828	2010	not DE
ENSG00000005187	ACSM3		86	75	102	98	70	40		82.02	82.56	84.37	81.38	74.04	51.69		SiRNA_vs_Control	-0.244	down	0.217	0.405	102	not DE
ENSG00000005189	REXO5		229	222	266	216	201	143		218.39	244.39	220.02	179.37	212.61	184.78		SiRNA_vs_Control	-0.242	down	0.0406	0.113	266	not DE
ENSG00000005194	CIAPIN1		1250	1065	1418	1463	1249	998		1192.11	1172.41	1172.91	1214.89	1321.15	1289.59		SiRNA_vs_Control	0.11	up	0.0286	0.0845	1460	not DE
ENSG00000005206	SPPL2B		701	628	857	976	752	579		668.54	691.34	708.87	810.48	795.44	748.17		SiRNA_vs_Control	0.189	up	0.00277	0.0114	976	not DE
ENSG00000005238	FAM214B		287	281	374	328	231	185		273.71	309.34	309.36	272.37	244.34	239.05		SiRNA_vs_Control	-0.233	down	0.0253	0.0764	374	not DE
ENSG00000005249	PRKAR2B		378	355	444	358	287	243		360.49	390.8	367.26	297.29	303.58	314		SiRNA_vs_Control	-0.291	down	0.00145	0.00644	444	not DE
ENSG00000005302	MSL3		839	756	1003	1035	828	675		800.14	832.25	829.64	859.48	875.83	872.22		SiRNA_vs_Control	0.0821	up	0.158	0.323	1040	not DE
ENSG00000005339	CREBBP		1852	1639	2114	2216	1781	1500		1766.23	1804.3	1748.61	1840.19	1883.87	1938.26		SiRNA_vs_Control	0.0887	up	0.0313	0.0913	2220	not DE
ENSG00000005436	GCFC2		1048	944	1279	1312	1057	835		999.46	1039.21	1057.93	1089.5	1118.05	1078.96		SiRNA_vs_Control	0.0857	up	0.104	0.237	1310	not DE
ENSG00000005448	WDR54		1717	1433	1875	1721	1287	1047		1637.48	1577.52	1550.92	1429.14	1361.34	1352.9		SiRNA_vs_Control	-0.199	down	1.62e-05	0.00011	1880	not DE
ENSG00000005469	CROT		155	113	219	195	149	116		147.82	124.4	181.15	161.93	157.61	149.89		SiRNA_vs_Control	0.0429	up	0.766	0.881	219	not DE
ENSG00000005483	KMT2E		1608	1355	1767	1980	1452	1209		1533.53	1491.66	1461.59	1644.21	1535.87	1562.23		SiRNA_vs_Control	0.083	up	0.0685	0.171	1980	not DE
ENSG00000005486	RHBDD2		1913	1612	2156	1965	1511	1240		1824.4	1774.58	1783.35	1631.76	1598.28	1602.29		SiRNA_vs_Control	-0.155	down	0.000228	0.00122	2160	not DE
ENSG00000005700	IBTK		1718	1458	1936	1832	1426	1187		1638.44	1605.05	1601.38	1521.31	1508.37	1533.81		SiRNA_vs_Control	-0.0866	down	0.0459	0.124	1940	not DE
ENSG00000005801	ZNF195		218	170	247	247	174	165		207.9	187.15	204.31	205.11	184.05	213.21		SiRNA_vs_Control	0.00271	up	0.982	0.992	247	not DE
ENSG00000005810	MYCBP2		1408	1291	1735	2113	1650	1333		1342.79	1421.2	1435.12	1754.66	1745.31	1722.46		SiRNA_vs_Control	0.315	up	0	0	2110	not DE
ENSG00000005812	FBXL3		417	368	483	458	360	284		397.69	405.11	399.52	380.33	380.79	366.98		SiRNA_vs_Control	-0.0896	down	0.288	0.494	483	not DE
ENSG00000005882	PDK2		841	750	983	921	786	641		802.05	825.64	813.1	764.81	831.4	828.28		SiRNA_vs_Control	-0.0133	down	0.827	0.916	983	not DE
ENSG00000005884	ITGA3		39182	33450	44518	37687	30205	24556		37367.4	36823.6	36823.4	31295.7	31949.7	31730.5		SiRNA_vs_Control	-0.225	down	0	0	44500	not DE
ENSG00000005889	ZFX		399	348	421	448	319	315		380.52	383.1	348.23	372.02	337.43	407.03		SiRNA_vs_Control	0.00462	up	0.96	0.983	448	not DE
ENSG00000005893	LAMP2		9336	8012	10917	10800	8209	6925		8903.63	8820.05	9030.08	8968.44	8683.17	8948.28		SiRNA_vs_Control	-0.00869	down	0.699	0.84	10900	not DE
ENSG00000005961	ITGA2B		17	10	25	23	23	21		16.21	11.01	20.68	19.1	24.33	27.14		SiRNA_vs_Control	0.521	up	0.175	0.348	25	not DE
ENSG00000006007	GDE1		8215	7211	9615	10341	8054	6692		7834.54	7938.26	7953.12	8587.28	8519.22	8647.2		SiRNA_vs_Control	0.118	up	7.41e-08	7.3e-07	10300	not DE
ENSG00000006015	REX1BD		1116	956	1258	1401	1147	938		1064.32	1052.42	1040.56	1163.41	1213.25	1212.06		SiRNA_vs_Control	0.183	up	0.000336	0.00174	1400	not DE
ENSG00000006016	CRLF1		23	14	21	16	18	15		21.93	15.41	17.37	13.29	19.04	19.38		SiRNA_vs_Control	-0.105	down	0.791	0.895	23	not DE
ENSG00000006025	OSBPL7		3266	2759	3596	4003	3120	2691		3114.74	3037.26	2974.46	3324.13	3300.22	3477.23		SiRNA_vs_Control	0.145	up	1.41e-05	9.71e-05	4000	not DE
ENSG00000006047	YBX2		4	3	3	5	8	4		3.81	3.3	2.48	4.15	8.46	5.17		SiRNA_vs_Control	0.89	up	0.263	0.464	8	not DE
ENSG00000006062	MAP3K14		1713	1475	1960	2192	1755	1408		1633.67	1623.76	1621.23	1820.26	1856.37	1819.38		SiRNA_vs_Control	0.172	up	3.3e-05	0.000212	2190	not DE
ENSG00000006118	TMEM132A		7266	6206	8362	9596	7701	6346		6929.49	6831.91	6916.69	7968.62	8145.83	8200.11		SiRNA_vs_Control	0.232	up	0	0	9600	not DE
ENSG00000006125	AP2B1		10237	8823	11943	12310	9682	8002		9762.9	9712.84	9878.74	10222.4	10241.2	10340		SiRNA_vs_Control	0.0687	up	0.000825	0.00391	12300	not DE
ENSG00000006194	ZNF263		1159	986	1328	1308	1125	915		1105.32	1085.44	1098.47	1086.18	1189.98	1182.34		SiRNA_vs_Control	0.0679	up	0.198	0.381	1330	not DE
ENSG00000006282	SPATA20		1624	1425	1844	1557	1156	951		1548.79	1568.72	1525.28	1292.95	1222.77	1228.85		SiRNA_vs_Control	-0.307	down	1e-10	8e-10	1840	not DE
ENSG00000006283	CACNA1G		3	7	7	6	6	9		2.86	7.71	5.79	4.98	6.35	11.63		SiRNA_vs_Control	0.459	up	0.493	0.692	9	not DE
ENSG00000006327	TNFRSF12A		4730	3929	5116	4629	3791	3009		4510.94	4325.26	4231.74	3843.97	4009.98	3888.14		SiRNA_vs_Control	-0.154	down	8.3e-07	6.98e-06	5120	not DE
ENSG00000006432	MAP3K9		1517	1328	1804	2104	1679	1369		1446.74	1461.94	1492.19	1747.18	1775.98	1768.98		SiRNA_vs_Control	0.265	up	7e-10	9e-09	2100	not DE
ENSG00000006451	RALA		3261	2951	3964	4093	3183	2550		3109.98	3248.62	3278.85	3398.87	3366.86	3295.03		SiRNA_vs_Control	0.0631	up	0.0541	0.142	4090	not DE
ENSG00000006453	BAIAP2L1		4301	3826	4923	4501	3521	2970		4101.81	4211.87	4072.1	3737.68	3724.38	3837.75		SiRNA_vs_Control	-0.133	down	8.14e-06	5.81e-05	4920	not DE
ENSG00000006459	KDM7A		242	245	330	326	238	235		230.79	269.71	272.96	270.71	251.75	303.66		SiRNA_vs_Control	0.0893	up	0.408	0.619	330	not DE
ENSG00000006468	ETV1		38	24	44	13	24	9		36.24	26.42	36.39	10.8	25.39	11.63		SiRNA_vs_Control	-1.07	down	0.00386	0.0153	44	DE
ENSG00000006530	AGK		1560	1352	1848	1959	1559	1173		1487.75	1488.36	1528.59	1626.77	1649.05	1515.72		SiRNA_vs_Control	0.0914	up	0.0444	0.121	1960	not DE
ENSG00000006534	ALDH3B1		2107	1782	2464	1805	1458	1186		2009.42	1961.72	2038.12	1498.89	1542.22	1532.51		SiRNA_vs_Control	-0.396	down	0	0	2460	not DE
ENSG00000006555	TTC22		1202	989	1313	1483	1137	979		1146.33	1088.75	1086.06	1231.5	1202.68	1265.03		SiRNA_vs_Control	0.154	up	0.00236	0.00989	1480	not DE
ENSG00000006576	PHTF2		1123	990	1285	1289	876	669		1070.99	1089.85	1062.9	1070.4	926.6	864.46		SiRNA_vs_Control	-0.163	down	0.00983	0.0345	1290	not DE
ENSG00000006606	CCL26		20	27	21	6	7	7		19.07	29.72	17.37	4.98	7.4	9.05		SiRNA_vs_Control	-1.65	down	0.000695	0.00335	27	not DE
ENSG00000006607	FARP2		2603	2408	3003	3763	2986	2594		2482.45	2650.86	2483.95	3124.84	3158.48	3351.89		SiRNA_vs_Control	0.338	up	0	0	3760	not DE
ENSG00000006625	GGCT		3337	3007	4053	3964	3052	2489		3182.46	3310.27	3352.47	3291.75	3228.29	3216.21		SiRNA_vs_Control	-0.0153	down	0.638	0.801	4050	not DE
ENSG00000006634	DBF4		990	802	1065	1131	845	684		944.15	882.89	880.92	939.19	893.81	883.84		SiRNA_vs_Control	0.00785	up	0.892	0.949	1130	not DE
ENSG00000006652	IFRD1		752	650	851	1094	889	716		717.17	715.56	703.91	908.47	940.35	925.19		SiRNA_vs_Control	0.376	up	2e-10	2.7e-09	1090	not DE
ENSG00000006695	COX10		550	469	597	671	499	408		524.53	516.3	493.81	557.21	527.82	527.21		SiRNA_vs_Control	0.0756	up	0.306	0.514	671	not DE
ENSG00000006704	GTF2IRD1		975	904	1170	964	786	588		929.85	995.17	967.77	800.52	831.4	759.8		SiRNA_vs_Control	-0.271	down	4.04e-06	3.04e-05	1170	not DE
ENSG00000006712	PAF1		1855	1616	2046	2014	1623	1286		1769.09	1778.98	1692.36	1672.45	1716.75	1661.73		SiRNA_vs_Control	-0.0514	down	0.227	0.419	2050	not DE
ENSG00000006715	VPS41		2431	2167	2839	2909	2184	1917		2318.41	2385.55	2348.3	2415.66	2310.15	2477.09		SiRNA_vs_Control	0.0299	up	0.425	0.634	2910	not DE
ENSG00000006740	ARHGAP44		6	8	5	9	5	4		5.72	8.81	4.14	7.47	5.29	5.17		SiRNA_vs_Control	-0.0111	down	0.987	0.994	9	not DE
ENSG00000006744	ELAC2		1939	1684	2294	2405	1796	1523		1849.2	1853.84	1897.5	1997.14	1899.74	1967.98		SiRNA_vs_Control	0.0667	up	0.0992	0.229	2400	not DE
ENSG00000006747	SCIN		10	4	2	2	7	2		9.54	4.4	1.65	1.66	7.4	2.58		SiRNA_vs_Control	-0.424	down	0.617	0.786	10	not DE
ENSG00000006757	PNPLA4		971	859	1109	948	775	669		926.03	945.63	917.32	787.23	819.77	864.46		SiRNA_vs_Control	-0.178	down	0.00227	0.00958	1110	not DE
ENSG00000006831	ADIPOR2		4762	4084	5820	5657	4530	3712		4541.46	4495.89	4814.06	4697.63	4791.66	4796.54		SiRNA_vs_Control	0.0423	up	0.159	0.325	5820	not DE
ENSG00000006837	CDKL3		15	15	7	10	6	9		14.31	16.51	5.79	8.3	6.35	11.63		SiRNA_vs_Control	-0.472	down	0.384	0.594	15	not DE
ENSG00000007038	PRSS21		1139	988	1264	1373	1123	892		1086.25	1087.64	1045.53	1140.15	1187.87	1152.62		SiRNA_vs_Control	0.113	up	0.0277	0.0824	1370	not DE
ENSG00000007047	MARK4		3184	2745	3686	3151	2550	2146		3036.54	3021.85	3048.9	2616.62	2697.29	2773		SiRNA_vs_Control	-0.174	down	3.19e-07	2.88e-06	3690	not DE
ENSG00000007080	CCDC124		5453	4747	6161	6354	5012	4087		5200.46	5225.76	5096.12	5276.43	5301.5	5281.1		SiRNA_vs_Control	0.0316	up	0.225	0.417	6350	not DE
ENSG00000007168	PAFAH1B1		3338	2849	3817	3772	3014	2611		3183.41	3136.34	3157.26	3132.31	3188.1	3373.86		SiRNA_vs_Control	0.0295	up	0.382	0.593	3820	not DE
ENSG00000007202	KIAA0100		3997	3470	4679	5144	4189	3332		3811.89	3819.97	3870.27	4271.63	4430.97	4305.51		SiRNA_vs_Control	0.177	up	1.4e-09	1.66e-08	5140	not DE
ENSG00000007237	GAS7		8	5	7	19	13	12		7.63	5.5	5.79	15.78	13.75	15.51		SiRNA_vs_Control	1.25	up	0.0177	0.0568	19	not DE
ENSG00000007255	TRAPPC6A		793	705	917	868	691	522		756.27	776.1	758.5	720.8	730.91	674.51		SiRNA_vs_Control	-0.104	down	0.0989	0.228	917	not DE
ENSG00000007306	CEACAM7		30	30	59	11	8	9		28.61	33.03	48.8	9.13	8.46	11.63		SiRNA_vs_Control	-1.95	down	1.24e-06	1.02e-05	59	DE
ENSG00000007314	SCN4A		12	8	21	5	6	10		11.44	8.81	17.37	4.15	6.35	12.92		SiRNA_vs_Control	-0.768	down	0.168	0.338	21	not DE
ENSG00000007341	ST7L		426	345	485	445	361	320		406.27	379.79	401.17	369.53	381.85	413.49		SiRNA_vs_Control	-0.035	down	0.683	0.83	485	not DE
ENSG00000007372	PAX6		1247	1091	1390	1169	885	787		1189.25	1201.03	1149.75	970.75	936.12	1016.94		SiRNA_vs_Control	-0.277	down	1.92e-07	1.79e-06	1390	not DE
ENSG00000007376	RPUSD1		1301	1077	1462	1443	1175	935		1240.75	1185.62	1209.3	1198.28	1242.87	1208.18		SiRNA_vs_Control	0.00428	up	0.931	0.968	1460	not DE
ENSG00000007384	RHBDF1		1171	979	1349	1400	1027	897		1116.77	1077.74	1115.84	1162.58	1086.32	1159.08		SiRNA_vs_Control	0.0412	up	0.428	0.637	1400	not DE
ENSG00000007392	LUC7L		487	391	538	655	505	388		464.45	430.43	445.01	543.92	534.17	501.36		SiRNA_vs_Control	0.24	up	0.00181	0.00786	655	not DE
ENSG00000007402	CACNA2D2		10	4	6	4	6	3		9.54	4.4	4.96	3.32	6.35	3.88		SiRNA_vs_Control	-0.493	down	0.498	0.697	10	not DE
ENSG00000007516	BAIAP3		336	280	378	260	202	198		320.44	308.24	312.67	215.91	213.67	255.85		SiRNA_vs_Control	-0.468	down	7.46e-06	5.36e-05	378	not DE
ENSG00000007520	TSR3		2075	1780	2427	2200	1837	1388		1978.9	1959.52	2007.51	1826.9	1943.11	1793.53		SiRNA_vs_Control	-0.0959	down	0.0205	0.064	2430	not DE
ENSG00000007541	PIGQ		955	804	1116	1143	920	730		910.77	885.09	923.11	949.16	973.14	943.28		SiRNA_vs_Control	0.0746	up	0.18	0.355	1140	not DE
ENSG00000007545	CRAMP1		306	270	369	460	312	283		291.83	297.23	305.22	381.99	330.02	365.68		SiRNA_vs_Control	0.271	up	0.00407	0.016	460	not DE
ENSG00000007866	TEAD3		2137	1861	2305	2373	1956	1571		2038.03	2048.69	1906.6	1970.56	2068.98	2030		SiRNA_vs_Control	0.0188	up	0.65	0.809	2370	not DE
ENSG00000007923	DNAJC11		911	903	1136	1241	991	838		868.81	994.07	939.65	1030.54	1048.24	1082.84		SiRNA_vs_Control	0.173	up	0.00251	0.0105	1240	not DE
ENSG00000007944	MYLIP		823	633	947	859	677	603		784.88	696.84	783.32	713.32	716.11	779.18		SiRNA_vs_Control	-0.0438	down	0.507	0.704	947	not DE
ENSG00000007952	NOX1		4	0	0	6	3	1		3.81	0	0	4.98	3.17	1.29		SiRNA_vs_Control	1.35	up	0.278	0.482	6	not DE
ENSG00000007968	E2F2		682	620	815	1007	728	602		650.42	682.53	674.13	836.22	770.05	777.89		SiRNA_vs_Control	0.252	up	7.62e-05	0.000454	1010	not DE
ENSG00000008018	PSMB1		7056	6231	8405	7499	5996	4717		6729.22	6859.43	6952.26	6227.25	6342.34	6095.17		SiRNA_vs_Control	-0.138	down	4.29e-08	4.39e-07	8400	not DE
ENSG00000008083	JARID2		2889	2372	3278	4150	3285	2676		2755.2	2611.23	2711.42	3446.2	3474.75	3457.85		SiRNA_vs_Control	0.36	up	0	0	4150	not DE
ENSG00000008086	CDKL5		335	296	387	455	321	289		319.49	325.85	320.11	377.84	339.54	373.44		SiRNA_vs_Control	0.178	up	0.051	0.135	455	not DE
ENSG00000008128	CDK11A		165	147	160	196	173	112		157.36	161.83	132.35	162.76	182.99	144.72		SiRNA_vs_Control	0.13	up	0.348	0.558	196	not DE
ENSG00000008130	NADK		3592	3166	4203	4509	3611	2926		3425.65	3485.31	3476.54	3744.32	3819.58	3780.89		SiRNA_vs_Control	0.127	up	2.5e-05	0.000164	4510	not DE
ENSG00000008226	DLEC1		3	6	6	5	2	2		2.86	6.61	4.96	4.15	2.12	2.58		SiRNA_vs_Control	-0.661	down	0.441	0.648	6	not DE
ENSG00000008256	CYTH3		2409	2128	2742	2651	2223	1713		2297.43	2342.62	2268.07	2201.42	2351.41	2213.49		SiRNA_vs_Control	-0.0294	down	0.444	0.651	2740	not DE
ENSG00000008277	ADAM22		73	59	87	85	61	59		69.62	64.95	71.96	70.58	64.52	76.24		SiRNA_vs_Control	0.0259	up	0.896	0.951	87	not DE
ENSG00000008282	SYPL1		4931	4233	5891	5765	4487	3846		4702.63	4659.92	4872.79	4787.32	4746.18	4969.69		SiRNA_vs_Control	0.0245	up	0.397	0.607	5890	not DE
ENSG00000008283	CYB561		3464	2983	4104	3708	3052	2443		3303.57	3283.85	3394.65	3079.16	3228.29	3156.77		SiRNA_vs_Control	-0.0789	down	0.0158	0.0516	4100	not DE
ENSG00000008294	SPAG9		5866	5239	6963	6661	5389	4302		5594.33	5767.38	5759.5	5531.37	5700.28	5558.92		SiRNA_vs_Control	-0.0283	down	0.279	0.483	6960	not DE
ENSG00000008300	CELSR3		402	383	505	587	451	384		383.38	421.63	417.71	487.45	477.05	496.19		SiRNA_vs_Control	0.256	up	0.00138	0.00619	587	not DE
ENSG00000008311	AASS		5	5	8	9	1	6		4.77	5.5	6.62	7.47	1.06	7.75		SiRNA_vs_Control	-0.0576	down	0.937	0.972	9	not DE
ENSG00000008323	PLEKHG6		4430	3848	4934	6054	4866	3921		4224.84	4236.09	4081.2	5027.31	5147.07	5066.6		SiRNA_vs_Control	0.282	up	0	0	6050	not DE
ENSG00000008324	SS18L2		391	382	463	425	345	274		372.89	420.53	382.97	352.92	364.93	354.05		SiRNA_vs_Control	-0.131	down	0.134	0.287	463	not DE
ENSG00000008382	MPND		209	151	233	210	176	135		199.32	166.23	192.73	174.39	186.17	174.44		SiRNA_vs_Control	-0.0663	down	0.597	0.774	233	not DE
ENSG00000008394	MGST1		16894	14642	18831	19037	14525	12130		16111.6	16118.7	15576.2	15808.5	15364	15674		SiRNA_vs_Control	-0.0286	down	0.157	0.323	19000	not DE
ENSG00000008405	CRY1		1195	954	1311	1075	875	718		1139.66	1050.22	1084.4	892.69	925.54	927.78		SiRNA_vs_Control	-0.257	down	3.18e-06	2.42e-05	1310	not DE
ENSG00000008441	NFIX		555	507	728	664	542	379		529.3	558.13	602.17	551.39	573.31	489.73		SiRNA_vs_Control	-0.0627	down	0.416	0.626	728	not DE
ENSG00000008513	ST3GAL1		5689	5141	6726	6509	5394	4373		5425.53	5659.49	5563.46	5405.14	5705.57	5650.66		SiRNA_vs_Control	0.00857	up	0.76	0.877	6730	not DE
ENSG00000008516	MMP25		28	13	27	38	29	31		26.7	14.31	22.33	31.56	30.68	40.06		SiRNA_vs_Control	0.666	up	0.0418	0.116	38	not DE
ENSG00000008517	IL32		86	71	100	108	94	67		82.02	78.16	82.72	89.68	99.43	86.58		SiRNA_vs_Control	0.182	up	0.307	0.515	108	not DE
ENSG00000008710	PKD1		988	821	1066	1525	1233	983		942.24	903.8	881.75	1266.38	1304.22	1270.2		SiRNA_vs_Control	0.494	up	0	0	1520	not DE
ENSG00000008735	MAPK8IP2		38	29	51	38	33	27		36.24	31.92	42.19	31.56	34.91	34.89		SiRNA_vs_Control	-0.138	down	0.623	0.79	51	not DE
ENSG00000008838	MED24		2595	2212	2916	3179	2468	2065		2474.82	2435.09	2411.99	2639.88	2610.56	2668.33		SiRNA_vs_Control	0.113	up	0.00129	0.00581	3180	not DE
ENSG00000008853	RHOBTB2		376	304	380	261	205	162		358.59	334.66	314.32	216.74	216.84	209.33		SiRNA_vs_Control	-0.644	down	5e-10	6.3e-09	380	not DE
ENSG00000008869	HEATR5B		1247	998	1387	1490	1164	948		1189.25	1098.65	1147.27	1237.31	1231.24	1224.98		SiRNA_vs_Control	0.104	up	0.0395	0.11	1490	not DE
ENSG00000008952	SEC62		3731	3233	4319	3940	3187	2524		3558.21	3559.06	3572.49	3271.82	3371.09	3261.44		SiRNA_vs_Control	-0.11	down	0.000377	0.00193	4320	not DE
ENSG00000008988	RPS20		19564	17260	22377	21558	17245	13471		18658	19000.8	18509.3	17902	18241.1	17406.8		SiRNA_vs_Control	-0.068	down	0.000682	0.0033	22400	not DE
ENSG00000009307	CSDE1		45473	39676	53287	50316	39426	32514		43367	43677.5	44076.7	41782.9	41703.3	42013.6		SiRNA_vs_Control	-0.0634	down	1.42e-05	9.73e-05	53300	not DE
ENSG00000009335	UBE3C		6705	5936	7870	7877	6127	4953		6394.48	6534.67	6509.73	6541.15	6480.91	6400.12		SiRNA_vs_Control	-0.000275	down	0.991	0.996	7880	not DE
ENSG00000009413	REV3L		701	602	797	1019	857	656		668.54	662.71	659.24	846.19	906.5	847.66		SiRNA_vs_Control	0.385	up	5e-10	6.1e-09	1020	not DE
ENSG00000009694	TENM1		19	19	23	41	29	20		18.12	20.92	19.02	34.05	30.68	25.84		SiRNA_vs_Control	0.658	up	0.05	0.133	41	not DE
ENSG00000009780	FAM76A		106	101	171	152	103	101		101.09	111.19	141.44	126.22	108.95	130.51		SiRNA_vs_Control	0.0392	up	0.809	0.905	171	not DE
ENSG00000009790	TRAF3IP3		8	6	8	8	13	9		7.63	6.61	6.62	6.64	13.75	11.63		SiRNA_vs_Control	0.595	up	0.297	0.504	13	not DE
ENSG00000009830	POMT2		2499	2161	3052	3304	2610	2157		2383.27	2378.95	2524.48	2743.68	2760.76	2787.21		SiRNA_vs_Control	0.184	up	3.5e-07	3.14e-06	3300	not DE
ENSG00000009844	VTA1		2602	2240	2933	2992	2251	1851		2481.5	2465.91	2426.05	2484.59	2381.02	2391.81		SiRNA_vs_Control	-0.0206	down	0.571	0.755	2990	not DE
ENSG00000009950	MLXIPL		149	115	157	141	115	90		142.1	126.6	129.86	117.09	121.64	116.3		SiRNA_vs_Control	-0.167	down	0.259	0.459	157	not DE
ENSG00000009954	BAZ1B		3871	3384	4533	4473	3639	2828		3691.73	3725.29	3749.51	3714.43	3849.2	3654.26		SiRNA_vs_Control	0.00705	up	0.818	0.91	4530	not DE
ENSG00000010017	RANBP9		2742	2327	2980	2348	1893	1572		2615.01	2561.69	2464.93	1949.8	2002.34	2031.29		SiRNA_vs_Control	-0.354	down	0	0	2980	not DE
ENSG00000010030	ETV7		6	0	0	6	2	0		5.72	0	0	4.98	2.12	0		SiRNA_vs_Control	0.33	up	0.9	0.952	6	not DE
ENSG00000010072	SPRTN		423	401	509	443	332	301		403.41	441.44	421.02	367.87	351.18	388.94		SiRNA_vs_Control	-0.193	down	0.0236	0.0723	509	not DE
ENSG00000010165	METTL13		1224	1099	1403	1322	1075	866		1167.31	1209.84	1160.5	1097.8	1137.09	1119.02		SiRNA_vs_Control	-0.0767	down	0.13	0.28	1400	not DE
ENSG00000010219	DYRK4		534	402	632	536	448	365		509.27	442.54	522.76	445.1	473.88	471.64		SiRNA_vs_Control	-0.0922	down	0.255	0.455	632	not DE
ENSG00000010244	ZNF207		5756	4861	6535	6575	5147	4267		5489.43	5351.26	5405.47	5459.95	5444.3	5513.69		SiRNA_vs_Control	0.0145	up	0.572	0.755	6580	not DE
ENSG00000010256	UQCRC1		4626	4000	5553	4868	3941	3089		4411.76	4403.42	4593.21	4042.44	4168.64	3991.51		SiRNA_vs_Control	-0.136	down	5.02e-06	3.71e-05	5550	not DE
ENSG00000010270	STARD3NL		1588	1378	1866	1695	1269	1104		1514.46	1516.98	1543.48	1407.55	1342.3	1426.56		SiRNA_vs_Control	-0.133	down	0.00368	0.0147	1870	not DE
ENSG00000010278	CD9		13219	11595	14765	12455	9973	7863		12606.8	12764.4	12213	10342.8	10549.1	10160.3		SiRNA_vs_Control	-0.274	down	0	0	14800	not DE
ENSG00000010292	NCAPD2		13660	11968	15437	14750	11728	9539		13027.4	13175	12768.8	12248.6	12405.4	12326		SiRNA_vs_Control	-0.0753	down	0.000156	0.000863	15400	not DE
ENSG00000010295	IFFO1		2	3	0	6	2	1		1.91	3.3	0	4.98	2.12	1.29		SiRNA_vs_Control	0.816	up	0.484	0.685	6	not DE
ENSG00000010310	GIPR		136	135	184	161	143	116		129.7	148.62	152.2	133.7	151.26	149.89		SiRNA_vs_Control	0.00756	up	0.957	0.982	184	not DE
ENSG00000010318	PHF7		119	116	123	118	80	99		113.49	127.7	101.74	97.99	84.62	127.92		SiRNA_vs_Control	-0.15	down	0.381	0.591	123	not DE
ENSG00000010319	SEMA3G		6	1	4	0	2	4		5.72	1.1	3.31	0	2.12	5.17		SiRNA_vs_Control	-0.614	down	0.563	0.747	6	not DE
ENSG00000010322	NISCH		832	690	889	1031	847	706		793.47	759.59	735.34	856.15	895.92	912.27		SiRNA_vs_Control	0.217	up	0.000312	0.00162	1030	not DE
ENSG00000010361	FUZ		582	461	618	560	467	362		555.05	507.49	511.18	465.03	493.97	467.77		SiRNA_vs_Control	-0.142	down	0.063	0.16	618	not DE
ENSG00000010404	IDS		9448	8130	10624	10525	8185	7069		9010.44	8949.95	8787.72	8740.07	8657.78	9134.35		SiRNA_vs_Control	-0.0127	down	0.595	0.773	10600	not DE
ENSG00000010438	PRSS3		2185	1889	2316	2026	1701	1293		2083.81	2079.51	1915.7	1682.41	1799.25	1670.78		SiRNA_vs_Control	-0.237	down	1.28e-07	1.22e-06	2320	not DE
ENSG00000010539	ZNF200		294	266	339	292	215	184		280.38	292.83	280.41	242.48	227.42	237.76		SiRNA_vs_Control	-0.268	down	0.00959	0.0338	339	not DE
ENSG00000010626	LRRC23		582	505	625	672	460	433		555.05	555.93	516.97	558.04	486.57	559.51		SiRNA_vs_Control	-0.0189	down	0.804	0.902	672	not DE
ENSG00000010704	HFE		622	629	791	788	669	542		593.19	692.44	654.28	654.36	707.64	700.36		SiRNA_vs_Control	0.0869	up	0.213	0.401	791	not DE
ENSG00000010803	SCMH1		996	858	1035	1042	843	661		949.87	944.53	856.11	865.29	891.69	854.12		SiRNA_vs_Control	-0.0717	down	0.227	0.42	1040	not DE
ENSG00000010810	FYN		4006	3347	4470	4102	3068	2378		3820.47	3684.56	3697.39	3406.34	3245.21	3072.78		SiRNA_vs_Control	-0.2	down	1.28e-08	1.39e-07	4470	not DE
ENSG00000010818	HIVEP2		1517	1205	1603	1927	1583	1229		1446.74	1326.53	1325.93	1600.2	1674.44	1588.08		SiRNA_vs_Control	0.247	up	2.17e-07	2.01e-06	1930	not DE
ENSG00000011007	ELOA		1603	1313	1904	2104	1610	1353		1528.76	1445.42	1574.91	1747.18	1703	1748.31		SiRNA_vs_Control	0.19	up	2.03e-05	0.000135	2100	not DE
ENSG00000011009	LYPLA2		1595	1412	1806	1588	1324	1023		1521.13	1554.41	1493.85	1318.69	1400.48	1321.89		SiRNA_vs_Control	-0.176	down	0.000147	0.000819	1810	not DE
ENSG00000011021	CLCN6		292	256	324	364	296	237		278.48	281.82	268	302.27	313.1	306.24		SiRNA_vs_Control	0.155	up	0.111	0.25	364	not DE
ENSG00000011028	MRC2		14	10	11	12	9	7		13.35	11.01	9.1	9.96	9.52	9.05		SiRNA_vs_Control	-0.219	down	0.671	0.822	14	not DE
ENSG00000011052	NME1-NME2		42	29	35	36	29	21		40.05	31.92	28.95	29.89	30.68	27.14		SiRNA_vs_Control	-0.195	down	0.513	0.71	42	not DE
ENSG00000011083	SLC6A7		2	5	6	4	3	4		1.91	5.5	4.96	3.32	3.17	5.17		SiRNA_vs_Control	-0.106	down	0.899	0.952	6	not DE
ENSG00000011105	TSPAN9		449	372	543	387	356	255		428.21	409.52	449.15	321.37	376.56	329.5		SiRNA_vs_Control	-0.329	down	0.000221	0.00119	543	not DE
ENSG00000011114	BTBD7		1902	1837	2246	1971	1538	1268		1813.91	2022.27	1857.8	1636.74	1626.84	1638.47		SiRNA_vs_Control	-0.214	down	1.85e-06	1.46e-05	2250	not DE
ENSG00000011132	APBA3		447	395	447	495	388	334		426.3	434.84	369.74	411.05	410.41	431.58		SiRNA_vs_Control	0.0283	up	0.743	0.868	495	not DE
ENSG00000011143	MKS1		397	331	464	415	330	262		378.61	364.38	383.8	344.62	349.06	338.55		SiRNA_vs_Control	-0.127	down	0.147	0.307	464	not DE
ENSG00000011198	ABHD5		716	625	851	932	726	564		682.84	688.03	703.91	773.94	767.94	728.78		SiRNA_vs_Control	0.132	up	0.0354	0.101	932	not DE
ENSG00000011243	AKAP8L		2295	1934	2587	2907	2312	1908		2188.71	2129.05	2139.86	2414	2445.55	2465.46		SiRNA_vs_Control	0.181	up	8.49e-07	7.13e-06	2910	not DE
ENSG00000011258	MBTD1		983	913	1193	1502	1203	1021		937.48	1005.08	986.8	1247.28	1272.49	1319.31		SiRNA_vs_Control	0.388	up	0	0	1500	not DE
ENSG00000011260	UTP18		1758	1550	2076	2116	1616	1275		1676.58	1706.33	1717.18	1757.15	1709.34	1647.52		SiRNA_vs_Control	0.00684	up	0.873	0.938	2120	not DE
ENSG00000011275	RNF216		2344	2080	2739	2886	2242	1865		2235.44	2289.78	2265.58	2396.57	2371.5	2409.9		SiRNA_vs_Control	0.0801	up	0.0274	0.0817	2890	not DE
ENSG00000011295	TTC19		2023	1705	2351	2462	1884	1488		1929.31	1876.96	1944.65	2044.47	1992.82	1922.75		SiRNA_vs_Control	0.0533	up	0.187	0.366	2460	not DE
ENSG00000011304	PTBP1		20615	17616	23109	24174	18810	15639		19660.3	19392.7	19114.8	20074.3	19896.5	20208.2		SiRNA_vs_Control	0.0491	up	0.00589	0.0222	24200	not DE
ENSG00000011332	DPF1		61	56	87	67	64	40		58.17	61.65	71.96	55.64	67.7	51.69		SiRNA_vs_Control	-0.134	down	0.534	0.726	87	not DE
ENSG00000011347	SYT7		1576	1420	1868	1449	1161	928		1503.01	1563.21	1545.13	1203.27	1228.06	1199.13		SiRNA_vs_Control	-0.345	down	0	0	1870	not DE
ENSG00000011376	LARS2		1069	943	1280	1268	970	826		1019.49	1038.11	1058.76	1052.96	1026.03	1067.33		SiRNA_vs_Control	0.0126	up	0.812	0.907	1280	not DE
ENSG00000011405	PIK3C2A		2452	2206	2964	3265	2640	2106		2338.44	2428.49	2451.69	2711.29	2792.49	2721.31		SiRNA_vs_Control	0.188	up	1.48e-07	1.4e-06	3260	not DE
ENSG00000011422	PLAUR		2164	1742	2353	2551	2045	1663		2063.78	1917.69	1946.3	2118.38	2163.12	2148.88		SiRNA_vs_Control	0.116	up	0.0037	0.0147	2550	not DE
ENSG00000011426	ANLN		10102	8756	11685	11550	9234	7607		9634.15	9639.09	9665.34	9591.24	9767.38	9829.54		SiRNA_vs_Control	0.0115	up	0.585	0.765	11700	not DE
ENSG00000011451	WIZ		3656	3132	4130	4424	3606	2913		3486.68	3447.88	3416.16	3673.74	3814.29	3764.09		SiRNA_vs_Control	0.12	up	9.76e-05	0.000566	4420	not DE
ENSG00000011454	RABGAP1		2830	2453	3241	3331	2522	2199		2698.94	2700.4	2680.82	2766.1	2667.68	2841.48		SiRNA_vs_Control	0.0335	up	0.337	0.548	3330	not DE
ENSG00000011478	QPCTL		1716	1411	1889	1899	1520	1206		1636.53	1553.31	1562.5	1576.95	1607.8	1558.36		SiRNA_vs_Control	-0.00249	down	0.955	0.981	1900	not DE
ENSG00000011485	PPP5C		3823	3210	4507	4460	3448	2766		3645.95	3533.74	3728	3703.63	3647.16	3574.14		SiRNA_vs_Control	0.00239	up	0.94	0.973	4510	not DE
ENSG00000011523	CEP68		951	792	1085	1250	968	810		906.96	871.88	897.47	1038.01	1023.91	1046.66		SiRNA_vs_Control	0.215	up	8.41e-05	0.000495	1250	not DE
ENSG00000011566	MAP4K3		1506	1369	1796	1626	1322	1132		1436.25	1507.07	1485.57	1350.25	1398.36	1462.74		SiRNA_vs_Control	-0.0761	down	0.105	0.239	1800	not DE
ENSG00000011590	ZBTB32		3	3	4	2	6	2		2.86	3.3	3.31	1.66	6.35	2.58		SiRNA_vs_Control	0.143	up	0.876	0.94	6	not DE
ENSG00000011638	TMEM159		2792	2402	3411	3263	2547	2119		2662.7	2644.25	2821.43	2709.63	2694.12	2738.11		SiRNA_vs_Control	0.000226	up	0.995	0.998	3410	not DE
ENSG00000011677	GABRA3		980	826	1092	1006	880	658		934.61	909.31	903.26	835.39	930.83	850.25		SiRNA_vs_Control	-0.0713	down	0.227	0.419	1090	not DE
ENSG00000012048	BRCA1		2084	1902	2543	2456	1912	1580		1987.49	2093.83	2103.46	2039.49	2022.44	2041.63		SiRNA_vs_Control	-0.0192	down	0.626	0.793	2540	not DE
ENSG00000012061	ERCC1		2691	2278	2915	2525	1957	1635		2566.37	2507.75	2411.16	2096.79	2070.04	2112.7		SiRNA_vs_Control	-0.253	down	0	4e-10	2920	not DE
ENSG00000012124	CD22		3711	3174	4180	2540	2126	1671		3539.14	3494.11	3457.52	2109.24	2248.8	2159.22		SiRNA_vs_Control	-0.688	down	0	0	4180	not DE
ENSG00000012171	SEMA3B		2278	1880	2613	2845	2392	1890		2172.5	2069.61	2161.36	2362.52	2530.17	2442.2		SiRNA_vs_Control	0.193	up	6.72e-07	5.74e-06	2840	not DE
ENSG00000012174	MBTPS2		1298	1140	1570	1448	1142	1053		1237.89	1254.97	1298.64	1202.43	1207.96	1360.66		SiRNA_vs_Control	-0.0141	down	0.789	0.894	1570	not DE
ENSG00000012211	PRICKLE3		621	487	624	656	525	431		592.24	536.12	516.15	544.75	555.33	556.93		SiRNA_vs_Control	0.0109	up	0.883	0.945	656	not DE
ENSG00000012232	EXTL3		4001	3372	4543	4606	3534	2945		3815.7	3712.08	3757.78	3824.87	3738.13	3805.44		SiRNA_vs_Control	0.0105	up	0.725	0.857	4610	not DE
ENSG00000012660	ELOVL5		4708	4071	5281	5803	4576	3772		4489.96	4481.58	4368.22	4818.87	4840.32	4874.07		SiRNA_vs_Control	0.124	up	6.28e-06	4.55e-05	5800	not DE
ENSG00000012779	ALOX5		3907	3345	4400	4166	3380	2676		3726.06	3682.36	3639.49	3459.49	3575.24	3457.85		SiRNA_vs_Control	-0.0742	down	0.0158	0.0516	4400	not DE
ENSG00000012822	CALCOCO1		1658	1464	1908	1973	1575	1291		1581.21	1611.65	1578.22	1638.4	1665.98	1668.19		SiRNA_vs_Control	0.0594	up	0.164	0.332	1970	not DE
ENSG00000012963	UBR7		761	684	899	728	608	482		725.76	752.98	743.61	604.54	643.12	622.83		SiRNA_vs_Control	-0.25	down	0.000119	0.000675	899	not DE
ENSG00000012983	MAP4K5		1462	1250	1712	1749	1430	1096		1394.29	1376.07	1416.09	1452.39	1512.6	1416.22		SiRNA_vs_Control	0.0658	up	0.155	0.319	1750	not DE
ENSG00000013016	EHD3		42	40	65	53	40	27		40.05	44.03	53.77	44.01	42.31	34.89		SiRNA_vs_Control	-0.18	down	0.481	0.683	65	not DE
ENSG00000013275	PSMC4		3686	3139	4133	3923	2945	2469		3515.29	3455.58	3418.64	3257.7	3115.11	3190.37		SiRNA_vs_Control	-0.118	down	0.000226	0.00121	4130	not DE
ENSG00000013288	MAN2B2		2244	1929	2589	2436	1848	1603		2140.08	2123.55	2141.51	2022.88	1954.74	2071.35		SiRNA_vs_Control	-0.0838	down	0.031	0.0905	2590	not DE
ENSG00000013306	SLC25A39		10393	8987	11781	12010	9632	7758		9911.68	9893.38	9744.74	9973.23	10188.4	10024.7		SiRNA_vs_Control	0.0309	up	0.141	0.297	12000	not DE
ENSG00000013364	MVP		4352	3768	5011	4334	3404	2790		4150.45	4148.02	4144.89	3599	3600.62	3605.16		SiRNA_vs_Control	-0.204	down	0	0	5010	not DE
ENSG00000013374	NUB1		3160	2853	3640	3209	2543	2071		3013.65	3140.74	3010.85	2664.79	2689.89	2676.08		SiRNA_vs_Control	-0.19	down	2.15e-08	2.28e-07	3640	not DE
ENSG00000013375	PGM3		889	745	1001	1098	811	604		847.83	820.14	827.98	911.79	857.85	780.47		SiRNA_vs_Control	0.0377	up	0.545	0.734	1100	not DE
ENSG00000013392	RWDD2A		122	118	166	161	118	93		116.35	129.9	137.31	133.7	124.82	120.17		SiRNA_vs_Control	-0.0146	down	0.922	0.964	166	not DE
ENSG00000013441	CLK1		2039	1765	2286	2637	1969	1623		1944.57	1943.01	1890.88	2189.79	2082.73	2097.19		SiRNA_vs_Control	0.143	up	0.000301	0.00157	2640	not DE
ENSG00000013503	POLR3B		585	482	654	829	658	587		557.91	530.61	540.96	688.41	696.01	758.5		SiRNA_vs_Control	0.39	up	1.47e-08	1.58e-07	829	not DE
ENSG00000013523	ANGEL1		2346	2062	2660	2596	2135	1745		2237.35	2269.96	2200.24	2155.75	2258.32	2254.84		SiRNA_vs_Control	-0.00959	down	0.801	0.901	2660	not DE
ENSG00000013561	RNF14		756	665	904	780	578	454		720.99	732.07	747.75	647.72	611.39	586.65		SiRNA_vs_Control	-0.249	down	0.000164	0.000904	904	not DE
ENSG00000013563	DNASE1L1		751	614	808	746	587	501		716.22	675.92	668.34	619.49	620.91	647.38		SiRNA_vs_Control	-0.128	down	0.0535	0.141	808	not DE
ENSG00000013573	DDX11		1158	1042	1372	1630	1348	1104		1104.37	1147.09	1134.86	1353.57	1425.86	1426.56		SiRNA_vs_Control	0.311	up	2e-10	3.1e-09	1630	not DE
ENSG00000013583	HEBP1		3558	3104	3997	3976	3101	2595		3393.22	3417.05	3306.15	3301.71	3280.12	3353.18		SiRNA_vs_Control	-0.0259	down	0.412	0.621	4000	not DE
ENSG00000013588	GPRC5A		27457	23855	30644	29364	21391	18721		26185.4	26260.9	25347.4	24384.2	22626.6	24190.7		SiRNA_vs_Control	-0.128	down	0.000597	0.00293	30600	not DE
ENSG00000013619	MAMLD1		163	178	212	191	132	115		155.45	195.95	175.36	158.61	139.62	148.6		SiRNA_vs_Control	-0.23	down	0.0889	0.211	212	not DE
ENSG00000013810	TACC3		3151	2702	3633	3629	2942	2405		3005.07	2974.51	3005.06	3013.56	3111.94	3107.67		SiRNA_vs_Control	0.0376	up	0.249	0.448	3630	not DE
ENSG00000014123	UFL1		2270	2013	2778	2439	1799	1539		2164.87	2216.02	2297.84	2025.37	1902.91	1988.65		SiRNA_vs_Control	-0.175	down	1.49e-05	0.000102	2780	not DE
ENSG00000014138	POLA2		1072	954	1193	1391	1113	911		1022.35	1050.22	986.8	1155.1	1177.29	1177.17		SiRNA_vs_Control	0.199	up	0.000127	0.000715	1390	not DE
ENSG00000014164	ZC3H3		1519	1289	1719	1675	1295	1042		1448.65	1419	1421.88	1390.94	1369.8	1346.44		SiRNA_vs_Control	-0.0611	down	0.183	0.359	1720	not DE
ENSG00000014216	CAPN1		16456	14336	18845	14715	12006	9465		15693.9	15781.9	15587.8	12219.5	12699.5	12230.4		SiRNA_vs_Control	-0.341	down	0	0	18800	not DE
ENSG00000014257	ACPP		33	36	65	60	45	28		31.47	39.63	53.77	49.82	47.6	36.18		SiRNA_vs_Control	0.102	up	0.703	0.842	65	not DE
ENSG00000014641	MDH1		4956	4442	5885	5593	4207	3497		4726.48	4890	4867.82	4644.49	4450.01	4518.72		SiRNA_vs_Control	-0.0882	down	0.00197	0.00845	5880	not DE
ENSG00000014824	SLC30A9		1488	1285	1763	1906	1409	1219		1419.09	1414.6	1458.28	1582.76	1490.39	1575.16		SiRNA_vs_Control	0.115	up	0.012	0.0408	1910	not DE
ENSG00000014914	MTMR11		995	820	1135	1157	822	739		948.92	902.7	938.82	960.79	869.48	954.91		SiRNA_vs_Control	-0.00332	down	0.954	0.98	1160	not DE
ENSG00000014919	COX15		1220	1074	1423	1415	1059	874		1163.5	1182.32	1177.05	1175.03	1120.17	1129.36		SiRNA_vs_Control	-0.0385	down	0.444	0.651	1420	not DE
ENSG00000015133	CCDC88C		512	484	620	626	485	410		488.29	532.81	512.84	519.84	513.01	529.79		SiRNA_vs_Control	0.0271	up	0.715	0.85	626	not DE
ENSG00000015153	YAF2		445	417	480	438	351	270		424.39	459.06	397.04	363.72	371.27	348.89		SiRNA_vs_Control	-0.234	down	0.00709	0.026	480	not DE
ENSG00000015171	ZMYND11		1276	1128	1440	1592	1290	999		1216.91	1241.76	1191.11	1322.01	1364.51	1290.88		SiRNA_vs_Control	0.126	up	0.00929	0.0329	1590	not DE
ENSG00000015285	WAS		5	5	6	8	3	7		4.77	5.5	4.96	6.64	3.17	9.05		SiRNA_vs_Control	0.294	up	0.675	0.824	8	not DE
ENSG00000015475	BID		1843	1691	2169	2168	1683	1353		1757.65	1861.55	1794.1	1800.33	1780.21	1748.31		SiRNA_vs_Control	-0.0202	down	0.629	0.795	2170	not DE
ENSG00000015479	MATR3		279	233	351	356	285	263		266.08	256.5	290.33	295.63	301.46	339.84		SiRNA_vs_Control	0.194	up	0.0544	0.143	356	not DE
ENSG00000015520	NPC1L1		11	5	7	9	8	12		10.49	5.5	5.79	7.47	8.46	15.51		SiRNA_vs_Control	0.491	up	0.394	0.604	12	not DE
ENSG00000015532	XYLT2		2424	2183	2805	2962	2489	1943		2311.74	2403.17	2320.18	2459.68	2632.77	2510.69		SiRNA_vs_Control	0.112	up	0.00293	0.012	2960	not DE
ENSG00000015676	NUDCD3		5673	4970	6631	6289	4921	4110		5410.27	5471.25	5484.88	5222.45	5205.25	5310.82		SiRNA_vs_Control	-0.0572	down	0.0262	0.0787	6630	not DE
ENSG00000016402	IL20RA		1189	1091	1472	1479	1070	870		1133.93	1201.03	1217.58	1228.18	1131.81	1124.19		SiRNA_vs_Control	-0.0242	down	0.648	0.807	1480	not DE
ENSG00000016864	GLT8D1		1074	877	1244	1151	889	724		1024.26	965.45	1028.98	955.8	940.35	935.53		SiRNA_vs_Control	-0.0931	down	0.0904	0.213	1240	not DE
ENSG00000017260	ATP2C1		4626	4124	5421	5660	4391	3747		4411.76	4539.93	4484.02	4700.12	4644.63	4841.76		SiRNA_vs_Control	0.0776	up	0.00588	0.0221	5660	not DE
ENSG00000017797	RALBP1		5580	5003	6678	5803	4485	3760		5321.58	5507.58	5523.76	4818.87	4744.06	4858.56		SiRNA_vs_Control	-0.182	down	0	3e-10	6680	not DE
ENSG00000018189	RUFY3		324	261	357	472	360	280		308.99	287.32	295.3	391.95	380.79	361.81		SiRNA_vs_Control	0.351	up	0.000127	0.000718	472	not DE
ENSG00000018236	CNTN1		122	107	159	71	64	59		116.35	117.79	131.52	58.96	67.7	76.24		SiRNA_vs_Control	-0.869	down	1e-06	8.26e-06	159	not DE
ENSG00000018280	SLC11A1		12	12	25	17	12	12		11.44	13.21	20.68	14.12	12.69	15.51		SiRNA_vs_Control	-0.12	down	0.785	0.892	25	not DE
ENSG00000018408	WWTR1		1899	1533	2057	1955	1544	1329		1811.05	1687.61	1701.46	1623.45	1633.18	1717.29		SiRNA_vs_Control	-0.067	down	0.13	0.281	2060	not DE
ENSG00000018510	AGPS		4479	4002	5409	5114	3986	3323		4271.57	4405.62	4474.1	4246.72	4216.24	4293.88		SiRNA_vs_Control	-0.0448	down	0.122	0.268	5410	not DE
ENSG00000018610	CXorf56		1122	959	1237	1273	1045	788		1070.04	1055.72	1023.19	1057.11	1105.36	1018.23		SiRNA_vs_Control	0.017	up	0.75	0.872	1270	not DE
ENSG00000018699	TTC27		1522	1270	1718	1972	1557	1256		1451.51	1398.09	1421.06	1637.57	1646.94	1622.97		SiRNA_vs_Control	0.2	up	5.31e-06	3.91e-05	1970	not DE
ENSG00000018869	ZNF582		30	21	38	21	27	17		28.61	23.12	31.43	17.44	28.56	21.97		SiRNA_vs_Control	-0.313	down	0.355	0.565	38	not DE
ENSG00000019102	VSIG2		1363	1178	1504	1201	932	693		1299.88	1296.81	1244.04	997.32	985.83	895.47		SiRNA_vs_Control	-0.41	down	0	0	1500	not DE
ENSG00000019144	PHLDB1		2482	2082	2757	2791	2268	1903		2367.05	2291.98	2280.47	2317.68	2399	2459		SiRNA_vs_Control	0.0457	up	0.224	0.415	2790	not DE
ENSG00000019169	MARCO		34	38	52	76	60	41		32.43	41.83	43.01	63.11	63.47	52.98		SiRNA_vs_Control	0.621	up	0.00975	0.0343	76	not DE
ENSG00000019186	CYP24A1		1050	939	1232	1257	1025	774		1001.37	1033.7	1019.06	1043.83	1084.21	1000.14		SiRNA_vs_Control	0.0369	up	0.493	0.692	1260	not DE
ENSG00000019485	PRDM11		6	11	8	11	8	6		5.72	12.11	6.62	9.13	8.46	7.75		SiRNA_vs_Control	0.0839	up	0.885	0.945	11	not DE
ENSG00000019549	SNAI2		683	614	763	971	733	636		651.37	675.92	631.12	806.33	775.34	821.82		SiRNA_vs_Control	0.297	up	2.84e-06	2.18e-05	971	not DE
ENSG00000019995	ZRANB1		669	579	697	769	633	477		638.02	637.39	576.53	638.59	669.56	616.37		SiRNA_vs_Control	0.06	up	0.39	0.6	769	not DE
ENSG00000020129	NCDN		1088	901	1224	1355	1093	855		1037.61	991.87	1012.44	1125.21	1156.13	1104.81		SiRNA_vs_Control	0.155	up	0.00309	0.0126	1360	not DE
ENSG00000020181	ADGRA2		13	7	13	11	17	7		12.4	7.71	10.75	9.13	17.98	9.05		SiRNA_vs_Control	0.217	up	0.669	0.821	17	not DE
ENSG00000020256	ZFP64		2486	2194	2768	2511	1997	1596		2370.87	2415.28	2289.57	2085.16	2112.35	2062.3		SiRNA_vs_Control	-0.175	down	4.33e-06	3.24e-05	2770	not DE
ENSG00000020426	MNAT1		1743	1537	2052	1781	1366	1121		1662.28	1692.01	1697.33	1478.96	1444.9	1448.52		SiRNA_vs_Control	-0.207	down	1.88e-06	1.48e-05	2050	not DE
ENSG00000020577	SAMD4A		1345	1194	1579	1694	1356	1127		1282.71	1314.42	1306.08	1406.72	1434.33	1456.28		SiRNA_vs_Control	0.137	up	0.0031	0.0126	1690	not DE
ENSG00000020922	MRE11		2541	2331	3303	3623	2679	2214		2423.32	2566.09	2732.1	3008.58	2833.75	2860.87		SiRNA_vs_Control	0.173	up	2.31e-05	0.000152	3620	not DE
ENSG00000021300	PLEKHB1		73	52	71	54	42	36		69.62	57.24	58.73	44.84	44.43	46.52		SiRNA_vs_Control	-0.454	down	0.0473	0.128	73	not DE
ENSG00000021355	SERPINB1		10473	8911	12110	7515	5971	5100		9987.97	9809.72	10016.9	6240.54	6315.9	6590.07		SiRNA_vs_Control	-0.641	down	0	0	12100	not DE
ENSG00000021574	SPAST		1016	851	1250	1025	824	585		968.95	936.83	1033.95	851.17	871.6	755.92		SiRNA_vs_Control	-0.244	down	8.18e-05	0.000483	1250	not DE
ENSG00000021776	AQR		1464	1323	1797	1698	1328	1118		1396.2	1456.43	1486.4	1410.04	1404.71	1444.65		SiRNA_vs_Control	-0.0285	down	0.538	0.729	1800	not DE
ENSG00000021826	CPS1		463	414	522	529	419	362		441.56	455.75	431.78	439.29	443.2	467.77		SiRNA_vs_Control	0.0213	up	0.789	0.893	529	not DE
ENSG00000022277	RTF2		3116	2837	3681	3535	2667	2178		2971.69	3123.13	3044.77	2935.5	2821.05	2814.35		SiRNA_vs_Control	-0.0901	down	0.00866	0.031	3680	not DE
ENSG00000022556	NLRP2		3656	3243	4170	4364	3447	2947		3486.68	3570.07	3449.25	3623.91	3646.11	3808.03		SiRNA_vs_Control	0.0754	up	0.0168	0.0544	4360	not DE
ENSG00000022567	SLC45A4		1174	1022	1332	1215	980	866		1119.63	1125.07	1101.77	1008.95	1036.61	1119.02		SiRNA_vs_Control	-0.0851	down	0.112	0.251	1330	not DE
ENSG00000022840	RNF10		6199	5478	7189	6653	5483	4407		5911.91	6030.48	5946.44	5524.72	5799.71	5694.6		SiRNA_vs_Control	-0.0728	down	0.00562	0.0213	7190	not DE
ENSG00000022976	ZNF839		353	333	478	437	314	247		336.65	366.58	395.38	362.89	332.14	319.17		SiRNA_vs_Control	-0.111	down	0.235	0.429	478	not DE
ENSG00000023041	ZDHHC6		841	747	1053	1041	846	705		802.05	822.34	871	864.46	894.87	910.98		SiRNA_vs_Control	0.0933	up	0.115	0.255	1050	not DE
ENSG00000023171	GRAMD1B		571	479	621	493	422	382		544.56	527.31	513.66	409.39	446.38	493.61		SiRNA_vs_Control	-0.241	down	0.00262	0.0109	621	not DE
ENSG00000023191	RNH1		2476	2147	2742	2976	2322	1910		2361.33	2363.54	2268.07	2471.3	2456.12	2468.05		SiRNA_vs_Control	0.082	up	0.0241	0.0734	2980	not DE
ENSG00000023228	NDUFS1		2963	2625	3403	3172	2462	2112		2825.78	2889.74	2814.82	2634.06	2604.21	2729.06		SiRNA_vs_Control	-0.0994	down	0.004	0.0158	3400	not DE
ENSG00000023287	RB1CC1		2328	2085	2838	2716	2183	1779		2220.18	2295.28	2347.47	2255.4	2309.1	2298.77		SiRNA_vs_Control	-0.00149	down	0.969	0.986	2840	not DE
ENSG00000023318	ERP44		3467	2969	3871	3462	2737	2331		3306.44	3268.44	3201.93	2874.88	2895.1	3012.05		SiRNA_vs_Control	-0.156	down	2.44e-06	1.89e-05	3870	not DE
ENSG00000023330	ALAS1		2991	2549	3481	2869	2248	1894		2852.48	2806.08	2879.34	2382.45	2377.85	2447.37		SiRNA_vs_Control	-0.246	down	0	0	3480	not DE
ENSG00000023445	BIRC3		1836	1678	2253	2860	2287	1885		1750.97	1847.23	1863.59	2374.97	2419.1	2435.74		SiRNA_vs_Control	0.403	up	0	0	2860	not DE
ENSG00000023516	AKAP11		1189	996	1413	1640	1313	1105		1133.93	1096.45	1168.77	1361.87	1388.84	1427.85		SiRNA_vs_Control	0.294	up	2.3e-09	2.8e-08	1640	not DE
ENSG00000023572	GLRX2		183	190	206	253	173	148		174.52	209.16	170.39	210.09	182.99	191.24		SiRNA_vs_Control	0.0883	up	0.482	0.684	253	not DE
ENSG00000023608	SNAPC1		612	565	749	809	614	494		583.66	621.98	619.54	671.8	649.47	638.33		SiRNA_vs_Control	0.105	up	0.119	0.263	809	not DE
ENSG00000023697	DERA		1825	1508	2126	2212	1661	1403		1740.48	1660.09	1758.54	1836.87	1756.94	1812.92		SiRNA_vs_Control	0.0667	up	0.117	0.258	2210	not DE
ENSG00000023734	STRAP		8444	7228	9588	9068	7298	5963		8052.94	7956.98	7930.79	7530.16	7719.55	7705.21		SiRNA_vs_Control	-0.0615	down	0.00693	0.0255	9590	not DE
ENSG00000023839	ABCC2		3539	3076	4248	4225	3314	2732		3375.1	3386.23	3513.77	3508.49	3505.42	3530.21		SiRNA_vs_Control	0.036	up	0.249	0.448	4250	not DE
ENSG00000023892	DEF6		983	838	1177	876	666	516		937.48	922.52	973.56	727.44	704.47	666.76		SiRNA_vs_Control	-0.43	down	0	0	1180	not DE
ENSG00000023902	PLEKHO1		16	7	14	13	13	8		15.26	7.71	11.58	10.8	13.75	10.34		SiRNA_vs_Control	0.00407	up	0.993	0.997	16	not DE
ENSG00000023909	GCLM		19690	17176	23083	22717	17202	13966		18778.1	18908.3	19093.3	18864.4	18195.6	18046.5		SiRNA_vs_Control	-0.0423	down	0.0314	0.0914	23100	not DE
ENSG00000024048	UBR2		1286	1157	1554	1517	1126	957		1226.44	1273.69	1285.4	1259.73	1191.04	1236.61		SiRNA_vs_Control	-0.0371	down	0.452	0.658	1550	not DE
ENSG00000024422	EHD2		106	88	103	88	67	57		101.09	96.88	85.2	73.08	70.87	73.65		SiRNA_vs_Control	-0.376	down	0.0399	0.112	106	not DE
ENSG00000024526	DEPDC1		3304	2774	3802	3357	2713	2312		3150.98	3053.77	3144.85	2787.69	2869.71	2987.5		SiRNA_vs_Control	-0.117	down	0.000703	0.00339	3800	not DE
ENSG00000024862	CCDC28A		981	873	1173	938	783	646		935.57	961.05	970.26	778.93	828.23	834.74		SiRNA_vs_Control	-0.235	down	4.77e-05	0.000295	1170	not DE
ENSG00000025039	RRAGD		12	6	23	5	7	6		11.44	6.61	19.02	4.15	7.4	7.75		SiRNA_vs_Control	-1	down	0.0861	0.205	23	not DE
ENSG00000025156	HSF2		1075	994	1261	1331	947	840		1025.21	1094.25	1043.05	1105.28	1001.7	1085.42		SiRNA_vs_Control	0.0161	up	0.77	0.884	1330	not DE
ENSG00000025293	PHF20		1509	1337	1787	1901	1550	1300		1439.11	1471.84	1478.13	1578.61	1639.53	1679.82		SiRNA_vs_Control	0.155	up	0.000509	0.00253	1900	not DE
ENSG00000025423	HSD17B6		20	25	40	30	25	32		19.07	27.52	33.09	24.91	26.44	41.35		SiRNA_vs_Control	0.187	up	0.567	0.751	40	not DE
ENSG00000025434	NR1H3		1677	1363	1765	1547	1223	982		1599.33	1500.47	1459.93	1284.65	1293.64	1268.91		SiRNA_vs_Control	-0.244	down	4.05e-07	3.59e-06	1760	not DE
ENSG00000025708	TYMP		282	217	280	273	215	183		268.94	238.89	231.6	226.7	227.42	236.47		SiRNA_vs_Control	-0.0999	down	0.363	0.573	282	not DE
ENSG00000025770	NCAPH2		2385	2098	2773	2732	2173	1834		2274.55	2309.59	2293.71	2268.68	2298.52	2369.84		SiRNA_vs_Control	0.0105	up	0.776	0.887	2770	not DE
ENSG00000025772	TOMM34		3388	2914	3727	3607	2840	2292		3231.09	3207.89	3082.82	2995.29	3004.04	2961.65		SiRNA_vs_Control	-0.086	down	0.00932	0.033	3730	not DE
ENSG00000025796	SEC63		3972	3538	4587	4536	3470	2879		3788.05	3894.82	3794.17	3766.74	3670.44	3720.16		SiRNA_vs_Control	-0.0394	down	0.188	0.367	4590	not DE
ENSG00000025800	KPNA6		3742	3213	4262	4146	3173	2563		3568.7	3537.05	3525.35	3442.88	3356.28	3311.83		SiRNA_vs_Control	-0.0705	down	0.0232	0.0713	4260	not DE
ENSG00000026025	VIM		137	112	131	167	137	100		130.66	123.3	108.36	138.68	144.91	129.22		SiRNA_vs_Control	0.196	up	0.187	0.365	167	not DE
ENSG00000026036	RTEL1-TNFRSF6B		154	122	192	275	194	190		146.87	134.3	158.81	228.36	205.21	245.51		SiRNA_vs_Control	0.617	up	1.07e-06	8.83e-06	275	not DE
ENSG00000026103	FAS		203	184	216	209	191	153		193.6	202.56	178.67	173.56	202.03	197.7		SiRNA_vs_Control	-0.00671	down	0.956	0.982	216	not DE
ENSG00000026297	RNASET2		685	589	773	866	620	494		653.28	648.4	639.39	719.14	655.81	638.33		SiRNA_vs_Control	0.0591	up	0.382	0.593	866	not DE
ENSG00000026508	CD44		50310	43766	55933	44841	34927	28579		47980	48180	46265.4	37236.4	36944.5	36928.9		SiRNA_vs_Control	-0.358	down	0	0	55900	not DE
ENSG00000026652	AGPAT4		38	58	53	50	43	33		36.24	63.85	43.84	41.52	45.48	42.64		SiRNA_vs_Control	-0.14	down	0.589	0.768	58	not DE
ENSG00000026751	SLAMF7		1	9	6	11	1	3		0.95	9.91	4.96	9.13	1.06	3.88		SiRNA_vs_Control	-0.0934	down	0.911	0.959	11	not DE
ENSG00000026950	BTN3A1		573	446	591	878	632	506		546.46	490.98	488.85	729.1	668.51	653.84		SiRNA_vs_Control	0.432	up	3.6e-09	4.28e-08	878	not DE
ENSG00000027001	MIPEP		779	730	973	924	740	609		742.92	803.62	804.82	767.3	782.74	786.93		SiRNA_vs_Control	-0.0102	down	0.868	0.937	973	not DE
ENSG00000027075	PRKCH		3073	2636	3559	3614	2765	2314		2930.68	2901.85	2943.85	3001.1	2924.71	2990.08		SiRNA_vs_Control	0.0226	up	0.492	0.691	3610	not DE
ENSG00000027697	IFNGR1		4136	3644	4902	5495	4302	3505		3944.45	4011.52	4054.73	4563.11	4550.49	4529.06		SiRNA_vs_Control	0.184	up	1e-10	1e-09	5500	not DE
ENSG00000027847	B4GALT7		1036	876	1198	1190	940	766		988.02	964.35	990.93	988.19	994.3	989.8		SiRNA_vs_Control	0.0131	up	0.807	0.903	1200	not DE
ENSG00000027869	SH2D2A		828	706	864	774	594	501		789.65	777.2	714.66	642.74	628.31	647.38		SiRNA_vs_Control	-0.248	down	0.000161	0.000887	864	not DE
ENSG00000028116	VRK2		1094	951	1277	1027	942	686		1043.33	1046.91	1056.28	852.83	996.41	886.43		SiRNA_vs_Control	-0.204	down	0.000559	0.00276	1280	not DE
ENSG00000028137	TNFRSF1B		156	142	174	178	149	139		148.78	156.32	143.93	147.81	157.61	179.61		SiRNA_vs_Control	0.104	up	0.443	0.65	178	not DE
ENSG00000028203	VEZT		3910	3489	4574	4219	3185	2690		3728.92	3840.88	3783.42	3503.5	3368.97	3475.94		SiRNA_vs_Control	-0.133	down	1.7e-05	0.000115	4570	not DE
ENSG00000028277	POU2F2		28	39	53	46	42	28		26.7	42.93	43.84	38.2	44.43	36.18		SiRNA_vs_Control	0.0676	up	0.807	0.903	53	not DE
ENSG00000028310	BRD9		1627	1474	1896	2431	1973	1493		1551.65	1622.66	1568.29	2018.73	2086.97	1929.21		SiRNA_vs_Control	0.35	up	0	0	2430	not DE
ENSG00000028528	SNX1		1822	1513	2109	2068	1675	1354		1737.62	1665.59	1744.48	1717.29	1771.75	1749.6		SiRNA_vs_Control	0.0229	up	0.587	0.766	2110	not DE
ENSG00000028839	TBPL1		1391	1175	1654	1520	1168	1029		1326.58	1293.5	1368.12	1262.22	1235.47	1329.64		SiRNA_vs_Control	-0.0635	down	0.194	0.375	1650	not DE
ENSG00000029153	ARNTL2		3279	2913	3757	2506	1978	1634		3127.14	3206.79	3107.63	2081.01	2092.25	2111.41		SiRNA_vs_Control	-0.587	down	0	0	3760	not DE
ENSG00000029363	BCLAF1		1875	1714	2217	2559	1968	1579		1788.16	1886.87	1833.81	2125.02	2081.68	2040.34		SiRNA_vs_Control	0.184	up	4.7e-06	3.49e-05	2560	not DE
ENSG00000029364	SLC39A9		3940	3291	4504	3914	3232	2637		3757.53	3622.91	3725.52	3250.23	3418.69	3407.45		SiRNA_vs_Control	-0.143	down	8.31e-06	5.92e-05	4500	not DE
ENSG00000029639	TFB1M		537	437	648	566	477	362		512.13	481.07	536	470.01	504.55	467.77		SiRNA_vs_Control	-0.0877	down	0.256	0.457	648	not DE
ENSG00000029725	RABEP1		2356	1976	2623	2577	2048	1727		2246.89	2175.29	2169.63	2139.97	2166.3	2231.58		SiRNA_vs_Control	-0.0138	down	0.718	0.852	2620	not DE
ENSG00000029993	HMGB3		1635	1516	2014	1939	1487	1260		1559.28	1668.9	1665.9	1610.17	1572.89	1628.13		SiRNA_vs_Control	-0.025	down	0.573	0.757	2010	not DE
ENSG00000030066	NUP160		3727	3319	4436	4748	3683	3121		3554.39	3653.74	3669.27	3942.79	3895.74	4032.86		SiRNA_vs_Control	0.125	up	3.46e-05	0.000221	4750	not DE
ENSG00000030110	BAK1		556	480	698	636	510	405		530.25	528.41	577.36	528.14	539.46	523.33		SiRNA_vs_Control	-0.0428	down	0.561	0.746	698	not DE
ENSG00000030419	IKZF2		569	463	628	752	571	520		542.65	509.7	519.45	624.47	603.98	671.93		SiRNA_vs_Control	0.27	up	0.000162	0.000894	752	not DE
ENSG00000030582	GRN		7848	6480	8704	7960	6202	5311		7484.54	7133.54	7199.58	6610.07	6560.24	6862.72		SiRNA_vs_Control	-0.125	down	1.84e-06	1.45e-05	8700	not DE
ENSG00000031003	FAM13B		355	327	453	423	370	304		338.56	359.98	374.7	351.26	391.37	392.82		SiRNA_vs_Control	0.0743	up	0.407	0.617	453	not DE
ENSG00000031081	ARHGAP31		47	49	51	68	46	52		44.82	53.94	42.19	56.47	48.66	67.19		SiRNA_vs_Control	0.29	up	0.217	0.406	68	not DE
ENSG00000031691	CENPQ		386	369	458	458	374	260		368.12	406.22	378.84	380.33	395.6	335.96		SiRNA_vs_Control	-0.0447	down	0.617	0.786	458	not DE
ENSG00000031698	SARS		7136	6235	8111	7180	5709	4731		6805.52	6863.83	6709.07	5962.35	6038.76	6113.26		SiRNA_vs_Control	-0.17	down	0	0	8110	not DE
ENSG00000031823	RANBP3		1644	1412	1843	1689	1393	1164		1567.86	1554.41	1524.45	1402.56	1473.46	1504.09		SiRNA_vs_Control	-0.0881	down	0.0527	0.139	1840	not DE
ENSG00000032219	ARID4A		428	369	496	550	391	341		408.18	406.22	410.27	456.73	413.59	440.63		SiRNA_vs_Control	0.1	up	0.222	0.413	550	not DE
ENSG00000032389	EIPR1		2066	1762	2474	2097	1591	1333		1970.32	1939.71	2046.39	1741.37	1682.9	1722.46		SiRNA_vs_Control	-0.212	down	3.09e-07	2.8e-06	2470	not DE
ENSG00000032444	PNPLA6		4486	3847	5180	4754	3830	3056		4278.24	4234.99	4284.68	3947.77	4051.23	3948.87		SiRNA_vs_Control	-0.0995	down	0.000515	0.00256	5180	not DE
ENSG00000032742	IFT88		482	390	572	595	427	339		459.68	429.33	473.13	494.09	451.66	438.05		SiRNA_vs_Control	0.0259	up	0.749	0.872	595	not DE
ENSG00000033011	ALG1		366	306	416	366	271	240		349.05	336.86	344.1	303.93	286.65	310.12		SiRNA_vs_Control	-0.195	down	0.0362	0.103	416	not DE
ENSG00000033030	ZCCHC8		866	704	953	1036	795	663		825.89	775	788.28	860.31	840.92	856.71		SiRNA_vs_Control	0.0982	up	0.0974	0.225	1040	not DE
ENSG00000033050	ABCF2		889	750	1028	1108	910	716		847.83	825.64	850.32	920.1	962.56	925.19		SiRNA_vs_Control	0.152	up	0.00744	0.0272	1110	not DE
ENSG00000033100	CHPF2		2293	2027	2589	2610	2166	1661		2186.81	2231.43	2141.51	2167.37	2291.11	2146.3		SiRNA_vs_Control	0.0113	up	0.772	0.885	2610	not DE
ENSG00000033122	LRRC7		2	8	5	14	11	14		1.91	8.81	4.14	11.63	11.64	18.09		SiRNA_vs_Control	1.5	up	0.0123	0.0419	14	not DE
ENSG00000033170	FUT8		8105	7141	9592	7285	5845	4786		7729.64	7861.2	7934.1	6049.54	6182.62	6184.33		SiRNA_vs_Control	-0.354	down	0	0	9590	not DE
ENSG00000033178	UBA6		1172	979	1306	1377	1124	907		1117.72	1077.74	1080.27	1143.48	1188.92	1172		SiRNA_vs_Control	0.096	up	0.0598	0.154	1380	not DE
ENSG00000033327	GAB2		1613	1394	1727	1827	1431	1176		1538.3	1534.59	1428.5	1517.16	1513.66	1519.59		SiRNA_vs_Control	0.0176	up	0.701	0.841	1830	not DE
ENSG00000033627	ATP6V0A1		1633	1508	1829	2204	1722	1466		1557.37	1660.09	1512.87	1830.23	1821.47	1894.32		SiRNA_vs_Control	0.231	up	1.9e-07	1.78e-06	2200	not DE
ENSG00000033800	PIAS1		1156	986	1354	1256	1015	853		1102.46	1085.44	1119.97	1043	1073.63	1102.22		SiRNA_vs_Control	-0.0432	down	0.406	0.616	1350	not DE
ENSG00000033867	SLC4A7		2893	2588	3582	2621	1952	1674		2759.02	2849.01	2962.88	2176.51	2064.75	2163.09		SiRNA_vs_Control	-0.421	down	0	0	3580	not DE
ENSG00000034152	MAP2K3		2609	2323	2989	2400	1838	1489		2488.17	2557.29	2472.37	1992.99	1944.17	1924.04		SiRNA_vs_Control	-0.356	down	0	0	2990	not DE
ENSG00000034510	TMSB10		22224	18885	24464	20979	16864	13408		21194.8	20789.6	20235.6	17421.2	17838.1	17325.4		SiRNA_vs_Control	-0.242	down	0	0	24500	not DE
ENSG00000034533	ASTE1		202	164	252	231	187	167		192.64	180.54	208.44	191.82	197.8	215.79		SiRNA_vs_Control	0.047	up	0.696	0.838	252	not DE
ENSG00000034677	RNF19A		907	866	1118	1076	796	694		864.99	953.34	924.76	893.52	841.98	896.77		SiRNA_vs_Control	-0.0586	down	0.32	0.53	1120	not DE
ENSG00000034693	PEX3		911	774	1062	875	678	591		868.81	852.06	878.44	726.61	717.16	763.67		SiRNA_vs_Control	-0.239	down	6.88e-05	0.000413	1060	not DE
ENSG00000034713	GABARAPL2		1964	1825	2342	2077	1506	1367		1873.04	2009.06	1937.2	1724.76	1592.99	1766.4		SiRNA_vs_Control	-0.195	down	1.38e-05	9.51e-05	2340	not DE
ENSG00000035115	SH3YL1		5135	4523	6087	4868	3713	3062		4897.19	4979.17	5034.91	4042.44	3927.47	3956.63		SiRNA_vs_Control	-0.321	down	0	0	6090	not DE
ENSG00000035141	FAM136A		1267	1082	1397	1744	1350	1102		1208.32	1191.12	1155.54	1448.24	1427.98	1423.97		SiRNA_vs_Control	0.276	up	6.1e-09	6.97e-08	1740	not DE
ENSG00000035403	VCL		15171	13562	17825	18258	14256	11835		14468.4	14929.8	14744.1	15161.6	15079.5	15292.8		SiRNA_vs_Control	0.0448	up	0.0188	0.0597	18300	not DE
ENSG00000035499	DEPDC1B		681	619	852	716	555	477		649.46	681.43	704.74	594.57	587.06	616.37		SiRNA_vs_Control	-0.182	down	0.00714	0.0262	852	not DE
ENSG00000035664	DAPK2		82	60	75	74	61	57		78.2	66.05	62.04	61.45	64.52	73.65		SiRNA_vs_Control	-0.0552	down	0.787	0.893	82	not DE
ENSG00000035681	NSMAF		651	579	801	839	654	500		620.85	637.39	662.55	696.71	691.78	646.09		SiRNA_vs_Control	0.0854	up	0.2	0.384	839	not DE
ENSG00000035687	ADSS		1350	1179	1635	1677	1351	1102		1287.48	1297.91	1352.4	1392.6	1429.04	1423.97		SiRNA_vs_Control	0.106	up	0.0237	0.0724	1680	not DE
ENSG00000035862	TIMP2		8573	7622	9958	10487	8007	6666		8175.96	8390.72	8236.83	8708.52	8469.5	8613.61		SiRNA_vs_Control	0.0572	up	0.0112	0.0385	10500	not DE
ENSG00000035928	RFC1		3354	2987	3940	3651	2893	2359		3198.67	3288.25	3259	3031.83	3060.11	3048.23		SiRNA_vs_Control	-0.0926	down	0.00376	0.015	3940	not DE
ENSG00000036054	TBC1D23		2718	2336	3196	2858	2140	1854		2592.12	2571.6	2643.6	2373.31	2263.61	2395.68		SiRNA_vs_Control	-0.152	down	3.24e-05	0.000208	3200	not DE
ENSG00000036257	CUL3		10603	9185	12300	10838	8045	6669		10112	10111.4	10174	8999.99	8509.7	8617.48		SiRNA_vs_Control	-0.217	down	0	0	12300	not DE
ENSG00000036549	AC118549.1		2492	2254	2910	2830	2264	1861		2376.59	2481.33	2407.03	2350.06	2394.77	2404.73		SiRNA_vs_Control	-0.0233	down	0.522	0.716	2910	not DE
ENSG00000036672	USP2		245	213	333	286	237	165		233.65	234.48	275.44	237.5	250.69	213.21		SiRNA_vs_Control	-0.0843	down	0.453	0.659	333	not DE
ENSG00000037042	TUBG2		713	546	789	695	625	451		679.98	601.07	652.63	577.14	661.1	582.77		SiRNA_vs_Control	-0.0896	down	0.218	0.408	789	not DE
ENSG00000037241	RPL26L1		733	625	866	703	586	464		699.05	688.03	716.32	583.78	619.85	599.57		SiRNA_vs_Control	-0.225	down	0.000701	0.00338	866	not DE
ENSG00000037474	NSUN2		3536	3194	4287	4537	3517	2886		3372.24	3516.13	3546.02	3767.57	3720.15	3729.2		SiRNA_vs_Control	0.105	up	0.000792	0.00377	4540	not DE
ENSG00000037637	FBXO42		534	508	607	643	481	388		509.27	559.23	502.08	533.95	508.78	501.36		SiRNA_vs_Control	-0.0178	down	0.813	0.908	643	not DE
ENSG00000037749	MFAP3		483	415	578	581	434	379		460.63	456.85	478.1	482.47	459.07	489.73		SiRNA_vs_Control	0.0343	up	0.658	0.814	581	not DE
ENSG00000037757	MRI1		1143	971	1232	1279	1060	887		1090.07	1068.93	1019.06	1062.1	1121.23	1146.16		SiRNA_vs_Control	0.0649	up	0.226	0.418	1280	not DE
ENSG00000037897	METTL1		246	227	276	354	266	233		234.61	249.89	228.3	293.97	281.36	301.08		SiRNA_vs_Control	0.3	up	0.00353	0.0142	354	not DE
ENSG00000037965	HOXC8		8	8	3	11	14	4		7.63	8.81	2.48	9.13	14.81	5.17		SiRNA_vs_Control	0.673	up	0.282	0.486	14	not DE
ENSG00000038002	AGA		172	150	180	199	159	126		164.03	165.13	148.89	165.25	168.18	162.81		SiRNA_vs_Control	0.0581	up	0.656	0.813	199	not DE
ENSG00000038210	PI4K2B		439	340	480	429	345	265		418.67	374.29	397.04	356.25	364.93	342.43		SiRNA_vs_Control	-0.162	down	0.0642	0.163	480	not DE
ENSG00000038219	BOD1L1		1850	1622	2164	2218	1838	1516		1764.32	1785.59	1789.97	1841.85	1944.17	1958.93		SiRNA_vs_Control	0.103	up	0.0134	0.0449	2220	not DE
ENSG00000038274	MAT2B		1324	1118	1568	1491	1161	960		1262.68	1230.76	1296.98	1238.14	1228.06	1240.48		SiRNA_vs_Control	-0.0339	down	0.485	0.686	1570	not DE
ENSG00000038295	TLL1		15	21	20	22	21	10		14.31	23.12	16.54	18.27	22.21	12.92		SiRNA_vs_Control	0.0113	up	0.977	0.99	22	not DE
ENSG00000038358	EDC4		1466	1306	1690	1818	1447	1161		1398.11	1437.72	1397.9	1509.69	1530.58	1500.21		SiRNA_vs_Control	0.102	up	0.0229	0.0705	1820	not DE
ENSG00000038382	TRIO		5939	5098	7035	7994	6279	5111		5663.95	5612.16	5819.05	6638.3	6641.69	6604.28		SiRNA_vs_Control	0.217	up	0	0	7990	not DE
ENSG00000038532	CLEC16A		891	790	1105	1061	876	675		849.74	869.68	914.01	881.07	926.6	872.22		SiRNA_vs_Control	0.024	up	0.68	0.828	1100	not DE
ENSG00000039068	CDH1		11305	9921	13153	15614	11999	10072		10781.4	10921.6	10879.6	12966	12692.1	13014.7		SiRNA_vs_Control	0.247	up	0	0	15600	not DE
ENSG00000039123	MTREX		3664	3152	4155	3940	3281	2560		3494.31	3469.89	3436.84	3271.82	3470.52	3307.96		SiRNA_vs_Control	-0.0498	down	0.123	0.268	4160	not DE
ENSG00000039139	DNAH5		392	317	411	570	456	345		373.85	348.97	339.96	473.33	482.34	445.8		SiRNA_vs_Control	0.403	up	1.63e-06	1.31e-05	570	not DE
ENSG00000039319	ZFYVE16		973	838	1160	1228	1017	846		927.94	922.52	959.5	1019.74	1075.74	1093.18		SiRNA_vs_Control	0.178	up	0.00117	0.00535	1230	not DE
ENSG00000039523	RIPOR1		2266	2030	2613	2664	2143	1729		2161.06	2234.74	2161.36	2212.21	2266.78	2234.16		SiRNA_vs_Control	0.0344	up	0.359	0.57	2660	not DE
ENSG00000039560	RAI14		13907	12079	15950	12921	10345	8571		13262.9	13297.2	13193.2	10729.7	10942.5	11075.2		SiRNA_vs_Control	-0.281	down	0	0	16000	not DE
ENSG00000039600	SOX30		9	7	4	6	5	2		8.58	7.71	3.31	4.98	5.29	2.58		SiRNA_vs_Control	-0.557	down	0.447	0.653	9	not DE
ENSG00000039650	PNKP		1301	1134	1450	1384	1087	905		1240.75	1248.37	1199.38	1149.29	1149.79	1169.41		SiRNA_vs_Control	-0.0884	down	0.0745	0.183	1450	not DE
ENSG00000040199	PHLPP2		203	206	253	320	285	204		193.6	226.78	209.27	265.73	301.46	263.6		SiRNA_vs_Control	0.403	up	0.000268	0.00141	320	not DE
ENSG00000040275	SPDL1		1832	1649	2063	2426	1911	1542		1747.16	1815.31	1706.43	2014.58	2021.38	1992.53		SiRNA_vs_Control	0.197	up	1.44e-06	1.16e-05	2430	not DE
ENSG00000040341	STAU2		1037	863	1131	1075	882	676		988.97	950.04	935.52	892.69	932.95	873.51		SiRNA_vs_Control	-0.0894	down	0.114	0.254	1130	not DE
ENSG00000040487	PQLC2		299	260	341	382	295	205		285.15	286.22	282.06	317.22	312.04	264.89		SiRNA_vs_Control	0.0763	up	0.446	0.653	382	not DE
ENSG00000040531	CTNS		592	485	586	609	469	397		564.58	533.91	484.71	505.72	496.09	512.99		SiRNA_vs_Control	-0.0616	down	0.425	0.634	609	not DE
ENSG00000040608	RTN4R		61	71	68	39	34	31		58.17	78.16	56.25	32.39	35.96	40.06		SiRNA_vs_Control	-0.832	down	0.000734	0.00352	71	not DE
ENSG00000040633	PHF23		1321	1178	1484	1421	1136	913		1259.82	1296.81	1227.5	1180.01	1201.62	1179.75		SiRNA_vs_Control	-0.0859	down	0.0811	0.195	1480	not DE
ENSG00000040933	INPP4A		2109	1775	2541	2382	1856	1602		2011.33	1954.02	2101.81	1978.04	1963.21	2070.06		SiRNA_vs_Control	-0.0173	down	0.674	0.823	2540	not DE
ENSG00000041353	RAB27B		2269	2057	2679	2678	2195	1715		2163.92	2264.46	2215.96	2223.84	2321.79	2216.07		SiRNA_vs_Control	0.0259	up	0.497	0.695	2680	not DE
ENSG00000041357	PSMA4		5691	5011	6527	6327	4844	3983		5427.44	5516.38	5398.86	5254.01	5123.8	5146.71		SiRNA_vs_Control	-0.0726	down	0.00548	0.0209	6530	not DE
ENSG00000041515	MYO16		7	10	12	10	8	7		6.68	11.01	9.93	8.3	8.46	9.05		SiRNA_vs_Control	-0.0979	down	0.86	0.933	12	not DE
ENSG00000041802	LSG1		437	317	459	539	409	340		416.76	348.97	379.67	447.59	432.62	439.34		SiRNA_vs_Control	0.203	up	0.0179	0.0573	539	not DE
ENSG00000041880	PARP3		352	310	380	289	270	220		335.7	341.27	314.32	239.99	285.6	284.28		SiRNA_vs_Control	-0.298	down	0.00305	0.0125	380	not DE
ENSG00000041982	TNC		940	779	901	1822	1492	1154		896.47	857.57	745.27	1513.01	1578.18	1491.16		SiRNA_vs_Control	0.879	up	0	0	1820	not DE
ENSG00000041988	THAP3		316	248	341	343	275	238		301.37	273.01	282.06	284.83	290.88	307.54		SiRNA_vs_Control	0.0394	up	0.69	0.834	343	not DE
ENSG00000042062	RIPOR3		72	36	73	69	50	27		68.67	39.63	60.38	57.3	52.89	34.89		SiRNA_vs_Control	-0.206	down	0.411	0.621	73	not DE
ENSG00000042088	TDP1		701	652	796	830	657	492		668.54	717.76	658.42	689.24	694.95	635.75		SiRNA_vs_Control	-0.0111	down	0.868	0.937	830	not DE
ENSG00000042286	AIFM2		1531	1272	1761	1635	1348	1041		1460.1	1400.29	1456.62	1357.72	1425.86	1345.15		SiRNA_vs_Control	-0.0652	down	0.163	0.331	1760	not DE
ENSG00000042317	SPATA7		152	150	195	184	155	101		144.96	165.13	161.3	152.8	163.95	130.51		SiRNA_vs_Control	-0.0677	down	0.623	0.79	195	not DE
ENSG00000042429	MED17		190	141	225	221	169	142		181.2	155.22	186.11	183.52	178.76	183.49		SiRNA_vs_Control	0.057	up	0.652	0.81	225	not DE
ENSG00000042445	RETSAT		1417	1252	1664	1538	1211	1020		1351.38	1378.27	1376.39	1277.17	1280.95	1318.01		SiRNA_vs_Control	-0.0847	down	0.0712	0.176	1660	not DE
ENSG00000042493	CAPG		8175	7466	9324	7282	5868	4641		7796.4	8218.98	7712.42	6047.05	6206.95	5996.96		SiRNA_vs_Control	-0.377	down	0	0	9320	not DE
ENSG00000042753	AP2S1		6115	5351	7073	6423	5106	4182		5831.8	5890.67	5850.49	5333.73	5400.93	5403.86		SiRNA_vs_Control	-0.123	down	9.12e-07	7.57e-06	7070	not DE
ENSG00000043039	BARX2		352	281	408	442	363	287		335.7	309.34	337.48	367.04	383.97	370.85		SiRNA_vs_Control	0.188	up	0.0362	0.103	442	not DE
ENSG00000043093	DCUN1D1		1586	1351	1924	1660	1159	1046		1512.55	1487.25	1591.45	1378.48	1225.95	1351.61		SiRNA_vs_Control	-0.215	down	1.86e-05	0.000125	1920	not DE
ENSG00000043143	JADE2		1970	1711	2357	2059	1612	1368		1878.76	1883.56	1949.61	1709.82	1705.11	1767.69		SiRNA_vs_Control	-0.143	down	0.000537	0.00265	2360	not DE
ENSG00000043355	ZIC2		564	505	671	691	565	462		537.88	555.93	555.02	573.81	597.64	596.98		SiRNA_vs_Control	0.099	up	0.159	0.326	691	not DE
ENSG00000043514	TRIT1		770	667	932	1088	774	629		734.34	734.27	770.91	903.49	818.71	812.78		SiRNA_vs_Control	0.182	up	0.00366	0.0146	1090	not DE
ENSG00000043591	ADRB1		9	10	12	17	13	9		8.58	11.01	9.93	14.12	13.75	11.63		SiRNA_vs_Control	0.434	up	0.373	0.584	17	not DE
ENSG00000044090	CUL7		1651	1398	1805	1627	1320	1107		1574.54	1539	1493.02	1351.08	1396.25	1430.43		SiRNA_vs_Control	-0.143	down	0.00195	0.00838	1800	not DE
ENSG00000044115	CTNNA1		1052	898	1265	1257	1008	856		1003.28	988.57	1046.35	1043.83	1066.22	1106.1		SiRNA_vs_Control	0.0775	up	0.148	0.309	1260	not DE
ENSG00000044446	PHKA2		1286	1196	1513	1691	1369	1089		1226.44	1316.62	1251.49	1404.22	1448.08	1407.17		SiRNA_vs_Control	0.168	up	0.000436	0.0022	1690	not DE
ENSG00000044459	CNTLN		173	159	230	207	171	140		164.99	175.04	190.25	171.9	180.88	180.9		SiRNA_vs_Control	0.00362	up	0.977	0.99	230	not DE
ENSG00000044574	HSPA5		37380	32481	43143	43098	34501	28136		35648.8	35756.9	35686.1	35789	36493.9	36356.5		SiRNA_vs_Control	0.0204	up	0.179	0.354	43100	not DE
ENSG00000046604	DSG2		8054	7347	9589	9414	7348	6114		7681	8087.98	7931.61	7817.49	7772.44	7900.33		SiRNA_vs_Control	-0.0128	down	0.595	0.773	9590	not DE
ENSG00000046647	GEMIN8		422	403	488	504	333	305		402.46	443.64	403.65	418.53	352.23	394.11		SiRNA_vs_Control	-0.0952	down	0.28	0.484	504	not DE
ENSG00000046651	OFD1		693	618	806	835	720	527		660.91	680.33	666.69	693.39	761.59	680.97		SiRNA_vs_Control	0.0904	up	0.171	0.342	835	not DE
ENSG00000047056	WDR37		155	114	161	164	119	98		147.82	125.5	133.17	136.19	125.87	126.63		SiRNA_vs_Control	-0.0623	down	0.668	0.82	164	not DE
ENSG00000047188	YTHDC2		946	793	1085	1135	910	799		902.19	872.98	897.47	942.52	962.56	1032.44		SiRNA_vs_Control	0.131	up	0.0211	0.0659	1140	not DE
ENSG00000047230	CTPS2		921	782	1090	1128	815	688		878.35	860.87	901.6	936.7	862.08	889.01		SiRNA_vs_Control	0.0268	up	0.645	0.805	1130	not DE
ENSG00000047249	ATP6V1H		617	604	844	671	537	474		588.43	664.92	698.12	557.21	568.02	612.49		SiRNA_vs_Control	-0.173	down	0.0198	0.062	844	not DE
ENSG00000047315	POLR2B		1390	1279	1716	1628	1345	995		1325.63	1407.99	1419.4	1351.91	1422.69	1285.71		SiRNA_vs_Control	-0.0308	down	0.535	0.727	1720	not DE
ENSG00000047346	FAM214A		213	184	280	281	191	167		203.14	202.56	231.6	233.35	202.03	215.79		SiRNA_vs_Control	0.0312	up	0.79	0.894	281	not DE
ENSG00000047365	ARAP2		603	500	728	715	568	491		575.07	550.43	602.17	593.74	600.81	634.46		SiRNA_vs_Control	0.076	up	0.28	0.484	728	not DE
ENSG00000047410	TPR		3898	3377	4583	5185	4091	3325		3717.47	3717.59	3790.86	4305.68	4327.31	4296.47		SiRNA_vs_Control	0.203	up	0	0	5180	not DE
ENSG00000047578	KIAA0556		1892	1722	2210	2204	1762	1469		1804.38	1895.67	1828.02	1830.23	1863.78	1898.2		SiRNA_vs_Control	0.016	up	0.697	0.839	2210	not DE
ENSG00000047579	DTNBP1		223	210	253	285	208	170		212.67	231.18	209.27	236.67	220.01	219.67		SiRNA_vs_Control	0.0579	up	0.607	0.78	285	not DE
ENSG00000047597	XK		421	334	517	448	340	315		401.5	367.69	427.64	372.02	359.64	407.03		SiRNA_vs_Control	-0.0807	down	0.362	0.573	517	not DE
ENSG00000047621	C12orf4		198	144	243	286	219	155		188.83	158.52	201	237.5	231.65	200.29		SiRNA_vs_Control	0.288	up	0.0194	0.0611	286	not DE
ENSG00000047634	SCML1		792	753	911	1238	996	813		755.32	828.94	753.54	1028.05	1053.53	1050.53		SiRNA_vs_Control	0.424	up	0	0	1240	not DE
ENSG00000047644	WWC3		2451	2168	2852	2459	2043	1626		2337.49	2386.65	2359.05	2041.98	2161.01	2101.07		SiRNA_vs_Control	-0.169	down	8.19e-06	5.84e-05	2850	not DE
ENSG00000047849	MAP4		8330	7390	9379	10501	8206	6921		7944.22	8135.32	7757.91	8720.14	8680	8943.11		SiRNA_vs_Control	0.144	up	1.4e-09	1.76e-08	10500	not DE
ENSG00000047932	GOPC		1486	1187	1776	2012	1626	1316		1417.18	1306.71	1469.03	1670.79	1719.92	1700.5		SiRNA_vs_Control	0.276	up	4.9e-09	5.64e-08	2010	not DE
ENSG00000048028	USP28		1764	1573	2017	2413	1827	1469		1682.31	1731.64	1668.38	2003.78	1932.53	1898.2		SiRNA_vs_Control	0.203	up	1.09e-06	8.97e-06	2410	not DE
ENSG00000048052	HDAC9		1500	1256	1627	1354	1058	881		1430.53	1382.67	1345.79	1124.38	1119.11	1138.4		SiRNA_vs_Control	-0.298	down	1.2e-09	1.48e-08	1630	not DE
ENSG00000048140	TSPAN17		2994	2554	3508	3289	2605	2092		2855.34	2811.58	2901.67	2731.22	2755.47	2703.22		SiRNA_vs_Control	-0.0657	down	0.0518	0.137	3510	not DE
ENSG00000048162	NOP16		1042	854	1165	1418	1141	894		993.74	940.13	963.64	1177.52	1206.91	1155.2		SiRNA_vs_Control	0.289	up	3.81e-08	3.91e-07	1420	not DE
ENSG00000048342	CC2D2A		10	8	8	12	11	8		9.54	8.81	6.62	9.96	11.64	10.34		SiRNA_vs_Control	0.363	up	0.499	0.697	12	not DE
ENSG00000048392	RRM2B		657	536	757	714	547	465		626.57	590.06	626.16	592.91	578.6	600.86		SiRNA_vs_Control	-0.0587	down	0.393	0.604	757	not DE
ENSG00000048405	ZNF800		510	449	636	724	548	463		486.38	494.28	526.07	601.22	579.65	598.27		SiRNA_vs_Control	0.238	up	0.00102	0.00471	724	not DE
ENSG00000048471	SNX29		1880	1704	2147	2415	1922	1613		1792.93	1875.86	1775.91	2005.44	2033.02	2084.27		SiRNA_vs_Control	0.169	up	3.11e-05	0.0002	2420	not DE
ENSG00000048540	LMO3		8	0	2	2	4	3		7.63	0	1.65	1.66	4.23	3.88		SiRNA_vs_Control	0.0243	up	0.981	0.991	8	not DE
ENSG00000048544	MRPS10		2632	2360	3052	2577	2043	1745		2510.11	2598.02	2524.48	2139.97	2161.01	2254.84		SiRNA_vs_Control	-0.221	down	2.8e-09	3.28e-08	3050	not DE
ENSG00000048649	RSF1		3622	3209	3993	4684	3496	2881		3454.26	3532.64	3302.84	3889.64	3697.94	3722.74		SiRNA_vs_Control	0.14	up	2.84e-05	0.000184	4680	not DE
ENSG00000048707	VPS13D		862	747	1071	1138	874	767		822.08	822.34	885.89	945.01	924.48	991.09		SiRNA_vs_Control	0.172	up	0.00314	0.0128	1140	not DE
ENSG00000048828	FAM120A		11813	10230	13084	12111	9472	7858		11265.9	11261.8	10822.5	10057.1	10019.1	10153.9		SiRNA_vs_Control	-0.141	down	1e-10	1.7e-09	13100	not DE
ENSG00000048991	R3HDM1		2543	2305	2890	3273	2508	2073		2425.23	2537.47	2390.49	2717.93	2652.87	2678.67		SiRNA_vs_Control	0.133	up	0.000227	0.00122	3270	not DE
ENSG00000049089	COL9A2		43	41	64	49	33	27		41.01	45.14	52.94	40.69	34.91	34.89		SiRNA_vs_Control	-0.328	down	0.207	0.392	64	not DE
ENSG00000049130	KITLG		252	211	251	281	208	184		240.33	232.28	207.62	233.35	220.01	237.76		SiRNA_vs_Control	0.0257	up	0.819	0.911	281	not DE
ENSG00000049167	ERCC8		391	322	451	507	354	337		372.89	354.48	373.05	421.02	374.45	435.46		SiRNA_vs_Control	0.159	up	0.069	0.172	507	not DE
ENSG00000049192	ADAMTS6		109	94	134	190	170	126		103.95	103.48	110.84	157.78	179.82	162.81		SiRNA_vs_Control	0.648	up	7.13e-06	5.15e-05	190	not DE
ENSG00000049239	H6PD		3468	3079	4195	3605	2844	2336		3307.39	3389.53	3469.93	2993.63	3008.28	3018.51		SiRNA_vs_Control	-0.174	down	9.11e-08	8.86e-07	4200	not DE
ENSG00000049245	VAMP3		2317	1900	2605	2688	2062	1683		2209.69	2091.62	2154.75	2232.14	2181.11	2174.72		SiRNA_vs_Control	0.0296	up	0.441	0.648	2690	not DE
ENSG00000049246	PER3		591	525	714	679	528	425		563.63	577.95	590.59	563.85	558.5	549.17		SiRNA_vs_Control	-0.0507	down	0.471	0.675	714	not DE
ENSG00000049247	UTS2		190	151	225	158	108	98		181.2	166.23	186.11	131.2	114.24	126.63		SiRNA_vs_Control	-0.521	down	0.000157	0.000869	225	not DE
ENSG00000049249	TNFRSF9		98	90	116	118	92	75		93.46	99.08	95.95	97.99	97.31	96.91		SiRNA_vs_Control	0.0203	up	0.904	0.954	118	not DE
ENSG00000049283	EPN3		1492	1195	1553	1705	1326	1102		1422.9	1315.52	1284.58	1415.85	1402.59	1423.97		SiRNA_vs_Control	0.077	up	0.115	0.255	1700	not DE
ENSG00000049323	LTBP1		1162	1055	1356	1880	1522	1218		1108.19	1161.4	1121.63	1561.17	1609.91	1573.86		SiRNA_vs_Control	0.485	up	0	0	1880	not DE
ENSG00000049449	RCN1		6024	5423	6911	7185	5685	4691		5745.01	5969.94	5716.49	5966.5	6013.38	6061.57		SiRNA_vs_Control	0.0501	up	0.053	0.14	7180	not DE
ENSG00000049541	RFC2		1966	1727	2283	2126	1749	1376		1874.95	1901.18	1888.4	1765.45	1850.03	1778.03		SiRNA_vs_Control	-0.071	down	0.082	0.197	2280	not DE
ENSG00000049618	ARID1B		1752	1550	1859	1935	1487	1177		1670.86	1706.33	1537.69	1606.84	1572.89	1520.88		SiRNA_vs_Control	-0.0593	down	0.207	0.393	1940	not DE
ENSG00000049656	CLPTM1L		6720	5697	7844	7600	5834	4900		6408.78	6271.57	6488.22	6311.12	6170.99	6331.64		SiRNA_vs_Control	-0.0278	down	0.265	0.467	7840	not DE
ENSG00000049759	NEDD4L		5709	4950	6756	6194	4903	4015		5444.6	5449.23	5588.28	5143.56	5186.21	5188.06		SiRNA_vs_Control	-0.088	down	0.00072	0.00346	6760	not DE
ENSG00000049769	PPP1R3F		62	55	62	44	51	38		59.13	60.55	51.28	36.54	53.95	49.1		SiRNA_vs_Control	-0.303	down	0.202	0.386	62	not DE
ENSG00000049860	HEXB		6096	5334	7080	7309	5797	4712		5813.68	5871.96	5856.28	6069.47	6131.85	6088.71		SiRNA_vs_Control	0.0602	up	0.0138	0.0462	7310	not DE
ENSG00000049883	PTCD2		717	595	825	901	689	594		683.79	655.01	682.4	748.2	728.8	767.55		SiRNA_vs_Control	0.149	up	0.0191	0.0604	901	not DE
ENSG00000050130	JKAMP		1494	1288	1791	1629	1316	1063		1424.81	1417.9	1481.44	1352.74	1392.02	1373.58		SiRNA_vs_Control	-0.0725	down	0.116	0.258	1790	not DE
ENSG00000050165	DKK3		21	27	34	16	13	11		20.03	29.72	28.12	13.29	13.75	14.21		SiRNA_vs_Control	-0.919	down	0.0171	0.0551	34	not DE
ENSG00000050327	ARHGEF5		470	416	529	495	378	304		448.23	457.96	437.57	411.05	399.83	392.82		SiRNA_vs_Control	-0.155	down	0.0565	0.147	529	not DE
ENSG00000050344	NFE2L3		13352	11491	15755	15462	11808	9919		12733.6	12649.9	13031.9	12839.8	12490.1	12817		SiRNA_vs_Control	-0.0106	down	0.608	0.781	15800	not DE
ENSG00000050393	MCUR1		1762	1548	2232	2066	1602	1281		1680.4	1704.12	1846.22	1715.63	1694.54	1655.27		SiRNA_vs_Control	-0.0469	down	0.297	0.504	2230	not DE
ENSG00000050405	LIMA1		10065	8554	11393	11368	8897	7237		9598.87	9416.71	9423.81	9440.11	9410.91	9351.44		SiRNA_vs_Control	-0.0118	down	0.577	0.759	11400	not DE
ENSG00000050426	LETMD1		3792	3389	4517	4046	3107	2602		3616.38	3730.8	3736.27	3359.84	3286.47	3362.23		SiRNA_vs_Control	-0.147	down	2.12e-06	1.66e-05	4520	not DE
ENSG00000050438	SLC4A8		43	32	42	33	14	29		41.01	35.23	34.74	27.4	14.81	37.47		SiRNA_vs_Control	-0.496	down	0.116	0.257	43	not DE
ENSG00000050730	TNIP3		3	4	7	9	6	7		2.86	4.4	5.79	7.47	6.35	9.05		SiRNA_vs_Control	0.787	up	0.253	0.452	9	not DE
ENSG00000050748	MAPK9		1461	1199	1690	1848	1231	1071		1393.34	1319.92	1397.9	1534.6	1302.11	1383.91		SiRNA_vs_Control	0.0407	up	0.453	0.659	1850	not DE
ENSG00000050820	BCAR1		3228	2673	3673	4125	3285	2776		3078.5	2942.59	3038.15	3425.44	3474.75	3587.07		SiRNA_vs_Control	0.208	up	2e-10	2.9e-09	4120	not DE
ENSG00000051009	FAM160A2		474	458	587	629	454	365		452.05	504.19	485.54	522.33	480.22	471.64		SiRNA_vs_Control	0.0385	up	0.625	0.791	629	not DE
ENSG00000051108	HERPUD1		1120	914	1251	1311	994	811		1068.13	1006.18	1034.77	1088.67	1051.42	1047.95		SiRNA_vs_Control	0.0373	up	0.483	0.684	1310	not DE
ENSG00000051128	HOMER3		1685	1469	1968	1712	1345	1136		1606.96	1617.16	1627.85	1421.66	1422.69	1467.91		SiRNA_vs_Control	-0.172	down	9.46e-05	0.00055	1970	not DE
ENSG00000051180	RAD51		58	65	69	74	44	55		55.31	71.56	57.07	61.45	46.54	71.07		SiRNA_vs_Control	-0.0386	down	0.862	0.934	74	not DE
ENSG00000051341	POLQ		657	523	706	900	703	528		626.57	575.75	583.97	747.37	743.61	682.27		SiRNA_vs_Control	0.287	up	2.4e-05	0.000158	900	not DE
ENSG00000051382	PIK3CB		1360	1127	1650	1405	1194	956		1297.02	1240.66	1364.81	1166.73	1262.97	1235.31		SiRNA_vs_Control	-0.0958	down	0.0635	0.161	1650	not DE
ENSG00000051523	CYBA		2430	2152	2876	2462	2006	1510		2317.46	2369.04	2378.91	2044.47	2121.87	1951.18		SiRNA_vs_Control	-0.206	down	1.44e-07	1.37e-06	2880	not DE
ENSG00000051596	THOC3		604	512	723	683	516	453		576.03	563.64	598.03	567.17	545.81	585.35		SiRNA_vs_Control	-0.0365	down	0.606	0.78	723	not DE
ENSG00000051620	HEBP2		6512	5654	7269	5787	4655	3710		6210.41	6224.23	6012.61	4805.59	4923.88	4793.95		SiRNA_vs_Control	-0.344	down	0	0	7270	not DE
ENSG00000051825	MPHOSPH9		820	699	952	979	765	677		782.02	769.5	787.45	812.97	809.19	874.8		SiRNA_vs_Control	0.0899	up	0.136	0.29	979	not DE
ENSG00000052126	PLEKHA5		1113	907	1213	1179	930	821		1061.45	998.48	1003.34	979.05	983.72	1060.87		SiRNA_vs_Control	-0.0228	down	0.68	0.828	1210	not DE
ENSG00000052344	PRSS8		581	485	621	659	479	429		554.09	533.91	513.66	547.24	506.67	554.34		SiRNA_vs_Control	0.00668	up	0.928	0.967	659	not DE
ENSG00000052723	SIKE1		1694	1494	2082	2186	1768	1421		1615.55	1644.68	1722.14	1815.28	1870.12	1836.17		SiRNA_vs_Control	0.146	up	0.000588	0.00289	2190	not DE
ENSG00000052749	RRP12		1170	934	1366	1712	1376	1123		1115.81	1028.2	1129.9	1421.66	1455.48	1451.11		SiRNA_vs_Control	0.399	up	0	0	1710	not DE
ENSG00000052795	FNIP2		94	103	123	136	104	87		89.65	113.39	101.74	112.94	110.01	112.42		SiRNA_vs_Control	0.142	up	0.381	0.592	136	not DE
ENSG00000052802	MSMO1		1541	1265	1754	1355	1023	863		1469.63	1392.58	1450.83	1125.21	1082.09	1115.14		SiRNA_vs_Control	-0.377	down	0	0	1750	not DE
ENSG00000052841	TTC17		1719	1456	1835	2205	1735	1475		1639.39	1602.84	1517.83	1831.06	1835.22	1905.95		SiRNA_vs_Control	0.227	up	1.98e-07	1.84e-06	2200	not DE
ENSG00000053371	AKR7A2		1145	1008	1353	1139	942	783		1091.97	1109.66	1119.14	945.84	996.41	1011.77		SiRNA_vs_Control	-0.173	down	0.0012	0.00548	1350	not DE
ENSG00000053372	MRTO4		1396	1191	1629	1815	1544	1181		1331.35	1311.12	1347.44	1507.2	1633.18	1526.05		SiRNA_vs_Control	0.224	up	1.81e-06	1.43e-05	1820	not DE
ENSG00000053438	NNAT		2	5	7	4	7	10		1.91	5.5	5.79	3.32	7.4	12.92		SiRNA_vs_Control	0.785	up	0.275	0.479	10	not DE
ENSG00000053501	USE1		460	425	508	477	393	279		438.7	467.86	420.2	396.11	415.7	360.52		SiRNA_vs_Control	-0.171	down	0.0444	0.121	508	not DE
ENSG00000053524	MCF2L2		236	238	283	291	225	187		225.07	262	234.09	241.65	238	241.64		SiRNA_vs_Control	0.00412	up	0.97	0.986	291	not DE
ENSG00000053702	NRIP2		47	39	51	73	48	53		44.82	42.93	42.19	60.62	50.77	68.49		SiRNA_vs_Control	0.464	up	0.0472	0.127	73	not DE
ENSG00000053747	LAMA3		8203	7081	9545	8762	6926	5632		7823.1	7795.15	7895.22	7276.06	7326.06	7277.5		SiRNA_vs_Control	-0.104	down	3.43e-06	2.59e-05	9540	not DE
ENSG00000053770	AP5M1		662	560	713	759	630	481		631.34	616.48	589.76	630.28	666.39	621.53		SiRNA_vs_Control	0.0638	up	0.349	0.56	759	not DE
ENSG00000053900	ANAPC4		490	405	507	556	397	315		467.31	445.85	419.37	461.71	419.93	407.03		SiRNA_vs_Control	-0.0401	down	0.631	0.795	556	not DE
ENSG00000054116	TRAPPC3		2024	1801	2297	2194	1716	1361		1930.26	1982.64	1899.98	1821.92	1815.12	1758.64		SiRNA_vs_Control	-0.104	down	0.0103	0.036	2300	not DE
ENSG00000054118	THRAP3		2777	2386	3141	3294	2695	2141		2648.39	2626.64	2598.1	2735.37	2850.67	2766.54		SiRNA_vs_Control	0.085	up	0.0139	0.0464	3290	not DE
ENSG00000054148	PHPT1		1172	912	1332	1279	1048	834		1117.72	1003.98	1101.77	1062.1	1108.53	1077.67		SiRNA_vs_Control	0.00765	up	0.888	0.947	1330	not DE
ENSG00000054179	ENTPD2		224	219	266	210	174	163		213.63	241.09	220.02	174.39	184.05	210.62		SiRNA_vs_Control	-0.253	down	0.0337	0.097	266	not DE
ENSG00000054219	LY75		8	7	7	4	5	4		7.63	7.71	5.79	3.32	5.29	5.17		SiRNA_vs_Control	-0.634	down	0.362	0.572	8	not DE
ENSG00000054267	ARID4B		987	802	1239	1160	909	720		941.29	882.89	1024.85	963.28	961.51	930.36		SiRNA_vs_Control	0.000509	up	0.993	0.997	1240	not DE
ENSG00000054277	OPN3		1061	858	1205	1232	1018	812		1011.86	944.53	996.72	1023.07	1076.8	1049.24		SiRNA_vs_Control	0.0897	up	0.0989	0.228	1230	not DE
ENSG00000054282	SDCCAG8		520	460	622	486	421	336		495.92	506.39	514.49	403.58	445.32	434.17		SiRNA_vs_Control	-0.246	down	0.00176	0.00766	622	not DE
ENSG00000054392	HHAT		42	45	65	48	30	26		40.05	49.54	53.77	39.86	31.73	33.6		SiRNA_vs_Control	-0.439	down	0.0953	0.222	65	not DE
ENSG00000054523	KIF1B		1049	959	1223	1332	1079	889		1000.42	1055.72	1011.61	1106.11	1141.33	1148.74		SiRNA_vs_Control	0.146	up	0.00526	0.0201	1330	not DE
ENSG00000054598	FOXC1		1272	1048	1391	1258	1014	779		1213.09	1153.7	1150.58	1044.66	1072.57	1006.6		SiRNA_vs_Control	-0.169	down	0.00121	0.0055	1390	not DE
ENSG00000054611	TBC1D22A		1836	1650	2224	2112	1675	1361		1750.97	1816.41	1839.6	1753.83	1771.75	1758.64		SiRNA_vs_Control	-0.0337	down	0.417	0.627	2220	not DE
ENSG00000054654	SYNE2		738	699	845	1255	980	820		703.82	769.5	698.95	1042.17	1036.61	1059.58		SiRNA_vs_Control	0.533	up	0	0	1260	not DE
ENSG00000054690	PLEKHH1		1000	842	1148	1561	1192	1016		953.69	926.92	949.58	1296.27	1260.85	1312.85		SiRNA_vs_Control	0.45	up	0	0	1560	not DE
ENSG00000054793	ATP9A		2241	1929	2673	2337	1946	1616		2137.21	2123.55	2210.99	1940.67	2058.41	2088.15		SiRNA_vs_Control	-0.0928	down	0.0214	0.0666	2670	not DE
ENSG00000054965	FAM168A		3534	3213	3895	4745	3591	3059		3370.33	3537.05	3221.78	3940.3	3798.42	3952.75		SiRNA_vs_Control	0.209	up	1.2e-09	1.5e-08	4740	not DE
ENSG00000054967	RELT		481	413	576	662	438	428		458.72	454.65	476.44	549.73	463.3	553.05		SiRNA_vs_Control	0.171	up	0.0342	0.0981	662	not DE
ENSG00000055044	NOP58		1795	1571	2212	2513	1816	1605		1711.87	1729.44	1829.67	2086.82	1920.9	2073.93		SiRNA_vs_Control	0.205	up	2.76e-06	2.12e-05	2510	not DE
ENSG00000055070	SZRD1		4727	4188	5350	5045	4221	3371		4508.08	4610.38	4425.29	4189.42	4464.81	4355.91		SiRNA_vs_Control	-0.0586	down	0.0539	0.142	5350	not DE
ENSG00000055130	CUL1		4874	4098	5674	5039	4028	3276		4648.27	4511.3	4693.29	4184.44	4260.67	4233.15		SiRNA_vs_Control	-0.129	down	5.39e-06	3.96e-05	5670	not DE
ENSG00000055147	FAM114A2		469	423	551	539	442	326		447.28	465.66	455.76	447.59	467.53	421.25		SiRNA_vs_Control	-0.0309	down	0.698	0.839	551	not DE
ENSG00000055208	TAB2		4937	4469	5698	6301	4851	4063		4708.36	4919.72	4713.14	5232.42	5131.2	5250.09		SiRNA_vs_Control	0.124	up	7.98e-06	5.7e-05	6300	not DE
ENSG00000055211	GINM1		1463	1259	1713	1860	1396	1106		1395.25	1385.98	1416.92	1544.56	1476.64	1429.14		SiRNA_vs_Control	0.0872	up	0.0605	0.155	1860	not DE
ENSG00000055332	EIF2AK2		3210	2755	3624	4006	3148	2727		3061.34	3032.86	2997.62	3326.63	3329.84	3523.75		SiRNA_vs_Control	0.161	up	1.17e-06	9.58e-06	4010	not DE
ENSG00000055483	USP36		968	865	1088	1255	1013	831		923.17	952.24	899.95	1042.17	1071.51	1073.79		SiRNA_vs_Control	0.2	up	0.000228	0.00122	1260	not DE
ENSG00000055609	KMT2C		1198	1007	1372	1815	1400	1116		1142.52	1108.56	1134.86	1507.2	1480.87	1442.06		SiRNA_vs_Control	0.389	up	0	0	1820	not DE
ENSG00000055732	MCOLN3		67	51	69	76	69	52		63.9	56.14	57.07	63.11	72.99	67.19		SiRNA_vs_Control	0.195	up	0.35	0.561	76	not DE
ENSG00000055917	PUM2		5673	5039	6880	6905	5323	4522		5410.27	5547.21	5690.84	5733.99	5630.47	5843.19		SiRNA_vs_Control	0.0465	up	0.0872	0.207	6900	not DE
ENSG00000055950	MRPL43		1565	1410	1878	1923	1402	1205		1492.52	1552.21	1553.4	1596.88	1482.98	1557.07		SiRNA_vs_Control	0.0135	up	0.767	0.882	1920	not DE
ENSG00000056050	HPF1		542	487	680	627	455	398		516.9	536.12	562.47	520.67	481.28	514.28		SiRNA_vs_Control	-0.0921	down	0.219	0.409	680	not DE
ENSG00000056097	ZFR		3967	3345	4553	5269	4078	3406		3783.28	3682.36	3766.05	4375.43	4313.55	4401.13		SiRNA_vs_Control	0.22	up	0	0	5270	not DE
ENSG00000056277	ZNF280C		468	404	527	534	424	363		446.33	444.75	435.91	443.44	448.49	469.06		SiRNA_vs_Control	0.0342	up	0.665	0.819	534	not DE
ENSG00000056487	PHF21B		12	12	13	5	4	1		11.44	13.21	10.75	4.15	4.23	1.29		SiRNA_vs_Control	-1.8	down	0.00736	0.0269	13	not DE
ENSG00000056558	TRAF1		59	58	94	68	70	54		56.27	63.85	77.75	56.47	74.04	69.78		SiRNA_vs_Control	0.000391	up	0.999	1	94	not DE
ENSG00000056586	RC3H2		1060	870	1247	1234	983	818		1010.91	957.74	1031.47	1024.73	1039.78	1057		SiRNA_vs_Control	0.0534	up	0.324	0.533	1250	not DE
ENSG00000056736	IL17RB		6	7	5	9	2	6		5.72	7.71	4.14	7.47	2.12	7.75		SiRNA_vs_Control	0.00209	up	0.998	0.999	9	not DE
ENSG00000056972	TRAF3IP2		3851	3241	4103	3909	3038	2497		3672.65	3567.87	3393.83	3246.08	3213.48	3226.55		SiRNA_vs_Control	-0.133	down	7.6e-05	0.000453	4100	not DE
ENSG00000057019	DCBLD2		3990	3569	4738	4309	3468	2883		3805.21	3928.95	3919.07	3578.24	3668.32	3725.33		SiRNA_vs_Control	-0.0886	down	0.00374	0.0149	4740	not DE
ENSG00000057149	SERPINB3		122	104	140	42	38	29		116.35	114.49	115.8	34.88	40.19	37.47		SiRNA_vs_Control	-1.63	down	0	0	140	DE
ENSG00000057252	SOAT1		1274	1093	1521	1262	942	750		1215	1203.23	1258.11	1047.98	996.41	969.13		SiRNA_vs_Control	-0.284	down	6.22e-08	6.17e-07	1520	not DE
ENSG00000057294	PKP2		2797	2456	3089	3680	2891	2292		2667.46	2703.7	2555.09	3055.91	3057.99	2961.65		SiRNA_vs_Control	0.198	up	1.26e-08	1.38e-07	3680	not DE
ENSG00000057608	GDI2		7367	6348	8549	8290	6342	5263		7025.82	6988.23	7071.37	6884.11	6708.33	6800.69		SiRNA_vs_Control	-0.0479	down	0.042	0.116	8550	not DE
ENSG00000057657	PRDM1		421	375	459	497	363	309		401.5	412.82	379.67	412.71	383.97	399.28		SiRNA_vs_Control	0.00705	up	0.934	0.97	497	not DE
ENSG00000057663	ATG5		2195	1892	2547	2232	1747	1414		2093.34	2082.82	2106.77	1853.48	1847.91	1827.13		SiRNA_vs_Control	-0.184	down	2.38e-06	1.85e-05	2550	not DE
ENSG00000057704	TMCC3		1698	1466	1909	1689	1365	1174		1619.36	1613.85	1579.04	1402.56	1443.85	1517.01		SiRNA_vs_Control	-0.144	down	0.00143	0.00637	1910	not DE
ENSG00000057757	PITHD1		756	652	873	1053	775	590		720.99	717.76	722.11	874.42	819.77	762.38		SiRNA_vs_Control	0.191	up	0.00265	0.011	1050	not DE
ENSG00000057935	MTA3		4480	3980	5205	4673	3693	3046		4272.52	4381.4	4305.36	3880.51	3906.32	3935.95		SiRNA_vs_Control	-0.145	down	4.26e-07	3.77e-06	5200	not DE
ENSG00000058056	USP13		1201	1110	1450	1323	1033	868		1145.38	1221.95	1199.38	1098.63	1092.67	1121.6		SiRNA_vs_Control	-0.107	down	0.0363	0.103	1450	not DE
ENSG00000058063	ATP11B		5786	5105	6848	6135	4665	3906		5518.04	5619.86	5664.37	5094.57	4934.46	5047.22		SiRNA_vs_Control	-0.156	down	3.8e-09	4.48e-08	6850	not DE
ENSG00000058085	LAMC2		41314	36120	47829	45666	36188	29487		39400.7	39762.9	39562.1	37921.5	38278.3	38102.2		SiRNA_vs_Control	-0.0548	down	0.000161	0.000889	47800	not DE
ENSG00000058091	CDK14		7	3	5	3	3	4		6.68	3.3	4.14	2.49	3.17	5.17		SiRNA_vs_Control	-0.431	down	0.6	0.776	7	not DE
ENSG00000058262	SEC61A1		9028	7703	10606	9769	7685	6391		8609.89	8479.88	8772.83	8112.28	8128.9	8258.26		SiRNA_vs_Control	-0.0795	down	0.000443	0.00224	10600	not DE
ENSG00000058272	PPP1R12A		2053	1802	2354	2465	2034	1588		1957.92	1983.74	1947.13	2046.96	2151.49	2051.97		SiRNA_vs_Control	0.0863	up	0.0287	0.0847	2460	not DE
ENSG00000058335	RASGRF1		76	56	79	64	49	43		72.48	61.65	65.35	53.15	51.83	55.56		SiRNA_vs_Control	-0.317	down	0.139	0.294	79	not DE
ENSG00000058404	CAMK2B		7	8	9	8	6	4		6.68	8.81	7.44	6.64	6.35	5.17		SiRNA_vs_Control	-0.317	down	0.615	0.785	9	not DE
ENSG00000058453	CROCC		251	199	276	294	263	195		239.38	219.07	228.3	244.14	278.19	251.97		SiRNA_vs_Control	0.17	up	0.117	0.259	294	not DE
ENSG00000058600	POLR3E		2081	1862	2512	2586	2008	1611		1984.62	2049.79	2077.82	2147.44	2123.99	2081.69		SiRNA_vs_Control	0.0568	up	0.144	0.303	2590	not DE
ENSG00000058668	ATP2B4		11157	9831	12918	19713	15708	13057		10640.3	10822.5	10685.2	16369.9	16615.3	16871.9		SiRNA_vs_Control	0.633	up	0	0	19700	not DE
ENSG00000058673	ZC3H11A		31	38	41	38	39	28		29.56	41.83	33.91	31.56	41.25	36.18		SiRNA_vs_Control	0.0497	up	0.86	0.933	41	not DE
ENSG00000058729	RIOK2		396	401	497	491	390	323		377.66	441.44	411.1	407.73	412.53	417.37		SiRNA_vs_Control	0.00986	up	0.907	0.957	497	not DE
ENSG00000058799	YIPF1		677	577	719	640	494	399		645.65	635.19	594.73	531.46	522.53	515.58		SiRNA_vs_Control	-0.253	down	0.00037	0.00189	719	not DE
ENSG00000058804	NDC1		4413	3689	5119	5523	4201	3366		4208.62	4061.05	4234.22	4586.36	4443.66	4349.45		SiRNA_vs_Control	0.0987	up	0.00102	0.00471	5520	not DE
ENSG00000058866	DGKG		139	109	160	151	147	116		132.56	119.99	132.35	125.39	155.49	149.89		SiRNA_vs_Control	0.15	up	0.304	0.512	160	not DE
ENSG00000059122	FLYWCH1		1406	1254	1643	1719	1345	1085		1340.88	1380.47	1359.02	1427.48	1422.69	1402		SiRNA_vs_Control	0.0609	up	0.185	0.362	1720	not DE
ENSG00000059145	UNKL		786	745	946	895	705	593		749.6	820.14	782.49	743.22	745.72	766.26		SiRNA_vs_Control	-0.0608	down	0.327	0.536	946	not DE
ENSG00000059377	TBXAS1		15	11	23	11	12	11		14.31	12.11	19.02	9.13	12.69	14.21		SiRNA_vs_Control	-0.373	down	0.414	0.624	23	not DE
ENSG00000059378	PARP12		838	727	942	957	741	576		799.19	800.32	779.18	794.7	783.8	744.29		SiRNA_vs_Control	-0.0301	down	0.62	0.788	957	not DE
ENSG00000059573	ALDH18A1		3347	2968	3865	3848	3068	2487		3191.99	3267.34	3196.96	3195.42	3245.21	3213.63		SiRNA_vs_Control	3.31e-05	up	0.999	1	3860	not DE
ENSG00000059588	TARBP1		1758	1549	2085	2493	1907	1606		1676.58	1705.22	1724.62	2070.21	2017.15	2075.23		SiRNA_vs_Control	0.271	up	0	3e-10	2490	not DE
ENSG00000059691	GATB		781	691	881	903	673	533		744.83	760.69	728.73	749.86	711.87	688.73		SiRNA_vs_Control	-0.0494	down	0.436	0.644	903	not DE
ENSG00000059728	MXD1		1348	1155	1445	1166	817	727		1285.57	1271.49	1195.24	968.26	864.19	939.41		SiRNA_vs_Control	-0.434	down	0	0	1440	not DE
ENSG00000059758	CDK17		977	853	1214	1239	968	724		931.75	939.03	1004.17	1028.88	1023.91	935.53		SiRNA_vs_Control	0.0581	up	0.311	0.52	1240	not DE
ENSG00000059769	DNAJC25		401	341	474	424	321	298		382.43	375.39	392.07	352.09	339.54	385.07		SiRNA_vs_Control	-0.101	down	0.251	0.45	474	not DE
ENSG00000059804	SLC2A3		2063	1681	2239	3812	2827	2527		1967.46	1850.54	1852.01	3165.53	2990.29	3265.31		SiRNA_vs_Control	0.732	up	0	0	3810	not DE
ENSG00000059915	PSD		21	23	32	27	26	15		20.03	25.32	26.47	22.42	27.5	19.38		SiRNA_vs_Control	-0.0468	down	0.892	0.949	32	not DE
ENSG00000060069	CTDP1		1011	859	1207	1106	941	671		964.18	945.63	998.38	918.43	995.35	867.05		SiRNA_vs_Control	-0.0638	down	0.276	0.48	1210	not DE
ENSG00000060138	YBX3		15244	13284	17176	20028	15674	12500		14538	14623.8	14207.3	16631.5	16579.4	16152.1		SiRNA_vs_Control	0.188	up	0	0	20000	not DE
ENSG00000060140	STYK1		261	255	288	396	279	234		248.91	280.72	238.22	328.84	295.12	302.37		SiRNA_vs_Control	0.28	up	0.00635	0.0237	396	not DE
ENSG00000060237	WNK1		7617	6407	8361	8678	6982	5720		7264.24	7053.18	6915.86	7206.3	7385.3	7391.21		SiRNA_vs_Control	0.0496	up	0.0474	0.128	8680	not DE
ENSG00000060339	CCAR1		2336	2044	2667	2780	2206	1794		2227.81	2250.15	2206.03	2308.54	2333.42	2318.15		SiRNA_vs_Control	0.0588	up	0.108	0.244	2780	not DE
ENSG00000060491	OGFR		2587	2263	2946	2892	2431	1944		2467.19	2491.23	2436.81	2401.55	2571.42	2511.98		SiRNA_vs_Control	0.0159	up	0.667	0.819	2950	not DE
ENSG00000060558	GNA15		1205	1016	1310	1186	1017	708		1149.19	1118.47	1083.58	984.87	1075.74	914.86		SiRNA_vs_Control	-0.168	down	0.00356	0.0143	1310	not DE
ENSG00000060566	CREB3L3		11	17	19	11	10	9		10.49	18.71	15.72	9.13	10.58	11.63		SiRNA_vs_Control	-0.527	down	0.266	0.468	19	not DE
ENSG00000060642	PIGV		990	889	1159	991	761	630		944.15	978.66	958.68	822.94	804.96	814.07		SiRNA_vs_Control	-0.237	down	2.96e-05	0.000192	1160	not DE
ENSG00000060656	PTPRU		3180	2757	3544	3311	2659	2296		3032.73	3035.06	2931.45	2749.49	2812.59	2966.82		SiRNA_vs_Control	-0.0798	down	0.0244	0.0742	3540	not DE
ENSG00000060688	SNRNP40		1627	1411	1866	1748	1291	1167		1551.65	1553.31	1543.48	1451.56	1365.57	1507.96		SiRNA_vs_Control	-0.105	down	0.0226	0.0697	1870	not DE
ENSG00000060749	QSER1		3375	2985	3840	4919	3773	3051		3218.7	3286.05	3176.28	4084.79	3990.94	3942.41		SiRNA_vs_Control	0.314	up	0	0	4920	not DE
ENSG00000060762	MPC1		324	271	370	348	271	234		308.99	298.33	306.05	288.98	286.65	302.37		SiRNA_vs_Control	-0.0602	down	0.531	0.724	370	not DE
ENSG00000060971	ACAA1		883	763	1005	1013	846	669		842.11	839.95	831.29	841.21	894.87	864.46		SiRNA_vs_Control	0.048	up	0.41	0.62	1010	not DE
ENSG00000060982	BCAT1		868	722	1011	695	566	444		827.8	794.82	836.26	577.14	598.69	573.72		SiRNA_vs_Control	-0.492	down	0	0	1010	not DE
ENSG00000061273	HDAC7		2717	2268	3058	3093	2577	2028		2591.17	2496.74	2529.45	2568.46	2725.85	2620.52		SiRNA_vs_Control	0.0539	up	0.137	0.291	3090	not DE
ENSG00000061656	SPAG4		385	312	435	513	381	303		367.17	343.47	359.81	426	403.01	391.53		SiRNA_vs_Control	0.192	up	0.0258	0.0778	513	not DE
ENSG00000061676	NCKAP1		21052	18215	24726	23511	18363	15283		20077	20052.1	20452.3	19523.8	19423.7	19748.2		SiRNA_vs_Control	-0.0462	down	0.00816	0.0294	24700	not DE
ENSG00000061794	MRPS35		3079	2820	3679	3195	2518	2120		2936.4	3104.41	3043.11	2653.16	2663.45	2739.4		SiRNA_vs_Control	-0.174	down	4.83e-07	4.23e-06	3680	not DE
ENSG00000061918	GUCY1B1		33	29	26	32	26	23		31.47	31.92	21.51	26.57	27.5	29.72		SiRNA_vs_Control	-0.0127	down	0.968	0.985	33	not DE
ENSG00000061936	SFSWAP		3095	2609	3411	3524	2771	2310		2951.66	2872.13	2821.43	2926.37	2931.06	2984.91		SiRNA_vs_Control	0.0321	up	0.34	0.55	3520	not DE
ENSG00000061938	TNK2		7769	6709	8995	7747	6125	5048		7409.2	7385.64	7440.28	6433.19	6478.79	6522.88		SiRNA_vs_Control	-0.195	down	0	0	9000	not DE
ENSG00000061987	MON2		1080	1025	1302	1325	1096	860		1029.98	1128.38	1076.96	1100.29	1159.31	1111.27		SiRNA_vs_Control	0.0601	up	0.259	0.46	1320	not DE
ENSG00000062038	CDH3		10108	8836	11389	12293	9672	7924		9639.88	9727.15	9420.5	10208.2	10230.7	10239.2		SiRNA_vs_Control	0.0923	up	1.33e-05	9.16e-05	12300	not DE
ENSG00000062194	GPBP1		3228	2902	3733	3528	2813	2267		3078.5	3194.68	3087.78	2929.69	2975.49	2929.35		SiRNA_vs_Control	-0.0826	down	0.012	0.041	3730	not DE
ENSG00000062282	DGAT2		1192	1046	1322	1474	1127	1012		1136.8	1151.49	1093.5	1224.03	1192.1	1307.68		SiRNA_vs_Control	0.138	up	0.00774	0.0281	1470	not DE
ENSG00000062370	ZNF112		98	91	121	159	118	107		93.46	100.18	100.09	132.04	124.82	138.26		SiRNA_vs_Control	0.426	up	0.00611	0.0229	159	not DE
ENSG00000062485	CS		8145	7037	9030	9630	7430	6191		7767.79	7746.72	7469.23	7996.86	7859.17	7999.83		SiRNA_vs_Control	0.0545	up	0.0217	0.0673	9630	not DE
ENSG00000062582	MRPS24		1424	1286	1656	1572	1325	1071		1358.05	1415.7	1369.77	1305.41	1401.54	1383.91		SiRNA_vs_Control	-0.0204	down	0.67	0.821	1660	not DE
ENSG00000062598	ELMO2		823	771	1003	1090	851	710		784.88	848.76	829.64	905.15	900.16	917.44		SiRNA_vs_Control	0.145	up	0.0131	0.0441	1090	not DE
ENSG00000062650	WAPL		1412	1232	1631	1580	1373	1026		1346.61	1356.25	1349.09	1312.05	1452.31	1325.77		SiRNA_vs_Control	0.013	up	0.792	0.895	1630	not DE
ENSG00000062716	VMP1		9907	8875	11604	14599	11044	9286		9448.18	9770.09	9598.34	12123.2	11681.9	11999.1		SiRNA_vs_Control	0.314	up	0	0	14600	not DE
ENSG00000062725	APPBP2		975	897	1179	1115	925	726		929.85	987.47	975.22	925.91	978.43	938.12		SiRNA_vs_Control	-0.0256	down	0.647	0.807	1180	not DE
ENSG00000062822	POLD1		2870	2504	3469	3410	2749	2189		2737.08	2756.54	2869.41	2831.7	2907.79	2828.56		SiRNA_vs_Control	0.0338	up	0.327	0.537	3470	not DE
ENSG00000063046	EIF4B		14200	12509	16515	16166	12835	10459		13542.4	13770.6	13660.5	13424.4	13576.4	13514.8		SiRNA_vs_Control	-0.0163	down	0.385	0.596	16500	not DE
ENSG00000063169	BICRA		1166	1017	1325	1191	978	814		1112	1119.57	1095.98	989.02	1034.49	1051.83		SiRNA_vs_Control	-0.116	down	0.027	0.0808	1320	not DE
ENSG00000063176	SPHK2		445	398	520	508	391	319		424.39	438.14	430.12	421.85	413.59	412.2		SiRNA_vs_Control	-0.0492	down	0.543	0.732	520	not DE
ENSG00000063177	RPL18		42628	37086	48416	44880	36019	27997		40653.8	40826.3	40047.7	37268.8	38099.5	36176.9		SiRNA_vs_Control	-0.123	down	0	6e-10	48400	not DE
ENSG00000063180	CA11		165	145	201	162	128	99		157.36	159.62	166.26	134.53	135.39	127.92		SiRNA_vs_Control	-0.279	down	0.0414	0.115	201	not DE
ENSG00000063241	ISOC2		1795	1595	2055	2187	1723	1344		1711.87	1755.86	1699.81	1816.11	1822.52	1736.68		SiRNA_vs_Control	0.0599	up	0.153	0.316	2190	not DE
ENSG00000063244	U2AF2		13703	11752	15548	14976	12174	9321		13068.4	12937.2	12860.6	12436.2	12877.2	12044.3		SiRNA_vs_Control	-0.0563	down	0.0133	0.0448	15500	not DE
ENSG00000063245	EPN1		10476	8838	11875	11348	8939	7448		9990.83	9729.36	9822.5	9423.5	9455.34	9624.09		SiRNA_vs_Control	-0.0526	down	0.014	0.0466	11900	not DE
ENSG00000063322	MED29		1821	1496	1934	1838	1469	1086		1736.67	1646.88	1599.72	1526.29	1553.85	1403.3		SiRNA_vs_Control	-0.148	down	0.00189	0.00816	1930	not DE
ENSG00000063438	AHRR		130	140	147	146	100	109		123.98	154.12	121.59	121.24	105.78	140.85		SiRNA_vs_Control	-0.12	down	0.441	0.648	147	not DE
ENSG00000063587	ZNF275		128	135	180	142	131	88		122.07	148.62	148.89	117.92	138.57	113.71		SiRNA_vs_Control	-0.179	down	0.232	0.426	180	not DE
ENSG00000063601	MTMR1		2315	2066	2762	2557	1957	1681		2207.79	2274.37	2284.61	2123.36	2070.04	2172.14		SiRNA_vs_Control	-0.0893	down	0.0193	0.0607	2760	not DE
ENSG00000063660	GPC1		13917	12233	16107	16127	13108	10292		13272.5	13466.8	13323	13392	13865.1	13299		SiRNA_vs_Control	0.018	up	0.38	0.59	16100	not DE
ENSG00000063761	ADCK1		363	341	420	442	341	300		346.19	375.39	347.41	367.04	360.7	387.65		SiRNA_vs_Control	0.0612	up	0.489	0.689	442	not DE
ENSG00000063854	HAGH		751	700	909	694	579	422		716.22	770.6	751.89	576.31	612.44	545.3		SiRNA_vs_Control	-0.365	down	7.2e-08	7.1e-07	909	not DE
ENSG00000063978	RNF4		1784	1568	2061	2058	1783	1452		1701.38	1726.14	1704.77	1708.99	1885.99	1876.23		SiRNA_vs_Control	0.0886	up	0.0471	0.127	2060	not DE
ENSG00000064012	CASP8		1107	961	1272	1222	916	723		1055.73	1057.92	1052.14	1014.76	968.91	934.24		SiRNA_vs_Control	-0.113	down	0.0368	0.104	1270	not DE
ENSG00000064042	LIMCH1		3228	2876	3841	4764	3713	3033		3078.5	3166.06	3177.11	3956.08	3927.47	3919.15		SiRNA_vs_Control	0.325	up	0	0	4760	not DE
ENSG00000064102	INTS13		2407	2157	2785	2834	2219	1764		2295.53	2374.54	2303.63	2353.38	2347.17	2279.39		SiRNA_vs_Control	0.00367	up	0.921	0.963	2830	not DE
ENSG00000064115	TM7SF3		2261	2011	2666	2564	1949	1591		2156.29	2213.82	2205.2	2129.17	2061.58	2055.84		SiRNA_vs_Control	-0.0721	down	0.0591	0.152	2670	not DE
ENSG00000064195	DLX3		429	452	525	530	473	369		409.13	497.59	434.26	440.12	500.32	476.81		SiRNA_vs_Control	0.0802	up	0.347	0.558	530	not DE
ENSG00000064199	SPA17		448	421	561	426	366	301		427.25	463.46	464.04	353.75	387.14	388.94		SiRNA_vs_Control	-0.267	down	0.00154	0.00679	561	not DE
ENSG00000064201	TSPAN32		2	4	6	5	1	1		1.91	4.4	4.96	4.15	1.06	1.29		SiRNA_vs_Control	-0.719	down	0.469	0.673	6	not DE
ENSG00000064205	WISP2		7	3	0	13	5	4		6.68	3.3	0	10.8	5.29	5.17		SiRNA_vs_Control	1.16	up	0.155	0.319	13	not DE
ENSG00000064225	ST3GAL6		87	87	126	119	68	69		82.97	95.77	104.22	98.82	71.93	89.16		SiRNA_vs_Control	-0.119	down	0.514	0.71	126	not DE
ENSG00000064270	ATP2C2		277	238	333	457	344	272		264.17	262	275.44	379.5	363.87	351.47		SiRNA_vs_Control	0.452	up	1.72e-06	1.36e-05	457	not DE
ENSG00000064309	CDON		971	806	1090	730	569	517		926.03	887.29	901.6	606.2	601.87	668.05		SiRNA_vs_Control	-0.539	down	0	0	1090	not DE
ENSG00000064313	TAF2		1858	1689	2308	1828	1443	1208		1771.95	1859.34	1909.08	1517.99	1526.35	1560.94		SiRNA_vs_Control	-0.269	down	8e-10	1.05e-08	2310	not DE
ENSG00000064393	HIPK2		2052	1924	2398	2841	2112	1772		1956.97	2118.04	1983.52	2359.2	2233.99	2289.73		SiRNA_vs_Control	0.187	up	3.82e-06	2.88e-05	2840	not DE
ENSG00000064419	TNPO3		4498	3903	5248	4858	3892	3187		4289.69	4296.64	4340.92	4034.14	4116.81	4118.15		SiRNA_vs_Control	-0.0766	down	0.00687	0.0253	5250	not DE
ENSG00000064489	BORCS8-MEF2B		25	24	21	28	20	10		23.84	26.42	17.37	23.25	21.16	12.92		SiRNA_vs_Control	-0.198	down	0.596	0.773	28	not DE
ENSG00000064490	RFXANK		2040	1678	2243	2163	1724	1450		1945.52	1847.23	1855.31	1796.18	1823.58	1873.65		SiRNA_vs_Control	-0.0422	down	0.308	0.517	2240	not DE
ENSG00000064545	TMEM161A		2733	2288	2953	2994	2535	1944		2606.43	2518.76	2442.6	2486.25	2681.43	2511.98		SiRNA_vs_Control	0.0214	up	0.581	0.762	2990	not DE
ENSG00000064547	LPAR2		1257	1026	1431	1758	1363	1128		1198.79	1129.48	1183.66	1459.86	1441.73	1457.57		SiRNA_vs_Control	0.31	up	1e-10	1.2e-09	1760	not DE
ENSG00000064601	CTSA		7056	5886	7845	8972	7125	5856		6729.22	6479.63	6489.05	7450.45	7536.56	7566.95		SiRNA_vs_Control	0.195	up	0	0	8970	not DE
ENSG00000064607	SUGP2		3895	3386	4364	5923	4584	3803		3714.61	3727.49	3609.72	4918.52	4848.78	4914.12		SiRNA_vs_Control	0.411	up	0	0	5920	not DE
ENSG00000064651	SLC12A2		762	683	868	925	778	614		726.71	751.88	717.97	768.13	822.94	793.39		SiRNA_vs_Control	0.118	up	0.0561	0.146	925	not DE
ENSG00000064652	SNX24		801	679	902	745	613	496		763.9	747.48	746.1	618.66	648.41	640.92		SiRNA_vs_Control	-0.245	down	0.000135	0.000758	902	not DE
ENSG00000064666	CNN2		6592	5769	7442	8771	6999	5613		6286.71	6350.83	6155.71	7283.53	7403.28	7252.95		SiRNA_vs_Control	0.224	up	0	0	8770	not DE
ENSG00000064687	ABCA7		389	341	408	373	283	259		370.98	375.39	337.48	309.74	299.35	334.67		SiRNA_vs_Control	-0.2	down	0.0314	0.0913	408	not DE
ENSG00000064703	DDX20		888	784	1059	1053	824	718		846.87	863.07	875.96	874.42	871.6	927.78		SiRNA_vs_Control	0.0448	up	0.438	0.646	1060	not DE
ENSG00000064726	BTBD1		3015	2548	3536	3485	2795	2172		2875.37	2804.98	2924.83	2893.98	2956.45	2806.59		SiRNA_vs_Control	0.00878	up	0.798	0.899	3540	not DE
ENSG00000064763	FAR2		945	824	1107	1089	880	685		901.23	907.1	915.66	904.32	930.83	885.14		SiRNA_vs_Control	-0.0013	down	0.982	0.992	1110	not DE
ENSG00000064787	BCAS1		175	132	195	220	200	142		166.9	145.31	161.3	182.69	211.55	183.49		SiRNA_vs_Control	0.283	up	0.0276	0.0822	220	not DE
ENSG00000064886	CHI3L2		49	33	32	78	53	48		46.73	36.33	26.47	64.77	56.06	62.02		SiRNA_vs_Control	0.751	up	0.00277	0.0114	78	not DE
ENSG00000064932	SBNO2		4827	4128	5771	5485	4564	3526		4603.45	4544.33	4773.53	4554.8	4827.63	4556.19		SiRNA_vs_Control	0.000657	up	0.983	0.992	5770	not DE
ENSG00000064933	PMS1		441	374	485	472	427	342		420.58	411.72	401.17	391.95	451.66	441.92		SiRNA_vs_Control	0.0544	up	0.519	0.714	485	not DE
ENSG00000064961	HMG20B		4431	4004	5177	5185	4074	3258		4225.79	4407.82	4282.19	4305.68	4309.32	4209.89		SiRNA_vs_Control	-0.00851	down	0.768	0.883	5180	not DE
ENSG00000064995	TAF11		830	708	1038	1184	888	795		791.56	779.41	858.59	983.21	939.29	1027.28		SiRNA_vs_Control	0.275	up	4.09e-06	3.07e-05	1180	not DE
ENSG00000064999	ANKS1A		3404	2915	4043	3742	2952	2436		3246.35	3208.99	3344.2	3107.4	3122.51	3147.73		SiRNA_vs_Control	-0.0652	down	0.043	0.118	4040	not DE
ENSG00000065000	AP3D1		6791	5751	7669	7335	5731	4517		6476.49	6331.02	6343.47	6091.06	6062.04	5836.73		SiRNA_vs_Control	-0.0887	down	0.000523	0.00259	7670	not DE
ENSG00000065029	ZNF76		1030	834	1199	1384	1129	945		982.3	918.11	991.76	1149.29	1194.21	1221.1		SiRNA_vs_Control	0.296	up	3.3e-08	3.42e-07	1380	not DE
ENSG00000065054	SLC9A3R2		2200	1901	2443	2046	1625	1255		2098.11	2092.73	2020.75	1699.02	1718.86	1621.67		SiRNA_vs_Control	-0.299	down	0	0	2440	not DE
ENSG00000065057	NTHL1		836	715	1025	955	787	633		797.28	787.11	847.84	793.04	832.46	817.94		SiRNA_vs_Control	0.00266	up	0.965	0.985	1020	not DE
ENSG00000065060	UHRF1BP1		1803	1590	2068	2469	1950	1581		1719.5	1750.36	1710.56	2050.28	2062.64	2042.92		SiRNA_vs_Control	0.25	up	4e-10	4.7e-09	2470	not DE
ENSG00000065135	GNAI3		6991	6198	8424	7974	6137	5160		6667.23	6823.1	6967.98	6621.7	6491.49	6667.6		SiRNA_vs_Control	-0.0493	down	0.0498	0.133	8420	not DE
ENSG00000065150	IPO5		7986	6999	9331	10208	8050	6477		7616.15	7704.88	7718.21	8476.83	8514.99	8369.39		SiRNA_vs_Control	0.139	up	3e-10	4.5e-09	10200	not DE
ENSG00000065154	OAT		5517	4852	6726	6344	4917	4054		5261.5	5341.35	5563.46	5268.13	5201.02	5238.46		SiRNA_vs_Control	-0.0422	down	0.126	0.274	6730	not DE
ENSG00000065183	WDR3		4245	3789	4881	5596	4408	3574		4048.4	4171.14	4037.36	4646.98	4662.62	4618.22		SiRNA_vs_Control	0.186	up	0	7e-10	5600	not DE
ENSG00000065243	PKN2		5623	4976	6682	5824	4721	3811		5362.59	5477.85	5527.07	4836.31	4993.7	4924.46		SiRNA_vs_Control	-0.151	down	2.04e-08	2.18e-07	6680	not DE
ENSG00000065268	WDR18		2095	1675	2416	2538	2137	1679		1997.98	1843.93	1998.41	2107.58	2260.44	2169.55		SiRNA_vs_Control	0.159	up	0.000161	0.000889	2540	not DE
ENSG00000065308	TRAM2		3358	2891	3657	4631	3871	3194		3202.48	3182.57	3024.92	3845.63	4094.6	4127.19		SiRNA_vs_Control	0.358	up	0	0	4630	not DE
ENSG00000065320	NTN1		403	334	460	349	310	228		384.34	367.69	380.49	289.81	327.91	294.61		SiRNA_vs_Control	-0.314	down	0.000643	0.00312	460	not DE
ENSG00000065325	GLP2R		35	29	35	64	50	44		33.38	31.92	28.95	53.15	52.89	56.86		SiRNA_vs_Control	0.79	up	0.00205	0.00876	64	not DE
ENSG00000065328	MCM10		575	524	712	765	615	546		548.37	576.85	588.94	635.26	650.52	705.53		SiRNA_vs_Control	0.211	up	0.00255	0.0106	765	not DE
ENSG00000065357	DGKA		1573	1409	1727	1769	1408	1135		1500.15	1551.1	1428.5	1469	1489.33	1466.61		SiRNA_vs_Control	-0.0153	down	0.74	0.866	1770	not DE
ENSG00000065361	ERBB3		4191	3559	4829	4289	3484	2823		3996.91	3917.94	3994.34	3561.63	3685.24	3647.8		SiRNA_vs_Control	-0.13	down	1.42e-05	9.73e-05	4830	not DE
ENSG00000065413	ANKRD44		20	15	16	28	15	11		19.07	16.51	13.23	23.25	15.87	14.21		SiRNA_vs_Control	0.161	up	0.694	0.837	28	not DE
ENSG00000065427	KARS		10151	8837	11891	12148	9718	7942		9680.88	9728.25	9835.73	10087.8	10279.3	10262.4		SiRNA_vs_Control	0.0659	up	0.00156	0.00685	12100	not DE
ENSG00000065457	ADAT1		585	572	766	638	523	419		557.91	629.69	633.6	529.8	553.21	541.42		SiRNA_vs_Control	-0.166	down	0.0231	0.0708	766	not DE
ENSG00000065485	PDIA5		2538	2181	2847	2983	2407	1943		2420.46	2400.96	2354.92	2477.12	2546.03	2510.69		SiRNA_vs_Control	0.07	up	0.0504	0.134	2980	not DE
ENSG00000065491	TBC1D22B		975	943	1244	1144	968	775		929.85	1038.11	1028.98	949.99	1023.91	1001.43		SiRNA_vs_Control	-0.0126	down	0.827	0.916	1240	not DE
ENSG00000065518	NDUFB4		3479	3227	3950	3684	2825	2279		3317.88	3552.46	3267.27	3059.23	2988.18	2944.86		SiRNA_vs_Control	-0.17	down	1.71e-06	1.36e-05	3950	not DE
ENSG00000065526	SPEN		2476	2202	2816	3404	2712	2186		2361.33	2424.08	2329.28	2826.72	2868.65	2824.68		SiRNA_vs_Control	0.261	up	0	0	3400	not DE
ENSG00000065534	MYLK		10	9	17	20	18	11		9.54	9.91	14.06	16.61	19.04	14.21		SiRNA_vs_Control	0.566	up	0.207	0.393	20	not DE
ENSG00000065548	ZC3H15		3213	2885	3784	3723	2959	2347		3064.2	3175.97	3129.96	3091.62	3129.92	3032.72		SiRNA_vs_Control	-0.0167	down	0.608	0.781	3780	not DE
ENSG00000065559	MAP2K4		934	768	1023	1090	837	677		890.74	845.46	846.18	905.15	885.35	874.8		SiRNA_vs_Control	0.0473	up	0.412	0.621	1090	not DE
ENSG00000065600	TMEM206		917	766	1040	1019	822	691		874.53	843.25	860.24	846.19	869.48	892.89		SiRNA_vs_Control	0.0136	up	0.815	0.908	1040	not DE
ENSG00000065613	SLK		3697	3331	4337	3293	2518	2064		3525.78	3666.95	3587.38	2734.54	2663.45	2667.04		SiRNA_vs_Control	-0.417	down	0	0	4340	not DE
ENSG00000065615	CYB5R4		586	532	779	615	523	414		558.86	585.65	644.36	510.7	553.21	534.96		SiRNA_vs_Control	-0.167	down	0.0255	0.077	779	not DE
ENSG00000065618	COL17A1		827	770	1011	616	471	364		788.7	847.66	836.26	511.53	498.21	470.35		SiRNA_vs_Control	-0.735	down	0	0	1010	not DE
ENSG00000065621	GSTO2		164	116	193	157	119	99		156.4	127.7	159.64	130.37	125.87	127.92		SiRNA_vs_Control	-0.214	down	0.14	0.296	193	not DE
ENSG00000065665	SEC61A2		208	148	186	227	217	144		198.37	162.93	153.85	188.5	229.53	186.07		SiRNA_vs_Control	0.231	up	0.0799	0.194	227	not DE
ENSG00000065675	PRKCQ		18	15	16	40	14	24		17.17	16.51	13.23	33.22	14.81	31.01		SiRNA_vs_Control	0.765	up	0.0481	0.129	40	not DE
ENSG00000065717	TLE2		188	171	209	161	110	118		179.29	188.25	172.88	133.7	116.35	152.48		SiRNA_vs_Control	-0.43	down	0.00172	0.0075	209	not DE
ENSG00000065802	ASB1		1535	1238	1760	1555	1241	997		1463.91	1362.86	1455.8	1291.29	1312.68	1288.29		SiRNA_vs_Control	-0.14	down	0.00338	0.0136	1760	not DE
ENSG00000065809	FAM107B		6779	5865	7847	7244	5423	4527		6465.05	6456.51	6490.71	6015.5	5736.24	5849.66		SiRNA_vs_Control	-0.14	down	3.71e-08	3.81e-07	7850	not DE
ENSG00000065833	ME1		2402	2139	2848	2539	2077	1709		2290.76	2354.73	2355.74	2108.41	2196.97	2208.32		SiRNA_vs_Control	-0.106	down	0.00486	0.0188	2850	not DE
ENSG00000065882	TBC1D1		3271	2836	3721	3261	2533	2013		3119.51	3122.02	3077.85	2707.97	2679.31	2601.14		SiRNA_vs_Control	-0.22	down	1e-10	8e-10	3720	not DE
ENSG00000065883	CDK13		2360	2012	2717	2812	2198	1778		2250.7	2214.92	2247.39	2335.12	2324.96	2297.48		SiRNA_vs_Control	0.052	up	0.155	0.32	2810	not DE
ENSG00000065911	MTHFD2		3348	2868	4055	4475	3583	3002		3192.95	3157.25	3354.12	3716.09	3789.96	3879.1		SiRNA_vs_Control	0.227	up	0	1e-10	4480	not DE
ENSG00000065923	SLC9A7		2837	2425	3250	3287	2318	2016		2705.61	2669.57	2688.26	2729.56	2451.89	2605.02		SiRNA_vs_Control	-0.0486	down	0.207	0.393	3290	not DE
ENSG00000065970	FOXJ2		1527	1356	1685	1930	1527	1347		1456.28	1492.76	1393.76	1602.69	1615.2	1740.55		SiRNA_vs_Control	0.19	up	4.93e-05	0.000304	1930	not DE
ENSG00000065978	YBX1		27198	23720	30867	30951	25570	20169		25938.4	26112.3	25531.9	25702	27047	26061.8		SiRNA_vs_Control	0.0227	up	0.251	0.45	31000	not DE
ENSG00000065989	PDE4A		103	79	94	65	54	49		98.23	86.97	77.75	53.98	57.12	63.32		SiRNA_vs_Control	-0.599	down	0.00274	0.0113	103	not DE
ENSG00000066027	PPP2R5A		1618	1372	1939	1804	1384	1131		1543.07	1510.37	1603.86	1498.06	1463.94	1461.44		SiRNA_vs_Control	-0.0748	down	0.0967	0.224	1940	not DE
ENSG00000066044	ELAVL1		4440	3907	5132	5181	4050	3240		4234.37	4301.04	4244.97	4302.36	4283.94	4186.63		SiRNA_vs_Control	0.000697	up	0.98	0.991	5180	not DE
ENSG00000066056	TIE1		3	0	1	7	3	0		2.86	0	0.83	5.81	3.17	0		SiRNA_vs_Control	1.33	up	0.294	0.5	7	not DE
ENSG00000066084	DIP2B		2831	2520	3401	3564	2832	2398		2699.89	2774.15	2813.16	2959.58	2995.58	3098.62		SiRNA_vs_Control	0.125	up	0.000256	0.00135	3560	not DE
ENSG00000066117	SMARCD1		2729	2391	2845	2695	2191	1766		2602.61	2632.14	2353.26	2237.96	2317.56	2281.97		SiRNA_vs_Control	-0.149	down	0.000372	0.00191	2840	not DE
ENSG00000066135	KDM4A		626	538	756	710	527	466		597.01	592.26	625.33	589.59	557.44	602.15		SiRNA_vs_Control	-0.0556	down	0.425	0.635	756	not DE
ENSG00000066136	NFYC		1204	1005	1293	1392	1088	866		1148.24	1106.36	1069.51	1155.93	1150.85	1119.02		SiRNA_vs_Control	0.0461	up	0.374	0.584	1390	not DE
ENSG00000066185	ZMYND12		25	14	20	27	14	13		23.84	15.41	16.54	22.42	14.81	16.8		SiRNA_vs_Control	-0.0313	down	0.937	0.972	27	not DE
ENSG00000066230	SLC9A3		201	174	205	251	193	199		191.69	191.55	169.57	208.43	204.15	257.14		SiRNA_vs_Control	0.271	up	0.0279	0.083	251	not DE
ENSG00000066248	NGEF		3424	2942	3986	2520	2049	1620		3265.43	3238.71	3297.05	2092.64	2167.35	2093.32		SiRNA_vs_Control	-0.626	down	0	0	3990	not DE
ENSG00000066279	ASPM		2498	2180	2847	3308	2630	2142		2382.31	2399.86	2354.92	2747	2781.91	2767.83		SiRNA_vs_Control	0.217	up	4e-10	4.9e-09	3310	not DE
ENSG00000066322	ELOVL1		8611	7273	9941	8460	6793	5519		8212.2	8006.52	8222.77	7025.28	7185.38	7131.49		SiRNA_vs_Control	-0.197	down	0	0	9940	not DE
ENSG00000066379	ZNRD1		416	345	463	423	341	242		396.73	379.79	382.97	351.26	360.7	312.71		SiRNA_vs_Control	-0.173	down	0.0525	0.139	463	not DE
ENSG00000066422	ZBTB11		1482	1324	1793	1851	1478	1230		1413.37	1457.53	1483.09	1537.09	1563.37	1589.37		SiRNA_vs_Control	0.105	up	0.0191	0.0604	1850	not DE
ENSG00000066427	ATXN3		369	311	398	461	304	256		351.91	342.37	329.21	382.82	321.56	330.8		SiRNA_vs_Control	0.0252	up	0.789	0.894	461	not DE
ENSG00000066455	GOLGA5		3572	3080	4092	3425	2538	2139		3406.57	3390.63	3384.73	2844.16	2684.6	2763.95		SiRNA_vs_Control	-0.295	down	0	0	4090	not DE
ENSG00000066557	LRRC40		850	680	1012	1006	796	631		810.63	748.58	837.08	835.39	841.98	815.36		SiRNA_vs_Control	0.0546	up	0.372	0.582	1010	not DE
ENSG00000066583	ISOC1		920	771	1056	1077	818	731		877.39	848.76	873.48	894.35	865.25	944.58		SiRNA_vs_Control	0.0534	up	0.357	0.567	1080	not DE
ENSG00000066629	EML1		180	156	158	165	110	110		171.66	171.73	130.69	137.02	116.35	142.14		SiRNA_vs_Control	-0.256	down	0.0848	0.203	180	not DE
ENSG00000066651	TRMT11		1905	1697	2245	1982	1566	1400		1816.78	1868.15	1856.97	1645.87	1656.46	1809.04		SiRNA_vs_Control	-0.121	down	0.00581	0.0219	2240	not DE
ENSG00000066654	THUMPD1		1482	1316	1754	1832	1494	1138		1413.37	1448.72	1450.83	1521.31	1580.3	1470.49		SiRNA_vs_Control	0.0856	up	0.0608	0.156	1830	not DE
ENSG00000066697	MSANTD3		1076	983	1294	1342	1010	801		1026.17	1082.14	1070.34	1114.41	1068.34	1035.03		SiRNA_vs_Control	0.0217	up	0.685	0.831	1340	not DE
ENSG00000066739	ATG2B		559	480	660	701	579	459		533.11	528.41	545.92	582.12	612.44	593.11		SiRNA_vs_Control	0.151	up	0.0323	0.0936	701	not DE
ENSG00000066777	ARFGEF1		1877	1660	2326	2317	1815	1437		1790.07	1827.42	1923.97	1924.06	1919.84	1856.85		SiRNA_vs_Control	0.041	up	0.328	0.538	2330	not DE
ENSG00000066827	ZFAT		531	432	613	574	484	379		506.41	475.57	507.05	476.66	511.96	489.73		SiRNA_vs_Control	-0.014	down	0.854	0.931	613	not DE
ENSG00000066855	MTFR1		1106	935	1277	1283	1033	859		1054.78	1029.3	1056.28	1065.42	1092.67	1109.97		SiRNA_vs_Control	0.0546	up	0.295	0.502	1280	not DE
ENSG00000066923	STAG3		57	57	95	78	101	58		54.36	62.75	78.58	64.77	106.83	74.95		SiRNA_vs_Control	0.32	up	0.138	0.294	101	not DE
ENSG00000066926	FECH		1973	1626	2220	2284	1784	1473		1881.63	1789.99	1836.29	1896.66	1887.05	1903.37		SiRNA_vs_Control	0.0453	up	0.264	0.466	2280	not DE
ENSG00000066933	MYO9A		408	353	507	668	538	424		389.1	388.6	419.37	554.71	569.08	547.88		SiRNA_vs_Control	0.48	up	6e-10	7.9e-09	668	not DE
ENSG00000067057	PFKP		8142	7058	9392	10374	8373	6662		7764.93	7769.83	7768.66	8614.68	8856.64	8608.44		SiRNA_vs_Control	0.162	up	0	0	10400	not DE
ENSG00000067064	IDI1		492	441	633	456	339	304		469.21	485.48	523.59	378.67	358.58	392.82		SiRNA_vs_Control	-0.392	down	2.3e-06	1.79e-05	633	not DE
ENSG00000067066	SP100		2482	2139	2848	2362	1842	1538		2367.05	2354.73	2355.74	1961.43	1948.4	1987.36		SiRNA_vs_Control	-0.264	down	0	0	2850	not DE
ENSG00000067082	KLF6		1450	1294	1729	2095	1535	1300		1382.85	1424.51	1430.16	1739.71	1623.67	1679.82		SiRNA_vs_Control	0.253	up	2.18e-08	2.32e-07	2100	not DE
ENSG00000067113	PLPP1		584	493	667	566	463	338		556.95	542.72	551.71	470.01	489.74	436.75		SiRNA_vs_Control	-0.239	down	0.00154	0.00681	667	not DE
ENSG00000067141	NEO1		267	235	301	327	230	212		254.63	258.7	248.97	271.54	243.29	273.94		SiRNA_vs_Control	0.0504	up	0.629	0.795	327	not DE
ENSG00000067167	TRAM1		3000	2620	3467	3367	2702	2291		2861.06	2884.24	2867.76	2795.99	2858.07	2960.36		SiRNA_vs_Control	-0.00219	down	0.949	0.977	3470	not DE
ENSG00000067177	PHKA1		2176	1862	2457	2237	1657	1443		2075.22	2049.79	2032.33	1857.63	1752.71	1864.6		SiRNA_vs_Control	-0.169	down	3.05e-05	0.000197	2460	not DE
ENSG00000067182	TNFRSF1A		7932	6730	8845	8430	6567	5503		7564.65	7408.75	7316.21	7000.36	6946.33	7110.81		SiRNA_vs_Control	-0.0823	down	0.000549	0.00271	8840	not DE
ENSG00000067191	CACNB1		191	163	222	259	193	193		182.15	179.44	183.63	215.08	204.15	249.39		SiRNA_vs_Control	0.286	up	0.0168	0.0542	259	not DE
ENSG00000067208	EVI5		564	529	705	654	522	446		537.88	582.35	583.15	543.09	552.15	576.31		SiRNA_vs_Control	-0.0303	down	0.674	0.823	705	not DE
ENSG00000067221	STOML1		375	323	416	410	316	263		357.63	355.58	344.1	340.47	334.25	339.84		SiRNA_vs_Control	-0.0583	down	0.514	0.711	416	not DE
ENSG00000067225	PKM		75205	65462	86155	84048	66930	54983		71722.1	72064.2	71263.8	69794.4	70796	71047.4		SiRNA_vs_Control	-0.0232	down	0.0987	0.228	86200	not DE
ENSG00000067248	DHX29		1209	1116	1416	1523	1197	1004		1153.01	1228.55	1171.26	1264.72	1266.14	1297.34		SiRNA_vs_Control	0.108	up	0.0287	0.0848	1520	not DE
ENSG00000067334	DNTTIP2		4567	3966	5317	5321	4097	3328		4355.49	4365.99	4398	4418.62	4333.65	4300.34		SiRNA_vs_Control	-0.00635	down	0.82	0.912	5320	not DE
ENSG00000067365	METTL22		520	469	644	713	552	476		495.92	516.3	532.69	592.08	583.88	615.07		SiRNA_vs_Control	0.21	up	0.00338	0.0137	713	not DE
ENSG00000067369	TP53BP1		1539	1321	1778	1743	1423	1191		1467.73	1454.23	1470.69	1447.41	1505.2	1538.97		SiRNA_vs_Control	0.0287	up	0.525	0.719	1780	not DE
ENSG00000067533	RRP15		507	426	553	628	474	459		483.52	468.96	457.42	521.5	501.38	593.11		SiRNA_vs_Control	0.192	up	0.0147	0.0486	628	not DE
ENSG00000067560	RHOA		14296	12325	16592	15071	11923	9604		13633.9	13568	13724.2	12515.1	12611.7	12410		SiRNA_vs_Control	-0.125	down	0	6e-10	16600	not DE
ENSG00000067596	DHX8		2300	1965	2647	2387	1910	1437		2193.48	2163.18	2189.49	1982.19	2020.33	1856.85		SiRNA_vs_Control	-0.157	down	8.51e-05	0.000501	2650	not DE
ENSG00000067601	PMS2P4		40	18	26	21	29	12		38.15	19.82	21.51	17.44	30.68	15.51		SiRNA_vs_Control	-0.32	down	0.388	0.599	40	not DE
ENSG00000067606	PRKCZ		942	830	1090	991	790	650		898.37	913.71	901.6	822.94	835.63	839.91		SiRNA_vs_Control	-0.12	down	0.0359	0.102	1090	not DE
ENSG00000067704	IARS2		9089	7998	10811	8598	6773	5568		8668.07	8804.64	8942.4	7139.87	7164.22	7194.8		SiRNA_vs_Control	-0.298	down	0	0	10800	not DE
ENSG00000067715	SYT1		7	5	9	12	5	3		6.68	5.5	7.44	9.96	5.29	3.88		SiRNA_vs_Control	0.00385	up	0.995	0.998	12	not DE
ENSG00000067798	NAV3		47	45	51	63	64	30		44.82	49.54	42.19	52.32	67.7	38.77		SiRNA_vs_Control	0.234	up	0.343	0.553	64	not DE
ENSG00000067829	IDH3G		2231	1837	2445	2277	1827	1442		2127.68	2022.27	2022.4	1890.85	1932.53	1863.31		SiRNA_vs_Control	-0.118	down	0.00349	0.014	2440	not DE
ENSG00000067836	ROGDI		412	320	490	597	432	376		392.92	352.27	405.31	495.76	456.95	485.86		SiRNA_vs_Control	0.319	up	0.000131	0.000736	597	not DE
ENSG00000067900	ROCK1		1607	1456	1905	2046	1495	1235		1532.58	1602.84	1575.74	1699.02	1581.35	1595.83		SiRNA_vs_Control	0.0532	up	0.237	0.432	2050	not DE
ENSG00000067955	CBFB		970	822	1204	900	752	613		925.08	904.9	995.9	747.37	795.44	792.1		SiRNA_vs_Control	-0.281	down	3.35e-06	2.54e-05	1200	not DE
ENSG00000067992	PDK3		630	536	721	597	472	400		600.82	590.06	596.38	495.76	499.26	516.87		SiRNA_vs_Control	-0.244	down	0.000639	0.00311	721	not DE
ENSG00000068001	HYAL2		1038	807	1212	1057	777	640		989.93	888.39	1002.51	877.74	821.88	826.99		SiRNA_vs_Control	-0.19	down	0.00174	0.00759	1210	not DE
ENSG00000068024	HDAC4		974	924	1195	1150	799	729		928.89	1017.19	988.45	954.97	845.15	941.99		SiRNA_vs_Control	-0.0961	down	0.108	0.245	1200	not DE
ENSG00000068028	RASSF1		301	250	370	371	265	267		287.06	275.21	306.05	308.08	280.31	345.01		SiRNA_vs_Control	0.0956	up	0.343	0.553	371	not DE
ENSG00000068078	FGFR3		13	12	17	16	9	8		12.4	13.21	14.06	13.29	9.52	10.34		SiRNA_vs_Control	-0.245	down	0.605	0.779	17	not DE
ENSG00000068079	IFI35		379	308	438	407	297	268		361.45	339.06	362.3	337.98	314.16	346.3		SiRNA_vs_Control	-0.0933	down	0.305	0.513	438	not DE
ENSG00000068097	HEATR6		469	384	503	534	416	343		447.28	422.73	416.06	443.44	440.03	443.21		SiRNA_vs_Control	0.0454	up	0.572	0.755	534	not DE
ENSG00000068120	COASY		6264	5359	7131	5976	4742	3957		5973.9	5899.48	5898.46	4962.53	5015.91	5113.12		SiRNA_vs_Control	-0.237	down	0	0	7130	not DE
ENSG00000068137	PLEKHH3		714	582	738	764	613	489		680.93	640.7	610.44	634.43	648.41	631.87		SiRNA_vs_Control	-0.0114	down	0.867	0.937	764	not DE
ENSG00000068305	MEF2A		938	746	1053	975	722	608		894.56	821.24	871	809.65	763.7	785.64		SiRNA_vs_Control	-0.133	down	0.0276	0.0823	1050	not DE
ENSG00000068308	OTUD5		2069	1782	2334	2108	1519	1271		1973.18	1961.72	1930.59	1750.51	1606.74	1642.35		SiRNA_vs_Control	-0.227	down	1.24e-07	1.18e-06	2330	not DE
ENSG00000068323	TFE3		2471	2166	2823	2658	2120	1752		2356.56	2384.45	2335.07	2207.23	2242.46	2263.88		SiRNA_vs_Control	-0.0765	down	0.0367	0.104	2820	not DE
ENSG00000068354	TBC1D25		340	291	378	350	318	255		324.25	320.35	312.67	290.64	336.37	329.5		SiRNA_vs_Control	-0.00694	down	0.942	0.974	378	not DE
ENSG00000068366	ACSL4		3899	3405	4573	4436	3437	2767		3718.43	3748.41	3782.59	3683.7	3635.53	3575.44		SiRNA_vs_Control	-0.0451	down	0.133	0.285	4570	not DE
ENSG00000068383	INPP5A		693	570	742	723	573	479		660.91	627.49	613.75	600.39	606.1	618.95		SiRNA_vs_Control	-0.0603	down	0.376	0.586	742	not DE
ENSG00000068394	GPKOW		613	541	700	605	473	401		584.61	595.56	579.01	502.4	500.32	518.16		SiRNA_vs_Control	-0.211	down	0.00327	0.0132	700	not DE
ENSG00000068400	GRIPAP1		487	483	584	685	542	491		464.45	531.71	483.06	568.83	573.31	634.46		SiRNA_vs_Control	0.262	up	0.000577	0.00284	685	not DE
ENSG00000068438	FTSJ1		1410	1174	1692	1489	1145	966		1344.7	1292.4	1399.55	1236.48	1211.14	1248.24		SiRNA_vs_Control	-0.13	down	0.00804	0.0291	1690	not DE
ENSG00000068489	PRR11		3494	3064	3892	3799	3065	2565		3332.18	3373.02	3219.3	3154.73	3242.04	3314.42		SiRNA_vs_Control	-0.0323	down	0.329	0.539	3890	not DE
ENSG00000068650	ATP11A		5240	4604	6085	4331	3601	2924		4997.32	5068.34	5033.25	3596.51	3809	3778.31		SiRNA_vs_Control	-0.435	down	0	0	6080	not DE
ENSG00000068654	POLR1A		2131	1802	2436	3283	2589	2153		2032.31	1983.74	2014.96	2726.24	2738.55	2782.04		SiRNA_vs_Control	0.45	up	0	0	3280	not DE
ENSG00000068697	LAPTM4A		11905	10341	13870	14090	10823	9090		11353.6	11383.9	11472.7	11700.5	11448.2	11745.8		SiRNA_vs_Control	0.0283	up	0.158	0.324	14100	not DE
ENSG00000068724	TTC7A		5908	5043	6608	7579	6014	4883		5634.39	5551.61	5465.86	6293.68	6361.38	6309.67		SiRNA_vs_Control	0.188	up	0	0	7580	not DE
ENSG00000068745	IP6K2		1968	1558	2134	2316	1819	1411		1876.86	1715.13	1765.15	1923.23	1924.07	1823.25		SiRNA_vs_Control	0.0834	up	0.0552	0.144	2320	not DE
ENSG00000068784	SRBD1		662	635	807	735	546	465		631.34	699.04	667.52	610.35	577.54	600.86		SiRNA_vs_Control	-0.157	down	0.022	0.0682	807	not DE
ENSG00000068796	KIF2A		2929	2596	3595	3522	2848	2352		2793.35	2857.82	2973.63	2924.71	3012.51	3039.18		SiRNA_vs_Control	0.055	up	0.115	0.255	3600	not DE
ENSG00000068831	RASGRP2		19	21	19	20	22	14		18.12	23.12	15.72	16.61	23.27	18.09		SiRNA_vs_Control	0.0335	up	0.93	0.968	22	not DE
ENSG00000068878	PSME4		6152	5372	7303	7416	5726	4819		5867.09	5913.79	6040.73	6158.33	6056.75	6226.97		SiRNA_vs_Control	0.0485	up	0.0547	0.143	7420	not DE
ENSG00000068885	IFT80		511	412	572	592	484	369		487.33	453.55	473.13	491.6	511.96	476.81		SiRNA_vs_Control	0.0662	up	0.389	0.6	592	not DE
ENSG00000068903	SIRT2		1337	1206	1577	1468	1166	964		1275.08	1327.63	1304.43	1219.04	1233.35	1245.65		SiRNA_vs_Control	-0.0799	down	0.0967	0.224	1580	not DE
ENSG00000068912	ERLEC1		4563	3953	5416	4929	3645	3199		4351.68	4351.68	4479.89	4093.09	3855.54	4133.65		SiRNA_vs_Control	-0.127	down	4.5e-05	0.00028	5420	not DE
ENSG00000068971	PPP2R5B		458	370	548	393	344	273		436.79	407.32	453.28	326.35	363.87	352.76		SiRNA_vs_Control	-0.322	down	0.00022	0.00118	548	not DE
ENSG00000068976	PYGM		5	6	7	7	2	3		4.77	6.61	5.79	5.81	2.12	3.88		SiRNA_vs_Control	-0.504	down	0.509	0.706	7	not DE
ENSG00000069011	PITX1		4957	4164	5768	4920	3809	3073		4727.43	4583.96	4771.04	4085.62	4029.02	3970.84		SiRNA_vs_Control	-0.22	down	0	0	5770	not DE
ENSG00000069020	MAST4		1367	1234	1642	1370	1105	866		1303.69	1358.45	1358.19	1137.66	1168.83	1119.02		SiRNA_vs_Control	-0.23	down	2.75e-06	2.11e-05	1640	not DE
ENSG00000069122	ADGRF5		6866	5960	7995	4935	3863	3132		6548.02	6561.09	6613.12	4098.08	4086.14	4047.08		SiRNA_vs_Control	-0.689	down	0	0	8000	not DE
ENSG00000069188	SDK2		4	6	2	0	1	1		3.81	6.61	1.65	0	1.06	1.29		SiRNA_vs_Control	-2.48	down	0.0656	0.165	6	not DE
ENSG00000069248	NUP133		1823	1639	2184	2254	1789	1417		1738.57	1804.3	1806.51	1871.75	1892.34	1831.01		SiRNA_vs_Control	0.0658	up	0.109	0.246	2250	not DE
ENSG00000069275	NUCKS1		15953	13822	18796	17777	13925	11457		15214.2	15216	15547.2	14762.2	14729.3	14804.4		SiRNA_vs_Control	-0.0542	down	0.00344	0.0138	18800	not DE
ENSG00000069329	VPS35		5616	4972	6602	6395	4912	4112		5355.91	5473.45	5460.89	5310.48	5195.73	5313.4		SiRNA_vs_Control	-0.0422	down	0.105	0.239	6600	not DE
ENSG00000069345	DNAJA2		4118	3500	4845	4261	3450	2859		3927.29	3852.99	4007.58	3538.38	3649.28	3694.32		SiRNA_vs_Control	-0.118	down	0.000126	0.000714	4840	not DE
ENSG00000069399	BCL3		4804	4094	5456	5708	3817	3229		4581.52	4506.9	4512.97	4739.98	4037.48	4172.42		SiRNA_vs_Control	-0.0699	down	0.322	0.532	5710	not DE
ENSG00000069424	KCNAB2		547	503	685	624	508	382		521.67	553.73	566.6	518.18	537.34	493.61		SiRNA_vs_Control	-0.0824	down	0.266	0.468	685	not DE
ENSG00000069431	ABCC9		5	2	0	8	2	1		4.77	2.2	0	6.64	2.12	1.29		SiRNA_vs_Control	0.624	up	0.56	0.746	8	not DE
ENSG00000069482	GAL		964	784	1042	1035	857	696		919.35	863.07	861.9	859.48	906.5	899.35		SiRNA_vs_Control	0.0091	up	0.876	0.94	1040	not DE
ENSG00000069493	CLEC2D		73	59	85	104	82	61		69.62	64.95	70.31	86.36	86.74	78.82		SiRNA_vs_Control	0.3	up	0.113	0.253	104	not DE
ENSG00000069509	FUNDC1		226	218	289	271	201	156		215.53	239.99	239.05	225.04	212.61	201.58		SiRNA_vs_Control	-0.114	down	0.315	0.524	289	not DE
ENSG00000069667	RORA		215	154	261	280	202	165		205.04	169.53	215.89	232.52	213.67	213.21		SiRNA_vs_Control	0.156	up	0.194	0.375	280	not DE
ENSG00000069696	DRD4		15	17	9	25	13	9		14.31	18.71	7.44	20.76	13.75	11.63		SiRNA_vs_Control	0.245	up	0.594	0.772	25	not DE
ENSG00000069702	TGFBR3		740	658	849	1274	1045	834		705.73	724.36	702.26	1057.94	1105.36	1077.67		SiRNA_vs_Control	0.604	up	0	0	1270	not DE
ENSG00000069764	PLA2G10		5	5	3	3	8	2		4.77	5.5	2.48	2.49	8.46	2.58		SiRNA_vs_Control	0.104	up	0.899	0.952	8	not DE
ENSG00000069812	HES2		24	23	30	29	19	21		22.89	25.32	24.81	24.08	20.1	27.14		SiRNA_vs_Control	-0.0397	down	0.906	0.956	30	not DE
ENSG00000069849	ATP1B3		3615	3071	4256	3628	2742	2186		3447.58	3380.73	3520.38	3012.73	2900.38	2824.68		SiRNA_vs_Control	-0.242	down	0	0	4260	not DE
ENSG00000069869	NEDD4		415	324	504	633	477	389		395.78	356.68	416.89	525.65	504.55	502.65		SiRNA_vs_Control	0.388	up	2.06e-06	1.62e-05	633	not DE
ENSG00000069943	PIGB		246	205	288	248	197	149		234.61	225.68	238.22	205.94	208.38	192.53		SiRNA_vs_Control	-0.201	down	0.0746	0.183	288	not DE
ENSG00000069956	MAPK6		1736	1512	2035	1601	1317	1103		1655.6	1664.49	1683.27	1329.49	1393.07	1425.26		SiRNA_vs_Control	-0.274	down	1.1e-09	1.4e-08	2040	not DE
ENSG00000069966	GNB5		331	282	448	341	267	188		315.67	310.44	370.57	283.17	282.42	242.93		SiRNA_vs_Control	-0.3	down	0.00369	0.0147	448	not DE
ENSG00000069974	RAB27A		580	528	750	645	504	407		553.14	581.25	620.37	535.61	533.11	525.91		SiRNA_vs_Control	-0.139	down	0.056	0.146	750	not DE
ENSG00000069998	HDHD5		1072	932	1323	1160	997	833		1022.35	1026	1094.33	963.28	1054.59	1076.38		SiRNA_vs_Control	-0.0293	down	0.605	0.779	1320	not DE
ENSG00000070010	UFD1		1681	1375	1921	1908	1459	1263		1603.15	1513.68	1588.97	1584.42	1543.28	1632.01		SiRNA_vs_Control	0.0137	up	0.759	0.877	1920	not DE
ENSG00000070018	LRP6		1530	1341	1894	2017	1623	1367		1459.14	1476.25	1566.64	1674.94	1716.75	1766.4		SiRNA_vs_Control	0.192	up	1.97e-05	0.000132	2020	not DE
ENSG00000070047	PHRF1		824	732	937	1051	896	734		785.84	805.83	775.05	872.76	947.76	948.45		SiRNA_vs_Control	0.224	up	0.000171	0.000938	1050	not DE
ENSG00000070061	ELP1		2376	2159	2990	3137	2419	2028		2265.96	2376.75	2473.2	2605	2558.73	2620.52		SiRNA_vs_Control	0.128	up	0.000746	0.00357	3140	not DE
ENSG00000070081	NUCB2		1068	907	1271	1013	826	666		1018.54	998.48	1051.32	841.21	873.71	860.59		SiRNA_vs_Control	-0.255	down	4.75e-06	3.53e-05	1270	not DE
ENSG00000070087	PFN2		7705	6632	9097	8637	6536	5523		7348.16	7300.87	7524.65	7172.26	6913.53	7136.66		SiRNA_vs_Control	-0.0637	down	0.00914	0.0324	9100	not DE
ENSG00000070159	PTPN3		2662	2243	3027	2462	1982	1546		2538.72	2469.22	2503.81	2044.47	2096.48	1997.7		SiRNA_vs_Control	-0.291	down	0	0	3030	not DE
ENSG00000070182	SPTB		34	33	57	39	23	24		32.43	36.33	47.15	32.39	24.33	31.01		SiRNA_vs_Control	-0.407	down	0.165	0.333	57	not DE
ENSG00000070190	DAPP1		758	678	815	952	779	664		722.9	746.38	674.13	790.55	824	858		SiRNA_vs_Control	0.205	up	0.00121	0.00551	952	not DE
ENSG00000070214	SLC44A1		5770	5019	6846	6174	4803	3888		5502.78	5525.19	5662.72	5126.96	5080.43	5023.96		SiRNA_vs_Control	-0.132	down	5.28e-07	4.58e-06	6850	not DE
ENSG00000070269	TMEM260		531	490	604	575	463	389		506.41	539.42	499.6	477.49	489.74	502.65		SiRNA_vs_Control	-0.0726	down	0.336	0.547	604	not DE
ENSG00000070366	SMG6		614	525	752	770	585	490		585.56	577.95	622.02	639.42	618.79	633.16		SiRNA_vs_Control	0.0813	up	0.236	0.43	770	not DE
ENSG00000070367	EXOC5		2170	1763	2387	2410	1817	1519		2069.5	1940.81	1974.43	2001.29	1921.95	1962.81		SiRNA_vs_Control	-0.0235	down	0.563	0.748	2410	not DE
ENSG00000070371	CLTCL1		94	96	90	87	79	66		89.65	105.68	74.44	72.25	83.56	85.28		SiRNA_vs_Control	-0.16	down	0.394	0.604	96	not DE
ENSG00000070404	FSTL3		950	862	1061	1403	1126	911		906	948.94	877.61	1165.07	1191.04	1177.17		SiRNA_vs_Control	0.373	up	0	1e-10	1400	not DE
ENSG00000070413	DGCR2		3703	3132	4253	4022	3314	2760		3531.51	3447.88	3517.9	3339.91	3505.42	3566.39		SiRNA_vs_Control	-0.015	down	0.644	0.805	4250	not DE
ENSG00000070423	RNF126		2419	2047	2613	3113	2317	1868		2306.97	2253.45	2161.36	2585.07	2450.84	2413.77		SiRNA_vs_Control	0.152	up	0.000105	0.000605	3110	not DE
ENSG00000070444	MNT		1767	1354	2019	1875	1446	1223		1685.17	1490.56	1670.03	1557.02	1529.52	1580.32		SiRNA_vs_Control	-0.0576	down	0.231	0.424	2020	not DE
ENSG00000070476	ZXDC		611	528	797	761	525	432		582.7	581.25	659.24	631.94	555.33	558.22		SiRNA_vs_Control	-0.0604	down	0.424	0.634	797	not DE
ENSG00000070495	JMJD6		579	468	687	637	522	440		552.19	515.2	568.26	528.97	552.15	568.55		SiRNA_vs_Control	0.00555	up	0.94	0.973	687	not DE
ENSG00000070501	POLB		783	673	913	745	592	469		746.74	740.88	755.19	618.66	626.2	606.03		SiRNA_vs_Control	-0.277	down	1.72e-05	0.000116	913	not DE
ENSG00000070540	WIPI1		703	535	727	591	461	348		670.44	588.96	601.34	490.77	487.63	449.68		SiRNA_vs_Control	-0.378	down	6.1e-07	5.26e-06	727	not DE
ENSG00000070610	GBA2		877	809	1060	1368	1026	847		836.38	890.59	876.79	1136	1085.26	1094.47		SiRNA_vs_Control	0.351	up	2e-10	2.4e-09	1370	not DE
ENSG00000070614	NDST1		3024	2793	3575	4365	3470	2815		2883.95	3074.69	2957.09	3624.74	3670.44	3637.46		SiRNA_vs_Control	0.295	up	0	0	4360	not DE
ENSG00000070669	ASNS		44	41	43	70	53	45		41.96	45.14	35.57	58.13	56.06	58.15		SiRNA_vs_Control	0.499	up	0.0359	0.102	70	not DE
ENSG00000070718	AP3M2		962	800	1128	1136	822	703		917.45	880.68	933.03	943.35	869.48	908.4		SiRNA_vs_Control	-0.00493	down	0.932	0.969	1140	not DE
ENSG00000070729	CNGB1		267	198	264	256	218	182		254.63	217.97	218.37	212.59	230.59	235.18		SiRNA_vs_Control	-0.0319	down	0.778	0.888	267	not DE
ENSG00000070731	ST6GALNAC2		9	10	13	11	7	3		8.58	11.01	10.75	9.13	7.4	3.88		SiRNA_vs_Control	-0.527	down	0.361	0.572	13	not DE
ENSG00000070756	PABPC1		105774	90348	119475	126092	100241	81990		100875	99460	98824.6	104708	106031	105945		SiRNA_vs_Control	0.0821	up	4.7e-09	5.48e-08	126000	not DE
ENSG00000070759	TESK2		409	357	477	457	389	274		390.06	393.01	394.55	379.5	411.47	354.05		SiRNA_vs_Control	-0.0375	down	0.664	0.819	477	not DE
ENSG00000070761	CFAP20		1382	1180	1523	1614	1229	1034		1318	1299.01	1259.76	1340.28	1299.99	1336.1		SiRNA_vs_Control	0.0378	up	0.428	0.637	1610	not DE
ENSG00000070770	CSNK2A2		5013	4537	5571	5060	4005	3209		4780.84	4994.58	4608.09	4201.88	4236.34	4146.57		SiRNA_vs_Control	-0.191	down	7e-10	9.4e-09	5570	not DE
ENSG00000070778	PTPN21		164	144	204	259	185	149		156.4	158.52	168.74	215.08	195.69	192.53		SiRNA_vs_Control	0.322	up	0.0096	0.0338	259	not DE
ENSG00000070785	EIF2B3		588	536	703	672	502	408		560.77	590.06	581.49	558.04	531	527.21		SiRNA_vs_Control	-0.0964	down	0.177	0.351	703	not DE
ENSG00000070814	TCOF1		6144	5437	6893	7958	6613	5382		5859.46	5985.35	5701.6	6608.41	6994.98	6954.46		SiRNA_vs_Control	0.228	up	0	0	7960	not DE
ENSG00000070831	CDC42		3816	3275	4450	4057	3178	2594		3639.27	3605.3	3680.85	3368.98	3361.57	3351.89		SiRNA_vs_Control	-0.116	down	0.000133	0.000747	4450	not DE
ENSG00000070882	OSBPL3		2650	2246	3047	2451	1931	1572		2527.27	2472.52	2520.35	2035.34	2042.54	2031.29		SiRNA_vs_Control	-0.3	down	0	0	3050	not DE
ENSG00000070950	RAD18		1458	1282	1683	1658	1305	1057		1390.48	1411.3	1392.11	1376.82	1380.38	1365.82		SiRNA_vs_Control	-0.0237	down	0.604	0.778	1680	not DE
ENSG00000070961	ATP2B1		4145	3529	4927	5971	4701	3934		3953.04	3884.92	4075.41	4958.38	4972.54	5083.4		SiRNA_vs_Control	0.332	up	0	0	5970	not DE
ENSG00000071051	NCK2		1336	1173	1530	1444	1109	935		1274.13	1291.3	1265.55	1199.11	1173.06	1208.18		SiRNA_vs_Control	-0.0973	down	0.0449	0.122	1530	not DE
ENSG00000071054	MAP4K4		21292	18460	24530	20068	15908	12837		20305.9	20321.8	20290.2	16664.7	16826.9	16587.6		SiRNA_vs_Control	-0.283	down	0	0	24500	not DE
ENSG00000071073	MGAT4A		511	397	562	585	446	424		487.33	437.04	464.86	485.79	471.76	547.88		SiRNA_vs_Control	0.108	up	0.177	0.351	585	not DE
ENSG00000071082	RPL31		14195	12349	16811	15795	12390	10135		13537.6	13594.5	13905.4	13116.3	13105.7	13096.1		SiRNA_vs_Control	-0.0621	down	0.0013	0.00587	16800	not DE
ENSG00000071127	WDR1		14366	12508	16441	16786	13377	10642		13700.7	13769.5	13599.3	13939.3	14149.7	13751.3		SiRNA_vs_Control	0.0274	up	0.152	0.315	16800	not DE
ENSG00000071189	SNX13		2174	1857	2457	2429	1820	1535		2073.32	2044.29	2032.33	2017.07	1925.13	1983.48		SiRNA_vs_Control	-0.0525	down	0.182	0.357	2460	not DE
ENSG00000071205	ARHGAP10		708	624	844	660	512	432		675.21	686.93	698.12	548.07	541.57	558.22		SiRNA_vs_Control	-0.324	down	1.74e-06	1.38e-05	844	not DE
ENSG00000071242	RPS6KA2		988	857	1101	852	685	611		942.24	943.43	910.7	707.51	724.57	789.52		SiRNA_vs_Control	-0.337	down	2.69e-08	2.82e-07	1100	not DE
ENSG00000071243	ING3		179	166	234	194	166	155		170.71	182.74	193.55	161.1	175.59	200.29		SiRNA_vs_Control	-0.0398	down	0.756	0.875	234	not DE
ENSG00000071246	VASH1		3	9	4	8	8	8		2.86	9.91	3.31	6.64	8.46	10.34		SiRNA_vs_Control	0.688	up	0.299	0.506	9	not DE
ENSG00000071282	LMCD1		271	245	291	374	291	264		258.45	269.71	240.7	310.57	307.81	341.13		SiRNA_vs_Control	0.319	up	0.00145	0.00646	374	not DE
ENSG00000071462	BUD23		2906	2500	3312	3774	2953	2469		2771.42	2752.14	2739.55	3133.97	3123.57	3190.37		SiRNA_vs_Control	0.193	up	3.9e-09	4.56e-08	3770	not DE
ENSG00000071537	SEL1L		3038	2699	3506	3906	3027	2534		2897.3	2971.21	2900.01	3243.58	3201.85	3274.36		SiRNA_vs_Control	0.149	up	4.16e-06	3.12e-05	3910	not DE
ENSG00000071539	TRIP13		3392	2888	3910	4653	3597	3014		3234.91	3179.27	3234.19	3863.9	3804.77	3894.6		SiRNA_vs_Control	0.26	up	0	0	4650	not DE
ENSG00000071553	ATP6AP1		3960	3543	4562	4557	3436	3015		3776.6	3900.33	3773.49	3784.18	3634.47	3895.89		SiRNA_vs_Control	-0.0175	down	0.582	0.763	4560	not DE
ENSG00000071564	TCF3		4770	4064	5432	5441	4417	3568		4549.09	4473.87	4493.12	4518.26	4672.14	4610.46		SiRNA_vs_Control	0.0291	up	0.296	0.503	5440	not DE
ENSG00000071575	TRIB2		2072	1784	2404	1866	1424	1185		1976.04	1963.93	1988.49	1549.55	1506.25	1531.22		SiRNA_vs_Control	-0.37	down	0	0	2400	not DE
ENSG00000071626	DAZAP1		7228	6246	8050	8135	6545	5269		6893.25	6875.94	6658.62	6755.39	6923.05	6808.45		SiRNA_vs_Control	0.00456	up	0.853	0.93	8140	not DE
ENSG00000071655	MBD3		1695	1442	1958	1832	1468	1195		1616.5	1587.43	1619.57	1521.31	1552.8	1544.14		SiRNA_vs_Control	-0.0642	down	0.139	0.294	1960	not DE
ENSG00000071794	HLTF		1239	1127	1467	1499	1139	1009		1181.62	1240.66	1213.44	1244.79	1204.79	1303.8		SiRNA_vs_Control	0.0445	up	0.373	0.584	1500	not DE
ENSG00000071859	FAM50A		1176	1105	1352	1511	1179	914		1121.54	1216.44	1118.32	1254.75	1247.1	1181.04		SiRNA_vs_Control	0.0968	up	0.0621	0.158	1510	not DE
ENSG00000071889	FAM3A		1820	1596	2165	1994	1589	1273		1735.71	1756.96	1790.8	1655.84	1680.78	1644.93		SiRNA_vs_Control	-0.0852	down	0.0419	0.116	2160	not DE
ENSG00000071894	CPSF1		5202	4493	5826	6390	5163	4063		4961.08	4946.14	4819.02	5306.32	5461.23	5250.09		SiRNA_vs_Control	0.122	up	7.29e-06	5.25e-05	6390	not DE
ENSG00000071909	MYO3B		7	1	7	8	4	1		6.68	1.1	5.79	6.64	4.23	1.29		SiRNA_vs_Control	-0.123	down	0.883	0.944	8	not DE
ENSG00000071967	CYBRD1		2085	1879	2388	2647	1950	1684		1988.44	2068.51	1975.25	2198.1	2062.64	2176.01		SiRNA_vs_Control	0.0956	up	0.0173	0.0555	2650	not DE
ENSG00000071994	PDCD2		4080	3461	4758	4512	3508	2810		3891.05	3810.06	3935.62	3746.81	3710.63	3631		SiRNA_vs_Control	-0.0691	down	0.0217	0.0673	4760	not DE
ENSG00000072042	RDH11		3095	2650	3488	2785	2221	1821		2951.66	2917.27	2885.13	2312.69	2349.29	2353.04		SiRNA_vs_Control	-0.32	down	0	0	3490	not DE
ENSG00000072062	PRKACA		4769	4128	5236	5006	4035	3165		4548.14	4544.33	4331	4157.04	4268.07	4089.72		SiRNA_vs_Control	-0.0995	down	0.000976	0.00454	5240	not DE
ENSG00000072071	ADGRL1		1933	1673	2173	2284	1870	1477		1843.48	1841.73	1797.41	1896.66	1978.02	1908.54		SiRNA_vs_Control	0.0773	up	0.0565	0.147	2280	not DE
ENSG00000072110	ACTN1		29327	25570	33505	42619	34208	27772		27968.8	28148.9	27713.9	35391.3	36183.9	35886.2		SiRNA_vs_Control	0.358	up	0	0	42600	not DE
ENSG00000072121	ZFYVE26		715	635	827	913	702	590		681.89	699.04	684.06	758.17	742.55	762.38		SiRNA_vs_Control	0.133	up	0.0338	0.097	913	not DE
ENSG00000072133	RPS6KA6		246	208	283	307	223	186		234.61	228.98	234.09	254.94	235.88	240.34		SiRNA_vs_Control	0.0703	up	0.514	0.71	307	not DE
ENSG00000072134	EPN2		1831	1748	2118	1926	1494	1233		1746.2	1924.29	1751.92	1599.37	1580.3	1593.25		SiRNA_vs_Control	-0.181	down	6.05e-05	0.000366	2120	not DE
ENSG00000072135	PTPN18		1082	892	1191	1239	998	795		1031.89	981.96	985.14	1028.88	1055.65	1027.28		SiRNA_vs_Control	0.0532	up	0.321	0.531	1240	not DE
ENSG00000072163	LIMS2		7	7	5	5	1	2		6.68	7.71	4.14	4.15	1.06	2.58		SiRNA_vs_Control	-1.19	down	0.156	0.321	7	not DE
ENSG00000072182	ASIC4		2	0	7	2	2	0		1.91	0	5.79	1.66	2.12	0		SiRNA_vs_Control	-1.01	down	0.44	0.648	7	not DE
ENSG00000072195	SPEG		1198	1077	1424	1416	1228	989		1142.52	1185.62	1177.87	1175.86	1298.93	1277.96		SiRNA_vs_Control	0.0945	up	0.0683	0.171	1420	not DE
ENSG00000072201	LNX1		38	26	40	38	23	32		36.24	28.62	33.09	31.56	24.33	41.35		SiRNA_vs_Control	-0.0297	down	0.921	0.963	40	not DE
ENSG00000072210	ALDH3A2		17356	15149	20572	13667	10569	8980		16552.2	16676.8	17016.3	11349.2	11179.5	11603.7		SiRNA_vs_Control	-0.559	down	0	0	20600	not DE
ENSG00000072274	TFRC		17986	16208	21869	29142	23019	18917		17153	17842.7	18089.1	24199.8	24348.6	24444		SiRNA_vs_Control	0.459	up	0	0	29100	not DE
ENSG00000072310	SREBF1		1883	1637	2155	1493	1199	932		1795.79	1802.1	1782.52	1239.8	1268.26	1204.3		SiRNA_vs_Control	-0.534	down	0	0	2160	not DE
ENSG00000072364	AFF4		1882	1763	2320	2491	1960	1603		1794.84	1940.81	1919.01	2068.55	2073.21	2071.35		SiRNA_vs_Control	0.136	up	0.000861	0.00406	2490	not DE
ENSG00000072401	UBE2D1		3509	3026	3905	2906	2163	1800		3346.49	3331.19	3230.05	2413.17	2287.94	2325.91		SiRNA_vs_Control	-0.493	down	0	0	3900	not DE
ENSG00000072415	MPP5		2835	2580	3313	2949	2433	2023		2703.7	2840.21	2740.37	2448.88	2573.54	2614.06		SiRNA_vs_Control	-0.119	down	0.00112	0.00511	3310	not DE
ENSG00000072422	RHOBTB1		563	471	611	770	626	508		536.93	518.5	505.39	639.42	662.16	656.42		SiRNA_vs_Control	0.327	up	2.82e-06	2.16e-05	770	not DE
ENSG00000072501	SMC1A		2659	2372	3169	3367	2710	2207		2535.86	2611.23	2621.26	2795.99	2866.54	2851.82		SiRNA_vs_Control	0.131	up	0.000138	0.000771	3370	not DE
ENSG00000072506	HSD17B10		1348	1171	1560	1600	1303	990		1285.57	1289.1	1290.37	1328.66	1378.26	1279.25		SiRNA_vs_Control	0.0462	up	0.336	0.547	1600	not DE
ENSG00000072518	MARK2		3528	2874	3913	3510	2972	2319		3364.61	3163.86	3236.67	2914.74	3143.67	2996.54		SiRNA_vs_Control	-0.111	down	0.00192	0.00825	3910	not DE
ENSG00000072571	HMMR		3190	2630	3604	3476	2563	2152		3042.26	2895.25	2981.08	2886.51	2711.04	2780.75		SiRNA_vs_Control	-0.0892	down	0.0116	0.0396	3600	not DE
ENSG00000072609	CHFR		647	525	762	752	630	491		617.04	577.95	630.29	624.47	666.39	634.46		SiRNA_vs_Control	0.0733	up	0.286	0.49	762	not DE
ENSG00000072682	P4HA2		1783	1520	2131	2204	1740	1382		1700.43	1673.3	1762.67	1830.23	1840.51	1785.78		SiRNA_vs_Control	0.0868	up	0.0384	0.108	2200	not DE
ENSG00000072736	NFATC3		551	471	567	651	507	452		525.48	518.5	469	540.6	536.29	584.06		SiRNA_vs_Control	0.134	up	0.0771	0.188	651	not DE
ENSG00000072756	TRNT1		696	611	819	874	696	597		663.77	672.62	677.44	725.78	736.2	771.43		SiRNA_vs_Control	0.146	up	0.0216	0.067	874	not DE
ENSG00000072778	ACADVL		10812	9595	12290	14513	11542	9299		10311.3	10562.7	10165.8	12051.8	12208.7	12015.9		SiRNA_vs_Control	0.226	up	0	0	14500	not DE
ENSG00000072786	STK10		1736	1653	2017	2181	1824	1427		1655.6	1819.71	1668.38	1811.13	1929.36	1843.93		SiRNA_vs_Control	0.12	up	0.00758	0.0276	2180	not DE
ENSG00000072803	FBXW11		2347	2162	3036	2835	2090	1835		2238.31	2380.05	2511.25	2354.21	2210.72	2371.13		SiRNA_vs_Control	-0.041	down	0.338	0.548	3040	not DE
ENSG00000072818	ACAP1		70	55	66	68	58	51		66.76	60.55	54.59	56.47	61.35	65.9		SiRNA_vs_Control	0.00931	up	0.965	0.985	70	not DE
ENSG00000072832	CRMP1		170	146	208	276	208	193		162.13	160.72	172.05	229.19	220.01	249.39		SiRNA_vs_Control	0.491	up	3.96e-05	0.000249	276	not DE
ENSG00000072840	EVC		863	742	1024	1088	870	712		823.03	816.83	847.01	903.49	920.25	920.03		SiRNA_vs_Control	0.14	up	0.0147	0.0484	1090	not DE
ENSG00000072849	DERL2		623	558	703	654	518	410		594.15	614.28	581.49	543.09	547.92	529.79		SiRNA_vs_Control	-0.14	down	0.0469	0.127	703	not DE
ENSG00000072858	SIDT1		54	43	65	47	34	20		51.5	47.34	53.77	39.03	35.96	25.84		SiRNA_vs_Control	-0.579	down	0.0263	0.0789	65	not DE
ENSG00000072864	NDE1		1985	1742	2388	1782	1325	1128		1893.07	1917.69	1975.25	1479.79	1401.54	1457.57		SiRNA_vs_Control	-0.415	down	0	0	2390	not DE
ENSG00000072952	MRVI1		4	6	3	6	8	3		3.81	6.61	2.48	4.98	8.46	3.88		SiRNA_vs_Control	0.467	up	0.536	0.727	8	not DE
ENSG00000072954	TMEM38A		1367	1202	1523	1195	961	795		1303.69	1323.23	1259.76	992.34	1016.51	1027.28		SiRNA_vs_Control	-0.357	down	0	0	1520	not DE
ENSG00000072958	AP1M1		2502	2125	2895	2666	2211	1773		2386.13	2339.32	2394.62	2213.88	2338.71	2291.02		SiRNA_vs_Control	-0.0595	down	0.111	0.249	2900	not DE
ENSG00000073008	PVR		7770	6839	9019	8055	6445	5288		7410.15	7528.75	7460.13	6688.96	6817.28	6833		SiRNA_vs_Control	-0.14	down	2e-09	2.41e-08	9020	not DE
ENSG00000073050	XRCC1		1210	997	1383	1226	1052	812		1153.96	1097.55	1143.96	1018.08	1112.77	1049.24		SiRNA_vs_Control	-0.0974	down	0.068	0.17	1380	not DE
ENSG00000073060	SCARB1		4236	3484	4678	6159	4844	4029		4039.82	3835.38	3869.44	5114.5	5123.8	5206.15		SiRNA_vs_Control	0.394	up	0	0	6160	not DE
ENSG00000073067	CYP2W1		2	3	3	9	5	4		1.91	3.3	2.48	7.47	5.29	5.17		SiRNA_vs_Control	1.25	up	0.132	0.284	9	not DE
ENSG00000073111	MCM2		4615	4058	5446	4189	3399	2684		4401.27	4467.27	4504.7	3478.59	3595.33	3468.19		SiRNA_vs_Control	-0.343	down	0	0	5450	not DE
ENSG00000073150	PANX2		3661	3056	4117	3639	2894	2339		3491.45	3364.21	3405.41	3021.86	3061.16	3022.39		SiRNA_vs_Control	-0.173	down	6.51e-08	6.45e-07	4120	not DE
ENSG00000073169	SELENOO		1984	1638	2236	2001	1507	1204		1892.12	1803.2	1849.52	1661.65	1594.05	1555.77		SiRNA_vs_Control	-0.202	down	2.75e-06	2.11e-05	2240	not DE
ENSG00000073282	TP63		52	56	55	66	48	31		49.59	61.65	45.49	54.81	50.77	40.06		SiRNA_vs_Control	-0.0804	down	0.737	0.865	66	not DE
ENSG00000073331	ALPK1		624	567	677	668	466	405		595.1	624.18	559.99	554.71	492.92	523.33		SiRNA_vs_Control	-0.173	down	0.0201	0.063	677	not DE
ENSG00000073350	LLGL2		2005	1778	2337	2171	1816	1435		1912.14	1957.32	1933.07	1802.82	1920.9	1854.26		SiRNA_vs_Control	-0.058	down	0.156	0.321	2340	not DE
ENSG00000073417	PDE8A		2169	1769	2410	2450	1978	1645		2068.55	1947.41	1993.45	2034.51	2092.25	2125.62		SiRNA_vs_Control	0.0545	up	0.172	0.344	2450	not DE
ENSG00000073464	CLCN4		175	199	221	180	154	145		166.9	219.07	182.8	149.47	162.9	187.36		SiRNA_vs_Control	-0.192	down	0.153	0.316	221	not DE
ENSG00000073536	NLE1		1603	1436	1968	1979	1603	1280		1528.76	1580.83	1627.85	1643.38	1695.59	1653.98		SiRNA_vs_Control	0.0745	up	0.0894	0.211	1980	not DE
ENSG00000073578	SDHA		7382	6434	8444	7978	6241	5100		7040.12	7082.9	6984.52	6625.02	6601.49	6590.07		SiRNA_vs_Control	-0.0905	down	0.000102	0.00059	8440	not DE
ENSG00000073584	SMARCE1		616	573	670	722	528	441		587.47	630.79	554.2	599.56	558.5	569.85		SiRNA_vs_Control	-0.0301	down	0.678	0.826	722	not DE
ENSG00000073605	GSDMB		489	479	561	845	686	551		466.35	527.31	464.04	701.7	725.62	711.99		SiRNA_vs_Control	0.557	up	0	0	845	not DE
ENSG00000073614	KDM5A		1975	1703	2297	2308	1802	1523		1883.53	1874.76	1899.98	1916.59	1906.09	1967.98		SiRNA_vs_Control	0.0317	up	0.426	0.635	2310	not DE
ENSG00000073670	ADAM11		26	20	20	27	25	22		24.8	22.02	16.54	22.42	26.44	28.43		SiRNA_vs_Control	0.284	up	0.413	0.622	27	not DE
ENSG00000073711	PPP2R3A		810	691	946	1072	856	710		772.49	760.69	782.49	890.2	905.44	917.44		SiRNA_vs_Control	0.226	up	0.000105	0.000606	1070	not DE
ENSG00000073712	FERMT2		608	593	789	1234	1015	802		579.84	652.81	652.63	1024.73	1073.63	1036.32		SiRNA_vs_Control	0.733	up	0	0	1230	not DE
ENSG00000073737	DHRS9		527	466	633	761	527	457		502.59	513	523.59	631.94	557.44	590.52		SiRNA_vs_Control	0.213	up	0.00388	0.0154	761	not DE
ENSG00000073756	PTGS2		4	1	4	7	0	4		3.81	1.1	3.31	5.81	0	5.17		SiRNA_vs_Control	0.403	up	0.683	0.83	7	not DE
ENSG00000073792	IGF2BP2		7360	6396	8306	8980	7207	6008		7019.14	7041.07	6870.37	7457.09	7623.29	7763.36		SiRNA_vs_Control	0.125	up	2.17e-07	2.01e-06	8980	not DE
ENSG00000073803	MAP3K13		1302	1048	1388	1307	1143	818		1241.7	1153.7	1148.09	1085.35	1209.02	1057		SiRNA_vs_Control	-0.0795	down	0.156	0.321	1390	not DE
ENSG00000073849	ST6GAL1		1203	1022	1380	1402	1186	935		1147.29	1125.07	1141.48	1164.24	1254.51	1208.18		SiRNA_vs_Control	0.085	up	0.0942	0.22	1400	not DE
ENSG00000073905	VDAC1P1		91	78	84	98	84	69		86.79	85.87	69.48	81.38	88.85	89.16		SiRNA_vs_Control	0.101	up	0.582	0.763	98	not DE
ENSG00000073910	FRY		121	108	127	99	83	75		115.4	118.89	105.05	82.21	87.79	96.91		SiRNA_vs_Control	-0.352	down	0.0352	0.101	127	not DE
ENSG00000073921	PICALM		13310	11434	15398	18453	14387	11997		12693.6	12587.2	12736.6	15323.6	15218	15502.2		SiRNA_vs_Control	0.276	up	0	0	18500	not DE
ENSG00000073969	NSF		1682	1411	1942	1688	1334	1130		1604.1	1553.31	1606.34	1401.73	1411.05	1460.15		SiRNA_vs_Control	-0.16	down	0.000353	0.00182	1940	not DE
ENSG00000074047	GLI2		15	19	17	10	13	13		14.31	20.92	14.06	8.3	13.75	16.8		SiRNA_vs_Control	-0.368	down	0.41	0.62	19	not DE
ENSG00000074054	CLASP1		1742	1507	2007	2158	1731	1379		1661.32	1658.99	1660.11	1792.03	1830.99	1781.9		SiRNA_vs_Control	0.118	up	0.00433	0.017	2160	not DE
ENSG00000074071	MRPS34		3989	3310	4510	4181	3331	2721		3804.26	3643.83	3730.48	3471.95	3523.41	3516		SiRNA_vs_Control	-0.09	down	0.00337	0.0136	4510	not DE
ENSG00000074181	NOTCH3		15446	13244	17863	16653	13555	10919		14730.7	14579.7	14775.5	13828.8	14338	14109.2		SiRNA_vs_Control	-0.0613	down	0.00179	0.00777	17900	not DE
ENSG00000074201	CLNS1A		7947	6922	9166	9676	7426	6100		7578.96	7620.12	7581.73	8035.05	7854.94	7882.24		SiRNA_vs_Control	0.0623	up	0.00567	0.0215	9680	not DE
ENSG00000074211	PPP2R2C		3195	2759	3700	3752	2960	2357		3047.03	3037.26	3060.48	3115.7	3130.98	3045.65		SiRNA_vs_Control	0.0239	up	0.458	0.663	3750	not DE
ENSG00000074219	TEAD2		1030	839	1143	1085	938	735		982.3	923.62	945.44	901	992.18	949.75		SiRNA_vs_Control	-0.00766	down	0.894	0.95	1140	not DE
ENSG00000074266	EED		1606	1430	1932	1978	1466	1247		1531.62	1574.22	1598.07	1642.55	1550.68	1611.34		SiRNA_vs_Control	0.0312	up	0.482	0.684	1980	not DE
ENSG00000074276	CDHR2		11	17	15	25	18	9		10.49	18.71	12.41	20.76	19.04	11.63		SiRNA_vs_Control	0.347	up	0.423	0.632	25	not DE
ENSG00000074319	TSG101		3913	3281	4325	3710	2963	2475		3731.78	3611.9	3577.46	3080.82	3134.15	3198.12		SiRNA_vs_Control	-0.216	down	0	3e-10	4320	not DE
ENSG00000074356	NCBP3		1345	1137	1594	1583	1268	1070		1282.71	1251.67	1318.49	1314.54	1341.24	1382.62		SiRNA_vs_Control	0.0638	up	0.184	0.361	1590	not DE
ENSG00000074370	ATP2A3		29	17	29	14	7	8		27.66	18.71	23.99	11.63	7.4	10.34		SiRNA_vs_Control	-1.26	down	0.00363	0.0145	29	not DE
ENSG00000074416	MGLL		5344	4669	5988	5543	4448	3466		5096.51	5139.89	4953.02	4602.97	4704.93	4478.66		SiRNA_vs_Control	-0.138	down	1.19e-06	9.76e-06	5990	not DE
ENSG00000074527	NTN4		7156	6252	8301	8012	6323	5274		6824.59	6882.54	6866.23	6653.25	6688.23	6814.91		SiRNA_vs_Control	-0.0304	down	0.197	0.379	8300	not DE
ENSG00000074582	BCS1L		957	828	1068	1170	918	796		912.68	911.51	883.4	971.58	971.03	1028.57		SiRNA_vs_Control	0.132	up	0.0176	0.0564	1170	not DE
ENSG00000074590	NUAK1		962	838	1058	1053	816	721		917.45	922.52	875.13	874.42	863.13	931.65		SiRNA_vs_Control	-0.0261	down	0.652	0.81	1060	not DE
ENSG00000074603	DPP8		726	622	926	862	702	606		692.38	684.73	765.95	715.81	742.55	783.06		SiRNA_vs_Control	0.0572	up	0.386	0.597	926	not DE
ENSG00000074621	SLC24A1		316	301	348	358	292	242		301.37	331.36	287.85	297.29	308.87	312.71		SiRNA_vs_Control	-0.000771	down	0.994	0.997	358	not DE
ENSG00000074657	ZNF532		478	447	545	652	579	442		455.86	492.08	450.8	541.43	612.44	571.14		SiRNA_vs_Control	0.303	up	7.9e-05	0.000469	652	not DE
ENSG00000074660	SCARF1		9	2	3	6	6	1		8.58	2.2	2.48	4.98	6.35	1.29		SiRNA_vs_Control	-0.0339	down	0.968	0.985	9	not DE
ENSG00000074695	LMAN1		17371	15244	20370	19233	14955	12682		16566.5	16781.4	16849.2	15971.3	15818.8	16387.3		SiRNA_vs_Control	-0.06	down	0.00167	0.00731	20400	not DE
ENSG00000074696	HACD3		4207	3651	4832	4951	3942	3107		4012.16	4019.22	3996.83	4111.36	4169.7	4014.77		SiRNA_vs_Control	0.0329	up	0.257	0.457	4950	not DE
ENSG00000074755	ZZEF1		1428	1190	1576	1649	1365	1142		1361.87	1310.02	1303.6	1369.35	1443.85	1475.66		SiRNA_vs_Control	0.106	up	0.0266	0.0797	1650	not DE
ENSG00000074800	ENO1		37944	32879	44387	47364	37958	30717		36186.7	36195	36715	39331.6	40150.5	39691.6		SiRNA_vs_Control	0.127	up	0	0	47400	not DE
ENSG00000074842	MYDGF		1554	1298	1804	1521	1254	968		1482.03	1428.91	1492.19	1263.05	1326.43	1250.82		SiRNA_vs_Control	-0.198	down	2.77e-05	0.00018	1800	not DE
ENSG00000074855	ANO8		579	512	630	757	588	469		552.19	563.64	521.11	628.62	621.96	606.03		SiRNA_vs_Control	0.186	up	0.00806	0.0291	757	not DE
ENSG00000074935	TUBE1		841	758	1019	1047	791	705		802.05	834.45	842.87	869.44	836.69	910.98		SiRNA_vs_Control	0.0755	up	0.202	0.387	1050	not DE
ENSG00000074964	ARHGEF10L		770	714	915	1001	806	687		734.34	786.01	756.85	831.24	852.56	887.72		SiRNA_vs_Control	0.173	up	0.00415	0.0163	1000	not DE
ENSG00000074966	TXK		27	19	35	26	21	16		25.75	20.92	28.95	21.59	22.21	20.67		SiRNA_vs_Control	-0.238	down	0.488	0.689	35	not DE
ENSG00000075089	ACTR6		860	786	1119	900	708	593		820.17	865.27	925.59	747.37	748.9	766.26		SiRNA_vs_Control	-0.21	down	0.000734	0.00352	1120	not DE
ENSG00000075131	TIPIN		296	275	369	330	262	224		282.29	302.74	305.22	274.04	277.13	289.45		SiRNA_vs_Control	-0.086	down	0.383	0.594	369	not DE
ENSG00000075142	SRI		5800	5000	6811	6681	5235	4269		5531.39	5504.27	5633.77	5547.97	5537.39	5516.28		SiRNA_vs_Control	-0.00624	down	0.806	0.903	6810	not DE
ENSG00000075151	EIF4G3		2384	2158	2805	2823	2097	1750		2273.59	2375.64	2320.18	2344.25	2218.13	2261.3		SiRNA_vs_Control	-0.0281	down	0.46	0.664	2820	not DE
ENSG00000075188	NUP37		1663	1502	2037	1821	1453	1199		1585.98	1653.48	1684.92	1512.18	1536.93	1549.31		SiRNA_vs_Control	-0.101	down	0.0228	0.0702	2040	not DE
ENSG00000075213	SEMA3A		5	1	2	5	6	6		4.77	1.1	1.65	4.15	6.35	7.75		SiRNA_vs_Control	1.24	up	0.144	0.302	6	not DE
ENSG00000075218	GTSE1		2187	1937	2407	2411	1870	1521		2085.71	2132.36	1990.97	2002.12	1978.02	1965.39		SiRNA_vs_Control	-0.0598	down	0.136	0.29	2410	not DE
ENSG00000075223	SEMA3C		1951	1753	2127	2328	1910	1529		1860.64	1929.8	1759.36	1933.2	2020.33	1975.73		SiRNA_vs_Control	0.0969	up	0.023	0.0706	2330	not DE
ENSG00000075234	TTC38		491	429	603	636	483	401		468.26	472.27	498.78	528.14	510.9	518.16		SiRNA_vs_Control	0.113	up	0.134	0.287	636	not DE
ENSG00000075239	ACAT1		2938	2576	3406	3762	2962	2383		2801.93	2835.8	2817.3	3124.01	3133.09	3079.24		SiRNA_vs_Control	0.144	up	1e-05	7.06e-05	3760	not DE
ENSG00000075240	GRAMD4		2772	2426	3191	2953	2325	1804		2643.62	2670.67	2639.46	2452.2	2459.3	2331.08		SiRNA_vs_Control	-0.132	down	0.000216	0.00116	3190	not DE
ENSG00000075275	CELSR1		4773	4093	5555	6864	5484	4377		4551.95	4505.8	4594.86	5699.94	5800.77	5655.83		SiRNA_vs_Control	0.329	up	0	0	6860	not DE
ENSG00000075292	ZNF638		1684	1426	1955	2010	1538	1328		1606.01	1569.82	1617.09	1669.13	1626.84	1716		SiRNA_vs_Control	0.0623	up	0.149	0.311	2010	not DE
ENSG00000075303	SLC25A40		658	509	743	715	573	489		627.53	560.34	614.58	593.74	606.1	631.87		SiRNA_vs_Control	0.0173	up	0.805	0.903	743	not DE
ENSG00000075336	TIMM21		1602	1448	1987	1977	1516	1303		1527.81	1594.04	1643.56	1641.72	1603.57	1683.7		SiRNA_vs_Control	0.0467	up	0.295	0.502	1990	not DE
ENSG00000075340	ADD2		80	58	81	83	42	44		76.3	63.85	67	68.92	44.43	56.86		SiRNA_vs_Control	-0.272	down	0.211	0.399	83	not DE
ENSG00000075391	RASAL2		1651	1385	1879	2058	1598	1408		1574.54	1524.68	1554.23	1708.99	1690.3	1819.38		SiRNA_vs_Control	0.162	up	0.000231	0.00123	2060	not DE
ENSG00000075399	VPS9D1		379	297	405	340	282	205		361.45	326.95	335	282.34	298.29	264.89		SiRNA_vs_Control	-0.273	down	0.00461	0.0179	405	not DE
ENSG00000075407	ZNF37A		160	101	144	196	159	152		152.59	111.19	119.11	162.76	168.18	196.41		SiRNA_vs_Control	0.452	up	0.00189	0.00816	196	not DE
ENSG00000075413	MARK3		4727	4184	5439	4978	3839	3182		4508.08	4605.98	4498.91	4133.78	4060.75	4111.69		SiRNA_vs_Control	-0.145	down	2.81e-07	2.56e-06	5440	not DE
ENSG00000075415	SLC25A3		17932	15955	21019	19503	14822	12245		17101.5	17564.1	17386	16195.5	15678.1	15822.6		SiRNA_vs_Control	-0.125	down	1e-10	1.5e-09	21000	not DE
ENSG00000075420	FNDC3B		7109	6265	8010	8814	6731	5760		6779.77	6896.86	6625.53	7319.24	7119.8	7442.9		SiRNA_vs_Control	0.108	up	1.7e-05	0.000115	8810	not DE
ENSG00000075426	FOSL2		12484	10662	14143	14031	11234	9251		11905.8	11737.3	11698.5	11651.5	11882.9	11953.9		SiRNA_vs_Control	0.00521	up	0.796	0.898	14100	not DE
ENSG00000075461	CACNG4		1988	1733	2274	2723	2072	1754		1895.93	1907.78	1880.96	2261.21	2191.68	2266.47		SiRNA_vs_Control	0.242	up	4e-10	4.7e-09	2720	not DE
ENSG00000075539	FRYL		976	871	1135	1358	1091	835		930.8	958.84	938.82	1127.7	1154.02	1078.96		SiRNA_vs_Control	0.251	up	2.65e-06	2.04e-05	1360	not DE
ENSG00000075568	TMEM131		2582	2238	2860	2826	2209	1927		2462.42	2463.71	2365.67	2346.74	2336.6	2490.01		SiRNA_vs_Control	-0.0251	down	0.506	0.704	2860	not DE
ENSG00000075618	FSCN1		9144	7792	10667	11417	9056	7311		8720.52	8577.86	8823.29	9480.8	9579.1	9447.06		SiRNA_vs_Control	0.126	up	6.5e-09	7.41e-08	11400	not DE
ENSG00000075624	ACTB		222263	192817	246545	279035	223271	178029		211969	212264	203932	231714	236168	230044		SiRNA_vs_Control	0.152	up	0	0	279000	not DE
ENSG00000075643	MOCOS		2707	2352	3053	2501	2016	1694		2581.63	2589.21	2525.31	2076.86	2132.45	2188.94		SiRNA_vs_Control	-0.268	down	0	0	3050	not DE
ENSG00000075651	PLD1		2048	1783	2457	2395	1888	1573		1953.15	1962.82	2032.33	1988.83	1997.06	2032.58		SiRNA_vs_Control	0.0148	up	0.706	0.844	2460	not DE
ENSG00000075702	WDR62		592	439	629	686	520	443		564.58	483.28	520.28	569.66	550.04	572.43		SiRNA_vs_Control	0.107	up	0.152	0.315	686	not DE
ENSG00000075711	DLG1		3222	2851	3918	3909	3001	2470		3072.78	3138.54	3240.8	3246.08	3174.34	3191.66		SiRNA_vs_Control	0.0241	up	0.464	0.668	3920	not DE
ENSG00000075785	RAB7A		14805	12743	16734	14957	11745	9747		14119.4	14028.2	13841.6	12420.5	12423.4	12594.8		SiRNA_vs_Control	-0.166	down	0	0	16700	not DE
ENSG00000075790	BCAP29		742	617	789	691	515	477		707.64	679.23	652.63	573.81	544.75	616.37		SiRNA_vs_Control	-0.236	down	0.000731	0.00351	789	not DE
ENSG00000075826	SEC31B		55	59	51	113	87	69		52.45	64.95	42.19	93.84	92.03	89.16		SiRNA_vs_Control	0.804	up	8.09e-05	0.000479	113	not DE
ENSG00000075856	SART3		2483	2061	2870	2741	2189	1742		2368.01	2268.86	2373.94	2276.16	2315.44	2250.96		SiRNA_vs_Control	-0.0359	down	0.335	0.545	2870	not DE
ENSG00000075914	EXOSC7		1254	1034	1460	1491	1183	910		1195.92	1138.28	1207.65	1238.14	1251.33	1175.88		SiRNA_vs_Control	0.05	up	0.322	0.531	1490	not DE
ENSG00000075945	KIFAP3		816	676	929	710	590	509		778.21	744.18	768.43	589.59	624.08	657.71		SiRNA_vs_Control	-0.299	down	5.55e-06	4.07e-05	929	not DE
ENSG00000075975	MKRN2		1333	1176	1563	1442	1129	927		1271.27	1294.61	1292.85	1197.45	1194.21	1197.84		SiRNA_vs_Control	-0.104	down	0.0306	0.0894	1560	not DE
ENSG00000076003	MCM6		3134	2755	3786	3448	2665	2248		2988.86	3032.86	3131.62	2863.26	2818.94	2904.8		SiRNA_vs_Control	-0.0936	down	0.00553	0.021	3790	not DE
ENSG00000076043	REXO2		3075	2748	3782	3813	3099	2499		2932.59	3025.15	3128.31	3166.36	3278.01	3229.13		SiRNA_vs_Control	0.0887	up	0.00906	0.0322	3810	not DE
ENSG00000076053	RBM7		1177	1043	1422	1224	1020	799		1122.49	1148.19	1176.22	1016.42	1078.92	1032.44		SiRNA_vs_Control	-0.142	down	0.00674	0.0249	1420	not DE
ENSG00000076067	RBMS2		1742	1534	1929	1730	1267	1108		1661.32	1688.71	1595.59	1436.61	1340.18	1431.72		SiRNA_vs_Control	-0.231	down	5.7e-07	4.92e-06	1930	not DE
ENSG00000076108	BAZ2A		6316	5570	7246	7621	6215	5114		6023.49	6131.76	5993.58	6328.56	6573.99	6608.16		SiRNA_vs_Control	0.103	up	5.61e-05	0.000341	7620	not DE
ENSG00000076201	PTPN23		2066	1768	2257	2245	1802	1477		1970.32	1946.31	1866.89	1864.27	1906.09	1908.54		SiRNA_vs_Control	-0.0263	down	0.518	0.713	2260	not DE
ENSG00000076242	MLH1		377	353	391	426	303	277		359.54	388.6	323.42	353.75	320.5	357.93		SiRNA_vs_Control	-0.0489	down	0.604	0.778	426	not DE
ENSG00000076248	UNG		2705	2236	3234	3048	2435	1877		2579.73	2461.51	2675.03	2531.09	2575.65	2425.4		SiRNA_vs_Control	-0.0352	down	0.359	0.569	3230	not DE
ENSG00000076321	KLHL20		376	348	425	479	371	270		358.59	383.1	351.54	397.77	392.43	348.89		SiRNA_vs_Control	0.0684	up	0.442	0.649	479	not DE
ENSG00000076351	SLC46A1		312	292	402	389	318	250		297.55	321.45	332.52	323.03	336.37	323.04		SiRNA_vs_Control	0.0449	up	0.633	0.796	402	not DE
ENSG00000076356	PLXNA2		3127	2708	3716	4791	3940	3250		2982.18	2981.11	3073.72	3978.5	4167.58	4199.55		SiRNA_vs_Control	0.447	up	0	0	4790	not DE
ENSG00000076382	SPAG5		2945	2629	3525	3095	2441	1993		2808.61	2894.15	2915.73	2570.12	2582	2575.3		SiRNA_vs_Control	-0.158	down	4.23e-06	3.17e-05	3520	not DE
ENSG00000076513	ANKRD13A		1277	1179	1524	1520	1212	980		1217.86	1297.91	1260.59	1262.22	1282.01	1266.33		SiRNA_vs_Control	0.0137	up	0.778	0.888	1520	not DE
ENSG00000076554	TPD52		5372	4721	6338	6972	5293	4441		5123.21	5197.14	5242.52	5789.62	5598.74	5738.53		SiRNA_vs_Control	0.138	up	1.33e-07	1.26e-06	6970	not DE
ENSG00000076555	ACACB		44	54	47	46	38	43		41.96	59.45	38.88	38.2	40.19	55.56		SiRNA_vs_Control	-0.0724	down	0.78	0.889	54	not DE
ENSG00000076604	TRAF4		2309	2003	2639	2703	2184	1895		2202.06	2205.01	2182.87	2244.6	2310.15	2448.66		SiRNA_vs_Control	0.0843	up	0.0305	0.0894	2700	not DE
ENSG00000076641	PAG1		180	150	210	263	222	204		171.66	165.13	173.7	218.4	234.82	263.6		SiRNA_vs_Control	0.479	up	6.17e-05	0.000372	263	not DE
ENSG00000076650	GPATCH1		536	449	581	640	470	414		511.18	494.28	480.58	531.46	497.15	534.96		SiRNA_vs_Control	0.0741	up	0.324	0.533	640	not DE
ENSG00000076685	NT5C2		1606	1335	1901	1778	1407	1135		1531.62	1469.64	1572.43	1476.47	1488.27	1466.61		SiRNA_vs_Control	-0.0473	down	0.296	0.502	1900	not DE
ENSG00000076706	MCAM		654	530	687	503	416	350		623.71	583.45	568.26	417.7	440.03	452.26		SiRNA_vs_Control	-0.442	down	6.6e-09	7.48e-08	687	not DE
ENSG00000076716	GPC4		48	46	74	60	46	37		45.78	50.64	61.21	49.82	48.66	47.81		SiRNA_vs_Control	-0.112	down	0.634	0.798	74	not DE
ENSG00000076770	MBNL3		581	529	699	779	656	570		554.09	582.35	578.18	646.89	693.89	736.54		SiRNA_vs_Control	0.271	up	9.99e-05	0.000579	779	not DE
ENSG00000076826	CAMSAP3		1729	1445	1881	1955	1556	1197		1648.93	1590.74	1555.88	1623.45	1645.88	1546.73		SiRNA_vs_Control	0.00893	up	0.841	0.924	1960	not DE
ENSG00000076864	RAP1GAP		2738	2368	2906	2471	2016	1587		2611.2	2606.82	2403.72	2051.95	2132.45	2050.67		SiRNA_vs_Control	-0.288	down	0	0	2910	not DE
ENSG00000076924	XAB2		4358	3733	4827	4532	3719	2924		4156.17	4109.49	3992.69	3763.42	3933.82	3778.31		SiRNA_vs_Control	-0.0948	down	0.00199	0.0085	4830	not DE
ENSG00000076928	ARHGEF1		3392	2951	3827	3493	2796	2301		3234.91	3248.62	3165.53	2900.62	2957.5	2973.28		SiRNA_vs_Control	-0.128	down	7.98e-05	0.000473	3830	not DE
ENSG00000076944	STXBP2		2278	1989	2687	2567	1985	1688		2172.5	2189.6	2222.57	2131.66	2099.66	2181.18		SiRNA_vs_Control	-0.0397	down	0.293	0.5	2690	not DE
ENSG00000076984	MAP2K7		3789	3135	4278	4236	3458	2871		3613.52	3451.18	3538.58	3517.62	3657.74	3709.82		SiRNA_vs_Control	0.035	up	0.275	0.479	4280	not DE
ENSG00000077044	DGKD		3503	2882	4035	4329	3544	2959		3340.77	3172.66	3337.58	3594.85	3748.71	3823.53		SiRNA_vs_Control	0.177	up	1.06e-07	1.02e-06	4330	not DE
ENSG00000077092	RARB		8	6	6	7	6	7		7.63	6.61	4.96	5.81	6.35	9.05		SiRNA_vs_Control	0.128	up	0.841	0.924	8	not DE
ENSG00000077097	TOP2B		5828	5043	6586	6937	5540	4601		5558.09	5551.61	5447.66	5760.56	5860	5945.28		SiRNA_vs_Control	0.0845	up	0.000991	0.00461	6940	not DE
ENSG00000077147	TM9SF3		5500	4854	6696	6262	4926	4003		5245.28	5343.55	5538.65	5200.03	5210.54	5172.56		SiRNA_vs_Control	-0.0502	down	0.0673	0.169	6700	not DE
ENSG00000077150	NFKB2		1863	1541	2093	1945	1542	1304		1776.72	1696.42	1731.24	1615.15	1631.07	1684.99		SiRNA_vs_Control	-0.0805	down	0.0597	0.154	2090	not DE
ENSG00000077152	UBE2T		1675	1366	1819	1723	1245	1091		1597.43	1503.77	1504.6	1430.8	1316.91	1409.76		SiRNA_vs_Control	-0.147	down	0.00213	0.00908	1820	not DE
ENSG00000077157	PPP1R12B		1392	1219	1597	1851	1471	1212		1327.53	1341.94	1320.97	1537.09	1555.97	1566.11		SiRNA_vs_Control	0.223	up	7.26e-07	6.16e-06	1850	not DE
ENSG00000077232	DNAJC10		10896	9411	12856	13208	10162	8310		10391.4	10360.1	10633.9	10968.1	10749	10737.9		SiRNA_vs_Control	0.0485	up	0.0212	0.066	13200	not DE
ENSG00000077235	GTF3C1		4102	3668	4858	4959	4034	3310		3912.03	4037.94	4018.33	4118.01	4267.01	4277.08		SiRNA_vs_Control	0.0799	up	0.00712	0.0262	4960	not DE
ENSG00000077238	IL4R		3335	2838	3690	3019	2340	1952		3180.55	3124.23	3052.21	2507.01	2475.16	2522.32		SiRNA_vs_Control	-0.318	down	0	0	3690	not DE
ENSG00000077254	USP33		2247	2054	2629	2451	1915	1539		2142.94	2261.16	2174.6	2035.34	2025.61	1988.65		SiRNA_vs_Control	-0.119	down	0.00224	0.00948	2630	not DE
ENSG00000077312	SNRPA		5948	5087	6596	6551	5248	4202		5672.53	5600.05	5455.93	5440.02	5551.14	5429.7		SiRNA_vs_Control	-0.0261	down	0.322	0.531	6600	not DE
ENSG00000077348	EXOSC5		1197	944	1211	1519	1185	946		1141.56	1039.21	1001.69	1261.39	1253.45	1222.39		SiRNA_vs_Control	0.234	up	1.57e-05	0.000107	1520	not DE
ENSG00000077380	DYNC1I2		6588	5696	7677	7038	5730	4556		6282.89	6270.47	6350.09	5844.43	6060.98	5887.13		SiRNA_vs_Control	-0.088	down	0.000457	0.0023	7680	not DE
ENSG00000077454	LRCH4		401	362	457	450	383	317		382.43	398.51	378.01	373.68	405.12	409.62		SiRNA_vs_Control	0.0331	up	0.698	0.84	457	not DE
ENSG00000077458	FAM76B		571	563	742	783	650	504		544.56	619.78	613.75	650.21	687.55	651.25		SiRNA_vs_Control	0.162	up	0.0214	0.0666	783	not DE
ENSG00000077463	SIRT6		681	557	686	633	546	397		649.46	613.18	567.43	525.65	577.54	512.99		SiRNA_vs_Control	-0.176	down	0.0186	0.0591	686	not DE
ENSG00000077514	POLD3		1810	1637	2169	2141	1728	1354		1726.17	1802.1	1794.1	1777.91	1827.81	1749.6		SiRNA_vs_Control	0.00971	up	0.816	0.909	2170	not DE
ENSG00000077549	CAPZB		6539	5705	7520	7500	6079	4888		6236.16	6280.38	6220.22	6228.08	6430.14	6316.13		SiRNA_vs_Control	0.0178	up	0.468	0.672	7520	not DE
ENSG00000077616	NAALAD2		8	2	8	5	11	2		7.63	2.2	6.62	4.15	11.64	2.58		SiRNA_vs_Control	0.144	up	0.844	0.926	11	not DE
ENSG00000077684	JADE1		555	502	647	907	783	571		529.3	552.63	535.17	753.18	828.23	737.83		SiRNA_vs_Control	0.522	up	0	0	907	not DE
ENSG00000077713	SLC25A43		3313	2965	3749	3792	3003	2419		3159.57	3264.03	3101.01	3148.92	3176.46	3125.76		SiRNA_vs_Control	-0.00946	down	0.772	0.885	3790	not DE
ENSG00000077721	UBE2A		4416	3946	5109	4576	3669	2772		4211.48	4343.97	4225.95	3799.96	3880.93	3581.9		SiRNA_vs_Control	-0.18	down	1.6e-08	1.72e-07	5110	not DE
ENSG00000077782	FGFR1		750	662	815	1013	806	577		715.27	728.77	674.13	841.21	852.56	745.58		SiRNA_vs_Control	0.211	up	0.00124	0.0056	1010	not DE
ENSG00000077935	SMC1B		5	9	5	9	3	3		4.77	9.91	4.14	7.47	3.17	3.88		SiRNA_vs_Control	-0.303	down	0.675	0.824	9	not DE
ENSG00000077942	FBLN1		9121	8025	10559	10149	8157	6537		8698.59	8834.36	8733.96	8427.84	8628.17	8446.92		SiRNA_vs_Control	-0.0424	down	0.0531	0.14	10600	not DE
ENSG00000078018	MAP2		206	175	234	200	130	125		196.46	192.65	193.55	166.08	137.51	161.52		SiRNA_vs_Control	-0.323	down	0.0116	0.0399	234	not DE
ENSG00000078043	PIAS2		576	518	687	750	567	472		549.32	570.24	568.26	622.81	599.75	609.9		SiRNA_vs_Control	0.12	up	0.0834	0.2	750	not DE
ENSG00000078061	ARAF		1411	1220	1594	1531	1238	1029		1345.65	1343.04	1318.49	1271.36	1309.51	1329.64		SiRNA_vs_Control	-0.037	down	0.435	0.643	1590	not DE
ENSG00000078070	MCCC1		1340	1178	1500	1416	1183	924		1277.94	1296.81	1240.74	1175.86	1251.33	1193.97		SiRNA_vs_Control	-0.075	down	0.13	0.281	1500	not DE
ENSG00000078081	LAMP3		581	460	659	588	490	415		554.09	506.39	545.1	488.28	518.3	536.25		SiRNA_vs_Control	-0.0646	down	0.39	0.6	659	not DE
ENSG00000078114	NEBL		503	459	575	480	346	292		479.7	505.29	475.62	398.6	365.99	377.31		SiRNA_vs_Control	-0.35	down	1.78e-05	0.00012	575	not DE
ENSG00000078124	ACER3		1305	1144	1551	1560	1154	999		1244.56	1259.38	1282.92	1295.44	1220.66	1290.88		SiRNA_vs_Control	0.00742	up	0.879	0.942	1560	not DE
ENSG00000078140	UBE2K		1641	1324	1953	1765	1453	1142		1565	1457.53	1615.44	1465.68	1536.93	1475.66		SiRNA_vs_Control	-0.0537	down	0.257	0.457	1950	not DE
ENSG00000078142	PIK3C3		1024	895	1165	1130	904	786		976.58	985.27	963.64	938.36	956.22	1015.65		SiRNA_vs_Control	-0.0108	down	0.845	0.926	1160	not DE
ENSG00000078177	N4BP2		352	305	449	404	353	295		335.7	335.76	371.39	335.49	373.39	381.19		SiRNA_vs_Control	0.0543	up	0.554	0.742	449	not DE
ENSG00000078237	TIGAR		228	246	319	283	265	204		217.44	270.81	263.86	235.01	280.31	263.6		SiRNA_vs_Control	0.046	up	0.683	0.83	319	not DE
ENSG00000078246	TULP3		1431	1210	1587	1399	1095	917		1364.73	1332.03	1312.7	1161.74	1158.25	1184.92		SiRNA_vs_Control	-0.195	down	5.98e-05	0.000362	1590	not DE
ENSG00000078269	SYNJ2		2037	1800	2364	2371	1830	1595		1942.66	1981.54	1955.4	1968.9	1935.71	2061.01		SiRNA_vs_Control	0.0193	up	0.63	0.795	2370	not DE
ENSG00000078304	PPP2R5C		10929	9069	12102	11450	8712	7161		10422.9	9983.65	10010.3	9508.2	9215.23	9253.23		SiRNA_vs_Control	-0.12	down	2.76e-07	2.51e-06	12100	not DE
ENSG00000078319	PMS2P1		194	194	244	252	194	162		185.02	213.57	201.83	209.26	205.21	209.33		SiRNA_vs_Control	0.0572	up	0.626	0.792	252	not DE
ENSG00000078369	GNB1		14047	12140	15958	15149	11574	9459		13396.5	13364.4	13199.8	12579.9	12242.5	12222.6		SiRNA_vs_Control	-0.108	down	5.88e-08	5.88e-07	16000	not DE
ENSG00000078399	HOXA9		28	24	39	42	32	31		26.7	26.42	32.26	34.88	33.85	40.06		SiRNA_vs_Control	0.335	up	0.251	0.45	42	not DE
ENSG00000078401	EDN1		159	122	177	271	256	214		151.64	134.3	146.41	225.04	270.79	276.52		SiRNA_vs_Control	0.825	up	0	6e-10	271	not DE
ENSG00000078403	MLLT10		617	555	699	783	610	497		588.43	610.97	578.18	650.21	645.24	642.21		SiRNA_vs_Control	0.127	up	0.0601	0.154	783	not DE
ENSG00000078487	ZCWPW1		50	38	42	50	42	43		47.68	41.83	34.74	41.52	44.43	55.56		SiRNA_vs_Control	0.178	up	0.484	0.686	50	not DE
ENSG00000078618	NRDC		8259	7313	9873	8993	7254	5822		7876.51	8050.55	8166.53	7467.88	7673.01	7523.02		SiRNA_vs_Control	-0.0888	down	0.000169	0.000929	9870	not DE
ENSG00000078668	VDAC3		2405	2046	2684	2597	2076	1717		2293.62	2252.35	2220.09	2156.58	2195.91	2218.66		SiRNA_vs_Control	-0.0431	down	0.249	0.448	2680	not DE
ENSG00000078674	PCM1		2109	1845	2419	2350	1842	1558		2011.33	2031.08	2000.89	1951.47	1948.4	2013.2		SiRNA_vs_Control	-0.0325	down	0.406	0.616	2420	not DE
ENSG00000078699	CBFA2T2		808	741	926	1037	844	669		770.58	815.73	765.95	861.14	892.75	864.46		SiRNA_vs_Control	0.156	up	0.00842	0.0303	1040	not DE
ENSG00000078747	ITCH		10629	9191	12654	9604	7359	6156		10136.8	10118	10466.9	7975.27	7784.07	7954.6		SiRNA_vs_Control	-0.374	down	0	0	12700	not DE
ENSG00000078795	PKD2L2		4	6	5	7	5	8		3.81	6.61	4.14	5.81	5.29	10.34		SiRNA_vs_Control	0.547	up	0.427	0.636	8	not DE
ENSG00000078804	TP53INP2		83	72	89	103	53	47		79.16	79.26	73.62	85.53	56.06	60.73		SiRNA_vs_Control	-0.176	down	0.389	0.6	103	not DE
ENSG00000078808	SDF4		7836	6812	8885	8648	7080	5531		7473.1	7499.02	7349.29	7181.39	7488.96	7146.99		SiRNA_vs_Control	-0.0324	down	0.187	0.365	8880	not DE
ENSG00000078814	MYH7B		12	5	9	6	11	5		11.44	5.5	7.44	4.98	11.64	6.46		SiRNA_vs_Control	-0.1	down	0.868	0.937	12	not DE
ENSG00000078900	TP73		17	20	17	12	11	14		16.21	22.02	14.06	9.96	11.64	18.09		SiRNA_vs_Control	-0.419	down	0.337	0.548	20	not DE
ENSG00000078902	TOLLIP		1376	1263	1661	1405	1077	829		1312.27	1390.38	1373.91	1166.73	1139.21	1071.21		SiRNA_vs_Control	-0.267	down	1.28e-07	1.22e-06	1660	not DE
ENSG00000078967	UBE2D4		644	559	728	650	534	449		614.17	615.38	602.17	539.77	564.85	580.18		SiRNA_vs_Control	-0.124	down	0.0757	0.185	728	not DE
ENSG00000079134	THOC1		520	486	701	884	705	557		495.92	535.02	579.84	734.08	745.72	719.74		SiRNA_vs_Control	0.448	up	2e-10	2.8e-09	884	not DE
ENSG00000079150	FKBP7		82	86	100	121	79	89		78.2	94.67	82.72	100.48	83.56	115		SiRNA_vs_Control	0.225	up	0.209	0.395	121	not DE
ENSG00000079156	OSBPL6		93	76	124	140	94	80		88.69	83.66	102.57	116.26	99.43	103.37		SiRNA_vs_Control	0.214	up	0.207	0.393	140	not DE
ENSG00000079215	SLC1A3		656	586	780	1399	1073	862		625.62	645.1	645.18	1161.74	1134.98	1113.85		SiRNA_vs_Control	0.834	up	0	0	1400	not DE
ENSG00000079246	XRCC5		15332	13491	18133	16644	12961	10649		14621.9	14851.6	14998.9	13821.4	13709.7	13760.3		SiRNA_vs_Control	-0.107	down	1.38e-08	1.49e-07	18100	not DE
ENSG00000079263	SP140		8	7	5	16	6	7		7.63	7.71	4.14	13.29	6.35	9.05		SiRNA_vs_Control	0.601	up	0.317	0.527	16	not DE
ENSG00000079277	MKNK1		1800	1509	2046	1903	1404	1155		1716.64	1661.19	1692.36	1580.27	1485.1	1492.46		SiRNA_vs_Control	-0.151	down	0.000632	0.00308	2050	not DE
ENSG00000079313	REXO1		1047	866	1169	1274	1058	873		998.51	953.34	966.95	1057.94	1119.11	1128.06		SiRNA_vs_Control	0.176	up	0.0011	0.00507	1270	not DE
ENSG00000079332	SAR1A		3223	2763	3719	3925	2839	2522		3073.74	3041.66	3076.2	3259.36	3002.99	3258.85		SiRNA_vs_Control	0.0507	up	0.15	0.312	3920	not DE
ENSG00000079335	CDC14A		136	133	210	161	110	104		129.7	146.41	173.7	133.7	116.35	134.39		SiRNA_vs_Control	-0.232	down	0.12	0.264	210	not DE
ENSG00000079337	RAPGEF3		184	155	205	133	98	92		175.48	170.63	169.57	110.44	103.66	118.88		SiRNA_vs_Control	-0.635	down	7.27e-06	5.24e-05	205	not DE
ENSG00000079385	CEACAM1		440	405	540	258	216	194		419.62	445.85	446.67	214.25	228.48	250.68		SiRNA_vs_Control	-0.93	down	0	0	540	not DE
ENSG00000079387	SENP1		1102	884	1281	1158	883	803		1050.96	973.16	1059.59	961.62	934	1037.61		SiRNA_vs_Control	-0.078	down	0.171	0.343	1280	not DE
ENSG00000079393	DUSP13		24	15	17	11	4	4		22.89	16.51	14.06	9.13	4.23	5.17		SiRNA_vs_Control	-1.48	down	0.00479	0.0185	24	not DE
ENSG00000079432	CIC		2248	1977	2575	2509	2005	1614		2143.89	2176.39	2129.93	2083.5	2120.81	2085.56		SiRNA_vs_Control	-0.0358	down	0.345	0.555	2580	not DE
ENSG00000079435	LIPE		183	161	213	169	124	88		174.52	177.24	176.18	140.34	131.16	113.71		SiRNA_vs_Control	-0.443	down	0.00122	0.00553	213	not DE
ENSG00000079459	FDFT1		2989	2469	3455	2690	2122	1667		2850.57	2718.01	2857.83	2233.8	2244.57	2154.05		SiRNA_vs_Control	-0.345	down	0	0	3460	not DE
ENSG00000079462	PAFAH1B3		1266	1082	1356	1259	997	835		1207.37	1191.12	1121.63	1045.49	1054.59	1078.96		SiRNA_vs_Control	-0.147	down	0.00498	0.0192	1360	not DE
ENSG00000079482	OPHN1		516	462	606	616	493	426		492.1	508.59	501.26	511.53	521.48	550.46		SiRNA_vs_Control	0.0729	up	0.326	0.536	616	not DE
ENSG00000079616	KIF22		5309	4515	5923	5448	4464	3548		5063.13	4970.36	4899.25	4524.08	4721.85	4584.62		SiRNA_vs_Control	-0.111	down	8.18e-05	0.000483	5920	not DE
ENSG00000079691	CARMIL1		1522	1298	1667	1742	1344	1120		1451.51	1428.91	1378.87	1446.58	1421.63	1447.23		SiRNA_vs_Control	0.02	up	0.663	0.817	1740	not DE
ENSG00000079739	PGM1		6840	6032	7984	8018	6539	5344		6523.22	6640.36	6604.03	6658.23	6916.71	6905.36		SiRNA_vs_Control	0.0499	up	0.0438	0.12	8020	not DE
ENSG00000079785	DDX1		2911	2525	3384	3582	2873	2281		2776.18	2779.66	2799.1	2974.53	3038.95	2947.44		SiRNA_vs_Control	0.101	up	0.00228	0.00962	3580	not DE
ENSG00000079805	DNM2		7214	6229	7944	8382	6709	5526		6879.9	6857.22	6570.94	6960.5	7096.53	7140.53		SiRNA_vs_Control	0.0619	up	0.0145	0.0481	8380	not DE
ENSG00000079819	EPB41L2		5076	4395	5858	4548	3694	3020		4840.92	4838.26	4845.49	3776.71	3907.37	3902.35		SiRNA_vs_Control	-0.328	down	0	0	5860	not DE
ENSG00000079931	MOXD1		22	23	35	18	12	14		20.98	25.32	28.95	14.95	12.69	18.09		SiRNA_vs_Control	-0.734	down	0.0523	0.138	35	not DE
ENSG00000079950	STX7		2627	2398	3214	3118	2370	2002		2505.34	2639.85	2658.48	2589.22	2506.9	2586.93		SiRNA_vs_Control	-0.0225	down	0.536	0.728	3210	not DE
ENSG00000079974	RABL2B		851	691	915	1108	860	725		811.59	760.69	756.85	920.1	909.68	936.82		SiRNA_vs_Control	0.248	up	2.57e-05	0.000168	1110	not DE
ENSG00000079999	KEAP1		3878	3473	4439	3776	3073	2482		3698.4	3823.27	3671.75	3135.63	3250.5	3207.17		SiRNA_vs_Control	-0.223	down	0	0	4440	not DE
ENSG00000080007	DDX43		109	100	113	112	101	80		103.95	110.09	93.47	93.01	106.83	103.37		SiRNA_vs_Control	-0.0207	down	0.901	0.953	113	not DE
ENSG00000080031	PTPRH		1214	1077	1397	963	764	643		1157.78	1185.62	1155.54	799.69	808.13	830.87		SiRNA_vs_Control	-0.522	down	0	0	1400	not DE
ENSG00000080189	SLC35C2		2085	1779	2323	2399	1859	1522		1988.44	1958.42	1921.49	1992.16	1966.38	1966.68		SiRNA_vs_Control	0.0151	up	0.7	0.841	2400	not DE
ENSG00000080200	CRYBG3		786	706	972	1132	825	705		749.6	777.2	804	940.02	872.65	910.98		SiRNA_vs_Control	0.225	up	0.000167	0.000917	1130	not DE
ENSG00000080224	EPHA6		4	4	4	2	4	8		3.81	4.4	3.31	1.66	4.23	10.34		SiRNA_vs_Control	0.426	up	0.6	0.775	8	not DE
ENSG00000080298	RFX3		232	195	247	239	182	142		221.26	214.67	204.31	198.47	192.51	183.49		SiRNA_vs_Control	-0.15	down	0.199	0.382	247	not DE
ENSG00000080345	RIF1		1040	990	1174	1493	1172	962		991.84	1089.85	971.08	1239.8	1239.7	1243.07		SiRNA_vs_Control	0.29	up	5.76e-08	5.78e-07	1490	not DE
ENSG00000080371	RAB21		893	793	1069	806	645	565		851.64	872.98	884.23	669.31	682.26	730.08		SiRNA_vs_Control	-0.331	down	7.95e-08	7.79e-07	1070	not DE
ENSG00000080493	SLC4A4		5	3	3	6	5	4		4.77	3.3	2.48	4.98	5.29	5.17		SiRNA_vs_Control	0.556	up	0.485	0.686	6	not DE
ENSG00000080503	SMARCA2		414	416	525	617	540	415		394.83	457.96	434.26	512.36	571.19	536.25		SiRNA_vs_Control	0.331	up	3.67e-05	0.000233	617	not DE
ENSG00000080546	SESN1		289	290	345	274	263	179		275.62	319.25	285.37	227.53	278.19	231.3		SiRNA_vs_Control	-0.254	down	0.0189	0.0597	345	not DE
ENSG00000080561	MID2		544	474	612	481	418	298		518.81	521.81	506.22	399.43	442.14	385.07		SiRNA_vs_Control	-0.332	down	3.22e-05	0.000207	612	not DE
ENSG00000080603	SRCAP		255	195	287	306	253	214		243.19	214.67	237.39	254.11	267.61	276.52		SiRNA_vs_Control	0.192	up	0.0729	0.18	306	not DE
ENSG00000080608	PUM3		1293	1012	1469	1536	1202	1009		1233.12	1114.07	1215.09	1275.51	1271.43	1303.8		SiRNA_vs_Control	0.109	up	0.0324	0.0936	1540	not DE
ENSG00000080644	CHRNA3		13	6	7	16	9	7		12.4	6.61	5.79	13.29	9.52	9.05		SiRNA_vs_Control	0.385	up	0.485	0.686	16	not DE
ENSG00000080802	CNOT4		973	790	1097	1039	846	717		927.94	869.68	907.39	862.8	894.87	926.49		SiRNA_vs_Control	-0.0161	down	0.781	0.89	1100	not DE
ENSG00000080815	PSEN1		2336	2139	2810	2550	1929	1705		2227.81	2354.73	2324.31	2117.55	2040.42	2203.15		SiRNA_vs_Control	-0.12	down	0.00246	0.0103	2810	not DE
ENSG00000080819	CPOX		1954	1678	2305	2123	1648	1419		1863.51	1847.23	1906.6	1762.96	1743.19	1833.59		SiRNA_vs_Control	-0.0759	down	0.0655	0.165	2300	not DE
ENSG00000080822	CLDND1		4497	3670	5041	4924	3721	3183		4288.73	4040.14	4169.7	4088.94	3935.93	4112.98		SiRNA_vs_Control	-0.0432	down	0.163	0.331	5040	not DE
ENSG00000080823	MOK		359	316	403	432	347	252		342.37	347.87	333.34	358.74	367.04	325.63		SiRNA_vs_Control	0.0448	up	0.621	0.789	432	not DE
ENSG00000080824	HSP90AA1		74461	65482	88567	80851	63046	51320		71012.5	72086.2	73258.9	67139.5	66687.7	66314.2		SiRNA_vs_Control	-0.112	down	0	0	88600	not DE
ENSG00000080839	RBL1		322	296	423	397	365	300		307.09	325.85	349.89	329.67	386.08	387.65		SiRNA_vs_Control	0.157	up	0.0986	0.228	423	not DE
ENSG00000080845	DLGAP4		2486	2192	2809	2561	2048	1694		2370.87	2413.07	2323.49	2126.68	2166.3	2188.94		SiRNA_vs_Control	-0.133	down	0.000351	0.00181	2810	not DE
ENSG00000080947	CROCCP3		23	22	30	32	14	19		21.93	24.22	24.81	26.57	14.81	24.55		SiRNA_vs_Control	-0.1	down	0.776	0.887	32	not DE
ENSG00000080986	NDC80		1752	1530	2055	1776	1420	1162		1670.86	1684.31	1699.81	1474.81	1502.02	1501.5		SiRNA_vs_Control	-0.176	down	4.51e-05	0.00028	2060	not DE
ENSG00000081014	AP4E1		203	155	217	200	150	139		193.6	170.63	179.49	166.08	158.66	179.61		SiRNA_vs_Control	-0.114	down	0.369	0.58	217	not DE
ENSG00000081019	RSBN1		1031	918	1184	1231	1000	775		983.25	1010.58	979.35	1022.24	1057.76	1001.43		SiRNA_vs_Control	0.0535	up	0.32	0.529	1230	not DE
ENSG00000081026	MAGI3		968	831	1126	1046	903	698		923.17	914.81	931.38	868.61	955.16	901.93		SiRNA_vs_Control	-0.0255	down	0.656	0.813	1130	not DE
ENSG00000081041	CXCL2		8	4	6	14	13	7		7.63	4.4	4.96	11.63	13.75	9.05		SiRNA_vs_Control	1.02	up	0.0791	0.192	14	not DE
ENSG00000081052	COL4A4		194	175	211	153	142	124		185.02	192.65	174.53	127.05	150.2	160.23		SiRNA_vs_Control	-0.346	down	0.00974	0.0342	211	not DE
ENSG00000081059	TCF7		917	766	1137	726	572	442		874.53	843.25	940.48	602.88	605.04	571.14		SiRNA_vs_Control	-0.58	down	0	0	1140	not DE
ENSG00000081087	OSTM1		549	537	726	914	739	605		523.57	591.16	600.52	759	781.69	781.76		SiRNA_vs_Control	0.435	up	2e-10	2.3e-09	914	not DE
ENSG00000081154	PCNP		6021	5107	6929	7066	5495	4467		5742.15	5622.07	5731.37	5867.68	5812.4	5772.13		SiRNA_vs_Control	0.03	up	0.233	0.426	7070	not DE
ENSG00000081177	EXD2		1139	1025	1392	1239	998	800		1086.25	1128.38	1151.4	1028.88	1055.65	1033.74		SiRNA_vs_Control	-0.111	down	0.0335	0.0964	1390	not DE
ENSG00000081181	ARG2		591	557	661	546	398	361		563.63	613.18	546.75	453.4	420.99	466.47		SiRNA_vs_Control	-0.36	down	3.29e-06	2.5e-05	661	not DE
ENSG00000081189	MEF2C		17	16	26	23	15	13		16.21	17.61	21.51	19.1	15.87	16.8		SiRNA_vs_Control	-0.0953	down	0.808	0.904	26	not DE
ENSG00000081307	UBA5		1151	997	1411	1429	1027	910		1097.69	1097.55	1167.12	1186.66	1086.32	1175.88		SiRNA_vs_Control	0.0355	up	0.506	0.703	1430	not DE
ENSG00000081320	STK17B		473	371	566	628	522	395		451.09	408.42	468.17	521.5	552.15	510.41		SiRNA_vs_Control	0.251	up	0.00143	0.00638	628	not DE
ENSG00000081377	CDC14B		1346	1249	1616	1663	1270	1033		1283.66	1374.97	1336.69	1380.97	1343.36	1334.81		SiRNA_vs_Control	0.0254	up	0.594	0.772	1660	not DE
ENSG00000081386	ZNF510		296	268	314	320	284	229		282.29	295.03	259.73	265.73	300.4	295.91		SiRNA_vs_Control	0.0409	up	0.688	0.833	320	not DE
ENSG00000081665	ZNF506		410	343	449	433	328	275		391.01	377.59	371.39	359.57	346.95	355.35		SiRNA_vs_Control	-0.101	down	0.245	0.443	449	not DE
ENSG00000081692	JMJD4		277	224	326	313	248	220		264.17	246.59	269.65	259.92	262.33	284.28		SiRNA_vs_Control	0.0398	up	0.699	0.84	326	not DE
ENSG00000081721	DUSP12		433	432	521	495	445	321		412.95	475.57	430.95	411.05	470.7	414.79		SiRNA_vs_Control	-0.0231	down	0.787	0.892	521	not DE
ENSG00000081760	AACS		1351	1096	1528	1554	1148	921		1288.43	1206.54	1263.9	1290.46	1214.31	1190.09		SiRNA_vs_Control	-0.0222	down	0.661	0.817	1550	not DE
ENSG00000081791	KIAA0141		2727	2369	3119	3129	2435	2137		2600.71	2607.93	2579.9	2598.36	2575.65	2761.37		SiRNA_vs_Control	0.0246	up	0.495	0.694	3130	not DE
ENSG00000081803	CADPS2		9	10	12	18	8	11		8.58	11.01	9.93	14.95	8.46	14.21		SiRNA_vs_Control	0.358	up	0.473	0.676	18	not DE
ENSG00000081870	HSPB11		1191	1017	1419	1175	938	736		1135.84	1119.57	1173.74	975.73	992.18	951.04		SiRNA_vs_Control	-0.233	down	1.06e-05	7.41e-05	1420	not DE
ENSG00000081913	PHLPP1		2522	2214	2938	2505	2015	1641		2405.2	2437.29	2430.19	2080.18	2131.39	2120.45		SiRNA_vs_Control	-0.201	down	4.96e-08	5.02e-07	2940	not DE
ENSG00000081923	ATP8B1		5379	4972	6534	6815	5328	4391		5129.89	5473.45	5404.65	5659.25	5635.76	5673.92		SiRNA_vs_Control	0.0843	up	0.00241	0.0101	6820	not DE
ENSG00000082014	SMARCD3		121	121	147	126	97	82		115.4	133.2	121.59	104.63	102.6	105.96		SiRNA_vs_Control	-0.239	down	0.126	0.274	147	not DE
ENSG00000082068	WDR70		1844	1629	2064	2088	1590	1277		1758.6	1793.29	1707.25	1733.9	1681.84	1650.1		SiRNA_vs_Control	-0.0502	down	0.24	0.436	2090	not DE
ENSG00000082074	FYB1		462	395	526	824	616	513		440.6	434.84	435.08	684.26	651.58	662.88		SiRNA_vs_Control	0.611	up	0	0	824	not DE
ENSG00000082146	STRADB		469	347	556	653	486	386		447.28	382	459.9	542.26	514.07	498.78		SiRNA_vs_Control	0.269	up	0.00107	0.00495	653	not DE
ENSG00000082153	BZW1		9782	8345	11548	8499	6826	5663		9328.97	9186.63	9552.02	7057.66	7220.29	7317.56		SiRNA_vs_Control	-0.38	down	0	0	11500	not DE
ENSG00000082196	C1QTNF3		7	7	4	4	6	6		6.68	7.71	3.31	3.32	6.35	7.75		SiRNA_vs_Control	-0.0396	down	0.955	0.981	7	not DE
ENSG00000082212	ME2		3744	3276	4287	3941	3025	2548		3570.61	3606.4	3546.02	3272.65	3199.73	3292.45		SiRNA_vs_Control	-0.135	down	1.36e-05	9.38e-05	4290	not DE
ENSG00000082213	C5orf22		1262	1092	1429	1532	1204	997		1203.55	1202.13	1182.01	1272.19	1273.55	1288.29		SiRNA_vs_Control	0.0957	up	0.0475	0.128	1530	not DE
ENSG00000082258	CCNT2		584	468	608	817	628	501		556.95	515.2	502.91	678.45	664.27	647.38		SiRNA_vs_Control	0.34	up	1.37e-06	1.11e-05	817	not DE
ENSG00000082269	FAM135A		593	466	642	765	604	507		565.54	513	531.04	635.26	638.89	655.13		SiRNA_vs_Control	0.259	up	0.000226	0.00121	765	not DE
ENSG00000082397	EPB41L3		37	39	37	48	51	47		35.29	42.93	30.6	39.86	53.95	60.73		SiRNA_vs_Control	0.499	up	0.0572	0.148	51	not DE
ENSG00000082438	COBLL1		303	262	310	320	268	232		288.97	288.42	256.42	265.73	283.48	299.78		SiRNA_vs_Control	0.0235	up	0.818	0.91	320	not DE
ENSG00000082458	DLG3		2345	2006	2754	2194	1805	1499		2236.4	2208.31	2277.99	1821.92	1909.26	1936.96		SiRNA_vs_Control	-0.25	down	3e-10	3.8e-09	2750	not DE
ENSG00000082497	SERTAD4		336	293	408	505	395	292		320.44	322.55	337.48	419.36	417.82	377.31		SiRNA_vs_Control	0.312	up	0.000425	0.00215	505	not DE
ENSG00000082512	TRAF5		224	227	260	401	275	266		213.63	249.89	215.06	332.99	290.88	343.72		SiRNA_vs_Control	0.516	up	1.25e-06	1.02e-05	401	not DE
ENSG00000082515	MRPL22		1482	1236	1781	1479	1215	1027		1413.37	1360.66	1473.17	1228.18	1285.18	1327.06		SiRNA_vs_Control	-0.151	down	0.00219	0.00929	1780	not DE
ENSG00000082516	GEMIN5		1446	1336	1642	2095	1626	1260		1379.03	1470.74	1358.19	1739.71	1719.92	1628.13		SiRNA_vs_Control	0.279	up	1.8e-09	2.19e-08	2100	not DE
ENSG00000082641	NFE2L1		11650	10259	13444	14371	11556	9334		11110.5	11293.7	11120.3	11933.8	12223.5	12061.1		SiRNA_vs_Control	0.111	up	2.88e-08	3.01e-07	14400	not DE
ENSG00000082684	SEMA5B		96	60	103	382	288	217		91.55	66.05	85.2	317.22	304.64	280.4		SiRNA_vs_Control	1.89	up	0	0	382	DE
ENSG00000082701	GSK3B		3567	3076	4097	4102	2986	2622		3401.8	3386.23	3388.86	3406.34	3158.48	3388.07		SiRNA_vs_Control	-0.0318	down	0.344	0.554	4100	not DE
ENSG00000082781	ITGB5		9167	8037	10731	9440	7517	6013		8742.46	8847.57	8876.23	7839.08	7951.2	7769.82		SiRNA_vs_Control	-0.168	down	0	0	10700	not DE
ENSG00000082805	ERC1		1609	1473	1948	2571	1962	1630		1534.48	1621.56	1611.3	2134.99	2075.33	2106.24		SiRNA_vs_Control	0.407	up	0	0	2570	not DE
ENSG00000082898	XPO1		11037	9552	13074	13785	10944	8967		10525.9	10515.4	10814.3	11447.2	11576.1	11586.9		SiRNA_vs_Control	0.119	up	8.9e-09	9.97e-08	13800	not DE
ENSG00000082996	RNF13		751	664	907	952	776	575		716.22	730.97	750.23	790.55	820.82	743		SiRNA_vs_Control	0.102	up	0.105	0.239	952	not DE
ENSG00000083093	PALB2		683	553	836	791	623	594		651.37	608.77	691.5	656.85	658.99	767.55		SiRNA_vs_Control	0.0842	up	0.244	0.441	836	not DE
ENSG00000083097	DOPEY1		151	117	155	198	134	118		144.01	128.8	128.21	164.42	141.74	152.48		SiRNA_vs_Control	0.198	up	0.159	0.325	198	not DE
ENSG00000083099	LYRM2		408	388	497	494	314	353		389.1	427.13	411.1	410.22	332.14	456.14		SiRNA_vs_Control	-0.0376	down	0.695	0.838	497	not DE
ENSG00000083123	BCKDHB		493	427	541	564	447	359		470.17	470.07	447.49	468.35	472.82	463.89		SiRNA_vs_Control	0.02	up	0.796	0.898	564	not DE
ENSG00000083168	KAT6A		1397	1288	1533	1717	1463	1157		1332.3	1417.9	1268.03	1425.82	1547.51	1495.04		SiRNA_vs_Control	0.154	up	0.00217	0.00922	1720	not DE
ENSG00000083223	ZCCHC6		1959	1676	2237	1961	1601	1251		1868.27	1845.03	1850.35	1628.44	1693.48	1616.51		SiRNA_vs_Control	-0.172	down	3.79e-05	0.00024	2240	not DE
ENSG00000083290	ULK2		136	114	133	152	122	83		129.7	125.5	110.01	126.22	129.05	107.25		SiRNA_vs_Control	0.0013	up	0.993	0.997	152	not DE
ENSG00000083307	GRHL2		1581	1332	1840	2022	1578	1305		1507.78	1466.34	1521.97	1679.09	1669.15	1686.28		SiRNA_vs_Control	0.162	up	0.000184	0.00101	2020	not DE
ENSG00000083312	TNPO1		5227	4713	6522	6758	5297	4310		4984.93	5188.33	5394.72	5611.92	5602.97	5569.25		SiRNA_vs_Control	0.108	up	0.0002	0.00108	6760	not DE
ENSG00000083444	PLOD1		2812	2468	3191	3045	2368	1822		2681.77	2716.91	2639.46	2528.6	2504.78	2354.33		SiRNA_vs_Control	-0.118	down	0.00129	0.0058	3190	not DE
ENSG00000083454	P2RX5		1044	959	1162	1115	935	768		995.65	1055.72	961.16	925.91	989.01	992.39		SiRNA_vs_Control	-0.0519	down	0.36	0.571	1160	not DE
ENSG00000083457	ITGAE		453	451	619	602	446	396		432.02	496.49	512.01	499.91	471.76	511.7		SiRNA_vs_Control	0.0404	up	0.617	0.786	619	not DE
ENSG00000083520	DIS3		2447	2167	2841	2811	2218	1825		2333.67	2385.55	2349.95	2334.28	2346.12	2358.21		SiRNA_vs_Control	-0.00629	down	0.862	0.934	2840	not DE
ENSG00000083535	PIBF1		287	268	363	348	283	269		273.71	295.03	300.26	288.98	299.35	347.59		SiRNA_vs_Control	0.0974	up	0.331	0.542	363	not DE
ENSG00000083544	TDRD3		491	482	553	527	454	362		468.26	530.61	457.42	437.63	480.22	467.77		SiRNA_vs_Control	-0.0707	down	0.385	0.595	553	not DE
ENSG00000083635	NUFIP1		478	477	560	650	511	427		455.86	525.11	463.21	539.77	540.52	551.76		SiRNA_vs_Control	0.18	up	0.0193	0.0608	650	not DE
ENSG00000083642	PDS5B		2898	2482	3299	3531	2729	2273		2763.79	2732.32	2728.79	2932.18	2886.63	2937.1		SiRNA_vs_Control	0.0903	up	0.00668	0.0247	3530	not DE
ENSG00000083720	OXCT1		45	53	62	39	30	23		42.92	58.35	51.28	32.39	31.73	29.72		SiRNA_vs_Control	-0.692	down	0.0091	0.0323	62	not DE
ENSG00000083750	RRAGB		177	167	223	216	176	137		168.8	183.84	184.46	179.37	186.17	177.03		SiRNA_vs_Control	0.015	up	0.903	0.954	223	not DE
ENSG00000083799	CYLD		818	760	988	1103	882	708		780.12	836.65	817.23	915.94	932.95	914.86		SiRNA_vs_Control	0.184	up	0.0015	0.00663	1100	not DE
ENSG00000083807	SLC27A5		255	238	285	267	199	167		243.19	262	235.74	221.72	210.49	215.79		SiRNA_vs_Control	-0.188	down	0.0873	0.208	285	not DE
ENSG00000083812	ZNF324		95	90	109	136	100	79		90.6	99.08	90.16	112.94	105.78	102.08		SiRNA_vs_Control	0.206	up	0.214	0.402	136	not DE
ENSG00000083814	ZNF671		87	66	76	92	62	57		82.97	72.66	62.86	76.4	65.58	73.65		SiRNA_vs_Control	-0.0122	down	0.951	0.979	92	not DE
ENSG00000083817	ZNF416		180	134	172	186	126	110		171.66	147.51	142.27	154.46	133.28	142.14		SiRNA_vs_Control	-0.0964	down	0.491	0.691	186	not DE
ENSG00000083828	ZNF586		384	294	367	427	309	289		366.22	323.65	303.57	354.59	326.85	373.44		SiRNA_vs_Control	0.0861	up	0.37	0.58	427	not DE
ENSG00000083838	ZNF446		107	107	132	91	77	61		102.04	117.79	109.18	75.57	81.45	78.82		SiRNA_vs_Control	-0.481	down	0.00539	0.0206	132	not DE
ENSG00000083844	ZNF264		482	389	543	564	382	305		459.68	428.23	449.15	468.35	404.07	394.11		SiRNA_vs_Control	-0.0709	down	0.404	0.615	564	not DE
ENSG00000083845	RPS5		17769	14874	19905	19163	15529	12354		16946.1	16374.1	16464.6	15913.2	16426	15963.5		SiRNA_vs_Control	-0.0438	down	0.0301	0.0883	19900	not DE
ENSG00000083857	FAT1		2257	1902	2483	3619	2870	2288		2152.47	2093.83	2053.83	3005.26	3035.78	2956.49		SiRNA_vs_Control	0.515	up	0	0	3620	not DE
ENSG00000083896	YTHDC1		1898	1705	2241	2216	1716	1417		1810.1	1876.96	1853.66	1840.19	1815.12	1831.01		SiRNA_vs_Control	-0.0136	down	0.738	0.865	2240	not DE
ENSG00000083937	CHMP2B		2047	1752	2466	2214	1731	1333		1952.2	1928.7	2039.77	1838.53	1830.99	1722.46		SiRNA_vs_Control	-0.134	down	0.00151	0.00667	2470	not DE
ENSG00000084070	SMAP2		1106	1001	1207	1168	853	709		1054.78	1101.96	998.38	969.92	902.27	916.15		SiRNA_vs_Control	-0.173	down	0.00243	0.0102	1210	not DE
ENSG00000084072	PPIE		1423	1288	1680	1710	1294	1051		1357.1	1417.9	1389.62	1420	1368.74	1358.07		SiRNA_vs_Control	-0.00328	down	0.944	0.975	1710	not DE
ENSG00000084073	ZMPSTE24		1281	1138	1540	1312	1009	846		1221.67	1252.77	1273.82	1089.5	1067.28	1093.18		SiRNA_vs_Control	-0.206	down	3.9e-05	0.000246	1540	not DE
ENSG00000084090	STARD7		5536	4679	6348	6471	5078	4123		5279.62	5150.9	5250.8	5373.59	5371.32	5327.62		SiRNA_vs_Control	0.0354	up	0.171	0.343	6470	not DE
ENSG00000084092	NOA1		1441	1253	1801	1555	1190	1047		1374.26	1379.37	1489.71	1291.29	1258.74	1352.9		SiRNA_vs_Control	-0.125	down	0.0118	0.0403	1800	not DE
ENSG00000084093	REST		320	313	434	477	357	285		305.18	344.57	358.99	396.11	377.62	368.27		SiRNA_vs_Control	0.181	up	0.0474	0.128	477	not DE
ENSG00000084110	HAL		83	66	78	34	42	32		79.16	72.66	64.52	28.23	44.43	41.35		SiRNA_vs_Control	-0.943	down	7.58e-05	0.000452	83	not DE
ENSG00000084112	SSH1		2101	1855	2372	2557	2060	1519		2003.7	2042.09	1962.02	2123.36	2178.99	1962.81		SiRNA_vs_Control	0.0646	up	0.123	0.269	2560	not DE
ENSG00000084207	GSTP1		28172	24107	31222	30268	23985	19208		26867.3	26538.3	25825.5	25134.9	25370.4	24820		SiRNA_vs_Control	-0.0724	down	8.25e-05	0.000486	31200	not DE
ENSG00000084234	APLP2		62006	53479	72197	61341	48453	39591		59134.4	58872.6	59718.3	50938.2	51251.8	51158.3		SiRNA_vs_Control	-0.213	down	0	0	72200	not DE
ENSG00000084444	FAM234B		882	754	998	1182	885	756		841.15	830.04	825.5	981.55	936.12	976.88		SiRNA_vs_Control	0.214	up	0.00016	0.000885	1180	not DE
ENSG00000084453	SLCO1A2		4	3	5	7	3	2		3.81	3.3	4.14	5.81	3.17	2.58		SiRNA_vs_Control	0.0777	up	0.927	0.966	7	not DE
ENSG00000084463	WBP11		5216	4608	5853	5864	4697	3892		4974.44	5072.74	4841.35	4869.53	4968.31	5029.13		SiRNA_vs_Control	-0.00224	down	0.936	0.971	5860	not DE
ENSG00000084623	EIF3I		12770	10926	14429	13433	10765	8570		12178.6	12027.9	11935.1	11154.9	11386.8	11073.9		SiRNA_vs_Control	-0.104	down	3.09e-07	2.8e-06	14400	not DE
ENSG00000084636	COL16A1		831	752	962	1180	946	771		792.51	827.84	795.73	979.88	1000.64	996.26		SiRNA_vs_Control	0.302	up	9.96e-08	9.64e-07	1180	not DE
ENSG00000084652	TXLNA		2496	2013	2669	3152	2544	1987		2380.4	2216.02	2207.68	2617.45	2690.95	2567.54		SiRNA_vs_Control	0.212	up	3.77e-08	3.87e-07	3150	not DE
ENSG00000084676	NCOA1		1176	1006	1325	1321	1087	898		1121.54	1107.46	1095.98	1096.97	1149.79	1160.37		SiRNA_vs_Control	0.0327	up	0.525	0.718	1320	not DE
ENSG00000084693	AGBL5		3091	2696	3615	3435	2642	2149		2947.85	2967.9	2990.17	2852.46	2794.61	2776.87		SiRNA_vs_Control	-0.0792	down	0.017	0.0548	3620	not DE
ENSG00000084710	EFR3B		2	4	6	1	4	3		1.91	4.4	4.96	0.83	4.23	3.88		SiRNA_vs_Control	-0.401	down	0.667	0.82	6	not DE
ENSG00000084731	KIF3C		4002	3528	4467	3959	3187	2560		3816.66	3883.82	3694.91	3287.6	3371.09	3307.96		SiRNA_vs_Control	-0.192	down	1e-09	1.29e-08	4470	not DE
ENSG00000084733	RAB10		9457	8274	10564	11088	8838	7132		9019.02	9108.47	8738.09	9207.59	9348.5	9215.76		SiRNA_vs_Control	0.0486	up	0.0314	0.0915	11100	not DE
ENSG00000084734	GCKR		203	176	207	197	139	125		193.6	193.75	171.22	163.59	147.03	161.52		SiRNA_vs_Control	-0.238	down	0.0651	0.164	207	not DE
ENSG00000084754	HADHA		8305	7241	9755	10326	7953	6533		7920.38	7971.29	8068.92	8574.82	8412.38	8441.75		SiRNA_vs_Control	0.0861	up	0.000105	0.000605	10300	not DE
ENSG00000084764	MAPRE3		2171	1793	2443	2701	2194	1727		2070.46	1973.83	2020.75	2242.94	2320.73	2231.58		SiRNA_vs_Control	0.163	up	2.32e-05	0.000153	2700	not DE
ENSG00000084774	CAD		4170	3600	4826	5869	4784	3788		3976.88	3963.08	3991.86	4873.68	5060.33	4894.74		SiRNA_vs_Control	0.313	up	0	0	5870	not DE
ENSG00000085063	CD59		6967	5961	8155	7429	5927	4845		6644.34	6562.2	6745.47	6169.12	6269.36	6260.57		SiRNA_vs_Control	-0.0948	down	9.83e-05	0.00057	8160	not DE
ENSG00000085117	CD82		572	494	697	523	450	399		545.51	543.82	576.53	434.3	475.99	515.58		SiRNA_vs_Control	-0.235	down	0.00259	0.0108	697	not DE
ENSG00000085185	BCORL1		1170	1148	1338	1399	1149	927		1115.81	1263.78	1106.74	1161.74	1215.37	1197.84		SiRNA_vs_Control	0.0385	up	0.484	0.685	1400	not DE
ENSG00000085224	ATRX		2668	2237	3029	3267	2643	2249		2544.44	2462.61	2505.46	2712.95	2795.67	2906.09		SiRNA_vs_Control	0.16	up	8.91e-06	6.32e-05	3270	not DE
ENSG00000085231	AK6		592	497	713	650	476	421		564.58	547.12	589.76	539.77	503.49	544		SiRNA_vs_Control	-0.103	down	0.159	0.325	713	not DE
ENSG00000085274	MYNN		386	338	484	452	308	251		368.12	372.09	400.34	375.35	325.79	324.33		SiRNA_vs_Control	-0.148	down	0.107	0.242	484	not DE
ENSG00000085276	MECOM		1169	1037	1315	1038	821	614		1114.86	1141.59	1087.71	861.97	868.42	793.39		SiRNA_vs_Control	-0.401	down	0	0	1320	not DE
ENSG00000085365	SCAMP1		2799	2528	3459	2969	2303	1924		2669.37	2782.96	2861.14	2465.49	2436.03	2486.14		SiRNA_vs_Control	-0.171	down	2.43e-06	1.89e-05	3460	not DE
ENSG00000085377	PREP		3741	3226	4181	4281	3306	2759		3567.75	3551.36	3458.35	3554.99	3496.96	3565.1		SiRNA_vs_Control	0.00603	up	0.845	0.926	4280	not DE
ENSG00000085382	HACE1		468	338	480	495	373	345		446.33	372.09	397.04	411.05	394.55	445.8		SiRNA_vs_Control	0.0365	up	0.678	0.826	495	not DE
ENSG00000085415	SEH1L		1838	1583	2101	2144	1591	1383		1752.88	1742.65	1737.86	1780.4	1682.9	1787.07		SiRNA_vs_Control	0.00473	up	0.911	0.959	2140	not DE
ENSG00000085433	WDR47		411	360	455	454	356	294		391.97	396.31	376.36	377.01	376.56	379.9		SiRNA_vs_Control	-0.0378	down	0.657	0.813	455	not DE
ENSG00000085449	WDFY1		4461	3927	5067	5162	3983	3243		4254.4	4323.06	4191.21	4286.58	4213.07	4190.51		SiRNA_vs_Control	-0.00707	down	0.805	0.902	5160	not DE
ENSG00000085465	OVGP1		58	41	71	76	75	48		55.31	45.14	58.73	63.11	79.33	62.02		SiRNA_vs_Control	0.353	up	0.106	0.241	76	not DE
ENSG00000085491	SLC25A24		3759	3325	4437	4022	3047	2459		3584.91	3660.34	3670.1	3339.91	3223	3177.45		SiRNA_vs_Control	-0.162	down	3.44e-07	3.09e-06	4440	not DE
ENSG00000085511	MAP3K4		1307	1163	1573	1475	1254	986		1246.47	1280.29	1301.12	1224.86	1326.43	1274.08		SiRNA_vs_Control	-0.00345	down	0.944	0.975	1570	not DE
ENSG00000085514	PILRA		4	3	5	7	8	7		3.81	3.3	4.14	5.81	8.46	9.05		SiRNA_vs_Control	1.02	up	0.149	0.31	8	not DE
ENSG00000085552	IGSF9		2865	2467	3234	3631	2882	2411		2732.32	2715.81	2675.03	3015.22	3048.47	3115.42		SiRNA_vs_Control	0.175	up	1.53e-07	1.45e-06	3630	not DE
ENSG00000085644	ZNF213		677	615	764	705	629	478		645.65	677.03	631.95	585.44	665.33	617.66		SiRNA_vs_Control	-0.0659	down	0.344	0.554	764	not DE
ENSG00000085662	AKR1B1		155202	133229	179953	182884	144602	117083		148014	146666	148849	151869	152955	151291		SiRNA_vs_Control	0.0403	up	0.00197	0.00843	183000	not DE
ENSG00000085719	CPNE3		4158	3720	4793	4376	3477	2890		3965.43	4095.18	3964.57	3633.88	3677.84	3734.37		SiRNA_vs_Control	-0.123	down	4.15e-05	0.000261	4790	not DE
ENSG00000085721	RRN3		1491	1296	1821	1714	1384	1195		1421.95	1426.71	1506.25	1423.32	1463.94	1544.14		SiRNA_vs_Control	0.0199	up	0.675	0.824	1820	not DE
ENSG00000085733	CTTN		12389	10788	14387	13694	11128	8935		11815.2	11876	11900.3	11371.6	11770.8	11545.5		SiRNA_vs_Control	-0.0376	down	0.0646	0.163	14400	not DE
ENSG00000085741	WNT11		24	36	39	44	30	28		22.89	39.63	32.26	36.54	31.73	36.18		SiRNA_vs_Control	0.149	up	0.614	0.784	44	not DE
ENSG00000085760	MTIF2		3579	3200	4327	3972	2969	2545		3413.25	3522.74	3579.11	3298.39	3140.5	3288.57		SiRNA_vs_Control	-0.112	down	0.000639	0.00311	4330	not DE
ENSG00000085788	DDHD2		1238	1056	1362	1567	1221	1017		1180.67	1162.5	1126.59	1301.25	1291.53	1314.14		SiRNA_vs_Control	0.172	up	0.000446	0.00225	1570	not DE
ENSG00000085831	TTC39A		683	559	754	654	569	450		651.37	615.38	623.68	543.09	601.87	581.48		SiRNA_vs_Control	-0.135	down	0.0544	0.143	754	not DE
ENSG00000085832	EPS15		2915	2572	3428	3586	2667	2278		2780	2831.4	2835.5	2977.85	2821.05	2943.56		SiRNA_vs_Control	0.0502	up	0.143	0.301	3590	not DE
ENSG00000085840	ORC1		1663	1377	1835	1742	1411	1142		1585.98	1515.88	1517.83	1446.58	1492.5	1475.66		SiRNA_vs_Control	-0.0666	down	0.138	0.294	1840	not DE
ENSG00000085871	MGST2		634	487	714	632	451	416		604.64	536.12	590.59	524.82	477.05	537.54		SiRNA_vs_Control	-0.173	down	0.0222	0.0687	714	not DE
ENSG00000085872	CHERP		3798	3404	4155	3606	2854	2364		3622.11	3747.31	3436.84	2994.46	3018.85	3054.69		SiRNA_vs_Control	-0.252	down	0	0	4160	not DE
ENSG00000085978	ATG16L1		3129	2683	3620	2927	2308	1758		2984.09	2953.59	2994.31	2430.61	2441.32	2271.64		SiRNA_vs_Control	-0.32	down	0	0	3620	not DE
ENSG00000085982	USP40		2282	2020	2720	2796	2077	1694		2176.32	2223.73	2249.87	2321.83	2196.97	2188.94		SiRNA_vs_Control	0.0149	up	0.699	0.84	2800	not DE
ENSG00000085998	POMGNT1		2280	2006	2686	2397	1800	1554		2174.41	2208.31	2221.75	1990.49	1903.97	2008.03		SiRNA_vs_Control	-0.163	down	3e-05	0.000194	2690	not DE
ENSG00000085999	RAD54L		1223	1103	1442	1452	1182	1008		1166.36	1214.24	1192.76	1205.76	1250.28	1302.51		SiRNA_vs_Control	0.0697	up	0.164	0.332	1450	not DE
ENSG00000086015	MAST2		3507	3106	4115	4413	3536	2883		3344.58	3419.26	3403.75	3664.6	3740.25	3725.33		SiRNA_vs_Control	0.13	up	2e-05	0.000134	4410	not DE
ENSG00000086061	DNAJA1		3826	3407	4641	4519	3531	2992		3648.81	3750.61	3838.84	3752.63	3734.96	3866.17		SiRNA_vs_Control	0.013	up	0.677	0.825	4640	not DE
ENSG00000086062	B4GALT1		9463	8284	10822	11550	9047	7341		9024.75	9119.48	8951.5	9591.24	9569.58	9485.82		SiRNA_vs_Control	0.0811	up	0.000119	0.000678	11600	not DE
ENSG00000086065	CHMP5		1786	1517	2233	1563	1186	1051		1703.29	1670	1847.04	1297.93	1254.51	1358.07		SiRNA_vs_Control	-0.421	down	0	0	2230	not DE
ENSG00000086102	NFX1		1070	948	1208	1407	1078	872		1020.45	1043.61	999.21	1168.39	1140.27	1126.77		SiRNA_vs_Control	0.169	up	0.00117	0.00533	1410	not DE
ENSG00000086189	DIMT1		1856	1601	2086	2202	1727	1413		1770.04	1762.47	1725.45	1828.56	1826.76	1825.84		SiRNA_vs_Control	0.0607	up	0.137	0.291	2200	not DE
ENSG00000086200	IPO11		1062	1036	1347	1504	1118	884		1012.82	1140.49	1114.18	1248.94	1182.58	1142.28		SiRNA_vs_Control	0.134	up	0.0156	0.0511	1500	not DE
ENSG00000086232	EIF2AK1		9248	7835	10505	10083	7600	6558		8819.7	8625.2	8689.29	8373.03	8038.99	8474.05		SiRNA_vs_Control	-0.0711	down	0.00289	0.0119	10500	not DE
ENSG00000086289	EPDR1		477	414	591	497	406	338		454.91	455.75	488.85	412.71	429.45	436.75		SiRNA_vs_Control	-0.135	down	0.091	0.215	591	not DE
ENSG00000086300	SNX10		679	622	829	701	578	474		647.55	684.73	685.71	582.12	611.39	612.49		SiRNA_vs_Control	-0.163	down	0.0156	0.0511	829	not DE
ENSG00000086475	SEPHS1		1484	1294	1719	1656	1230	1009		1415.27	1424.51	1421.88	1375.16	1301.05	1303.8		SiRNA_vs_Control	-0.0958	down	0.0409	0.114	1720	not DE
ENSG00000086504	MRPL28		3141	2728	3524	3374	2683	2207		2995.53	3003.13	2914.9	2801.81	2837.98	2851.82		SiRNA_vs_Control	-0.07	down	0.0356	0.101	3520	not DE
ENSG00000086544	ITPKC		883	765	1011	884	720	601		842.11	842.15	836.26	734.08	761.59	776.59		SiRNA_vs_Control	-0.152	down	0.0109	0.0378	1010	not DE
ENSG00000086548	CEACAM6		129029	111461	144817	105647	81858	68350		123053	122702	119786	87730.4	86586.3	88319.9		SiRNA_vs_Control	-0.477	down	0	0	145000	not DE
ENSG00000086570	FAT2		6	7	14	22	16	9		5.72	7.71	11.58	18.27	16.92	11.63		SiRNA_vs_Control	0.906	up	0.0678	0.17	22	not DE
ENSG00000086589	RBM22		2341	2029	2539	2378	1864	1562		2232.58	2233.63	2100.15	1974.72	1971.67	2018.37		SiRNA_vs_Control	-0.138	down	0.000528	0.00261	2540	not DE
ENSG00000086598	TMED2		8798	7327	10091	9455	7095	6100		8390.54	8065.96	8346.85	7851.53	7504.82	7882.24		SiRNA_vs_Control	-0.0947	down	0.000165	0.000906	10100	not DE
ENSG00000086666	ZFAND6		3935	3624	4544	4234	3411	2699		3752.76	3989.5	3758.6	3515.96	3608.03	3487.57		SiRNA_vs_Control	-0.114	down	0.000391	0.00199	4540	not DE
ENSG00000086712	TXLNG		1850	1606	2296	2528	1945	1639		1764.32	1767.97	1899.15	2099.28	2057.35	2117.87		SiRNA_vs_Control	0.206	up	7.09e-07	6.02e-06	2530	not DE
ENSG00000086730	LAT2		34	25	42	25	15	11		32.43	27.52	34.74	20.76	15.87	14.21		SiRNA_vs_Control	-0.879	down	0.0113	0.0387	42	not DE
ENSG00000086758	HUWE1		5673	4810	6355	8584	6847	5760		5410.27	5295.11	5256.59	7128.25	7242.5	7442.9		SiRNA_vs_Control	0.449	up	0	0	8580	not DE
ENSG00000086827	ZW10		1465	1314	1707	1664	1265	997		1397.15	1446.52	1411.96	1381.8	1338.07	1288.29		SiRNA_vs_Control	-0.0822	down	0.0814	0.196	1710	not DE
ENSG00000086848	ALG9		399	334	506	510	405	335		380.52	367.69	418.54	423.51	428.39	432.88		SiRNA_vs_Control	0.134	up	0.113	0.253	510	not DE
ENSG00000087008	ACOX3		425	368	514	530	379	317		405.32	405.11	425.16	440.12	400.89	409.62		SiRNA_vs_Control	0.0199	up	0.811	0.906	530	not DE
ENSG00000087053	MTMR2		5456	4685	6257	5232	4104	3185		5203.32	5157.5	5175.52	4344.71	4341.06	4115.56		SiRNA_vs_Control	-0.277	down	0	0	6260	not DE
ENSG00000087074	PPP1R15A		2623	2315	2967	2663	2090	1672		2501.52	2548.48	2454.18	2211.38	2210.72	2160.51		SiRNA_vs_Control	-0.187	down	3.46e-07	3.1e-06	2970	not DE
ENSG00000087076	HSD17B14		707	574	838	638	545	381		674.26	631.89	693.16	529.8	576.48	492.32		SiRNA_vs_Control	-0.322	down	9.81e-06	6.92e-05	838	not DE
ENSG00000087077	TRIP6		1995	1702	2408	2055	1639	1387		1902.61	1873.65	1991.8	1706.49	1733.67	1792.24		SiRNA_vs_Control	-0.145	down	0.000593	0.00291	2410	not DE
ENSG00000087086	FTL		105618	88175	115090	112668	89936	71430		100727	97067.9	95197.6	93560.7	95130.9	92299.7		SiRNA_vs_Control	-0.0602	down	0.0018	0.00782	115000	not DE
ENSG00000087087	SRRT		2632	2243	2996	3384	2895	2230		2510.11	2469.22	2478.16	2810.11	3062.22	2881.54		SiRNA_vs_Control	0.23	up	5e-10	6.5e-09	3380	not DE
ENSG00000087088	BAX		4135	3674	4720	4271	3464	2926		3943.5	4044.54	3904.18	3546.68	3664.09	3780.89		SiRNA_vs_Control	-0.115	down	0.000249	0.00132	4720	not DE
ENSG00000087095	NLK		1144	997	1299	1289	1016	833		1091.02	1097.55	1074.48	1070.4	1074.69	1076.38		SiRNA_vs_Control	-0.0181	down	0.725	0.857	1300	not DE
ENSG00000087111	PIGS		2798	2351	3179	3046	2480	2025		2668.42	2588.11	2629.53	2529.43	2623.25	2616.65		SiRNA_vs_Control	-0.0236	down	0.503	0.7	3180	not DE
ENSG00000087128	TMPRSS11E		6	9	8	18	8	8		5.72	9.91	6.62	14.95	8.46	10.34		SiRNA_vs_Control	0.638	up	0.249	0.448	18	not DE
ENSG00000087152	ATXN7L3		2808	2282	3111	3321	2710	2275		2677.96	2512.15	2573.29	2757.79	2866.54	2939.69		SiRNA_vs_Control	0.138	up	0.000161	0.000891	3320	not DE
ENSG00000087157	PGS1		709	599	775	758	614	522		676.16	659.41	641.05	629.45	649.47	674.51		SiRNA_vs_Control	-0.0197	down	0.766	0.881	775	not DE
ENSG00000087191	PSMC5		2627	2298	3111	3057	2423	1889		2505.34	2529.76	2573.29	2538.57	2562.96	2440.91		SiRNA_vs_Control	-0.0113	down	0.752	0.873	3110	not DE
ENSG00000087206	UIMC1		820	735	989	916	638	561		782.02	809.13	818.06	760.66	674.85	724.91		SiRNA_vs_Control	-0.155	down	0.0149	0.0492	989	not DE
ENSG00000087245	MMP2		21	20	17	26	15	12		20.03	22.02	14.06	21.59	15.87	15.51		SiRNA_vs_Control	-0.0504	down	0.898	0.952	26	not DE
ENSG00000087253	LPCAT2		3069	2686	3542	3156	2427	2027		2926.87	2956.9	2929.79	2620.78	2567.19	2619.23		SiRNA_vs_Control	-0.175	down	2.15e-07	2e-06	3540	not DE
ENSG00000087258	GNAO1		3664	3180	4261	4896	3803	3122		3494.31	3500.72	3524.52	4065.69	4022.67	4034.16		SiRNA_vs_Control	0.205	up	0	0	4900	not DE
ENSG00000087263	OGFOD1		1284	1165	1514	1655	1318	1027		1224.54	1282.5	1252.32	1374.33	1394.13	1327.06		SiRNA_vs_Control	0.126	up	0.00853	0.0306	1660	not DE
ENSG00000087266	SH3BP2		658	559	821	983	811	666		627.53	615.38	679.1	816.29	857.85	860.59		SiRNA_vs_Control	0.393	up	8e-10	1.02e-08	983	not DE
ENSG00000087269	NOP14		1515	1203	1618	1586	1277	987		1444.84	1324.33	1338.34	1317.03	1350.76	1275.37		SiRNA_vs_Control	-0.0579	down	0.241	0.437	1620	not DE
ENSG00000087274	ADD1		2493	2131	2849	2811	2268	1911		2377.54	2345.92	2356.57	2334.28	2399	2469.34		SiRNA_vs_Control	0.022	up	0.549	0.737	2850	not DE
ENSG00000087299	L2HGDH		784	726	946	939	722	654		747.69	799.22	782.49	779.76	763.7	845.08		SiRNA_vs_Control	0.033	up	0.596	0.773	946	not DE
ENSG00000087301	TXNDC16		173	151	205	196	191	167		164.99	166.23	169.57	162.76	202.03	215.79		SiRNA_vs_Control	0.199	up	0.126	0.274	205	not DE
ENSG00000087302	RTRAF		5039	4418	5679	5449	4140	3407		4805.63	4863.58	4697.43	4524.91	4379.14	4402.42		SiRNA_vs_Control	-0.109	down	0.000123	0.000697	5680	not DE
ENSG00000087338	GMCL1		970	827	1175	993	778	641		925.08	910.41	971.91	824.6	822.94	828.28		SiRNA_vs_Control	-0.184	down	0.00145	0.00645	1180	not DE
ENSG00000087365	SF3B2		14086	12276	16096	15726	12167	9995		13433.6	13514.1	13313.9	13059	12869.8	12915.2		SiRNA_vs_Control	-0.0511	down	0.0071	0.0261	16100	not DE
ENSG00000087448	KLHL42		724	564	744	726	542	452		690.47	620.88	615.41	602.88	573.31	584.06		SiRNA_vs_Control	-0.128	down	0.0687	0.172	744	not DE
ENSG00000087460	GNAS		41780	35996	46658	43543	34058	27577		39845.1	39626.4	38593.5	36158.6	36025.3	35634.2		SiRNA_vs_Control	-0.131	down	0	0	46700	not DE
ENSG00000087470	DNM1L		2921	2559	3387	3472	2640	2225		2785.72	2817.09	2801.58	2883.19	2792.49	2875.08		SiRNA_vs_Control	0.0253	up	0.452	0.657	3470	not DE
ENSG00000087494	PTHLH		119	94	111	110	89	70		113.49	103.48	91.81	91.35	94.14	90.45		SiRNA_vs_Control	-0.158	down	0.352	0.563	119	not DE
ENSG00000087495	PHACTR3		10	6	9	6	2	2		9.54	6.61	7.44	4.98	2.12	2.58		SiRNA_vs_Control	-1.24	down	0.0953	0.222	10	not DE
ENSG00000087502	ERGIC2		3008	2549	3475	3553	2593	2291		2868.69	2806.08	2874.37	2950.45	2742.78	2960.36		SiRNA_vs_Control	0.0169	up	0.637	0.8	3550	not DE
ENSG00000087510	TFAP2C		1248	1047	1410	1607	1269	1058		1190.2	1152.6	1166.29	1334.47	1342.3	1367.12		SiRNA_vs_Control	0.203	up	2.48e-05	0.000162	1610	not DE
ENSG00000087586	AURKA		4475	3899	5073	4758	3627	2909		4267.75	4292.23	4196.17	3951.09	3836.5	3758.92		SiRNA_vs_Control	-0.141	down	2.24e-06	1.74e-05	5070	not DE
ENSG00000087589	CASS4		0	0	7	3	2	1		0	0	5.79	2.49	2.12	1.29		SiRNA_vs_Control	-0.0253	down	0.984	0.993	7	not DE
ENSG00000087842	PIR		5295	4668	6221	5302	4146	3329		5049.78	5138.79	5145.75	4402.84	4385.48	4301.64		SiRNA_vs_Control	-0.227	down	0	0	6220	not DE
ENSG00000087884	AAMDC		220	191	285	236	167	147		209.81	210.26	235.74	195.98	176.65	189.95		SiRNA_vs_Control	-0.223	down	0.0605	0.155	285	not DE
ENSG00000087903	RFX2		342	318	388	377	292	265		326.16	350.07	320.94	313.06	308.87	342.43		SiRNA_vs_Control	-0.0501	down	0.593	0.771	388	not DE
ENSG00000087995	METTL2A		644	587	742	707	571	488		614.17	646.2	613.75	587.1	603.98	630.58		SiRNA_vs_Control	-0.043	down	0.53	0.723	742	not DE
ENSG00000088002	SULT2B1		1599	1451	1769	1164	829	705		1524.95	1597.34	1463.24	966.6	876.88	910.98		SiRNA_vs_Control	-0.73	down	0	0	1770	not DE
ENSG00000088035	ALG6		344	317	419	487	353	317		328.07	348.97	346.58	404.41	373.39	409.62		SiRNA_vs_Control	0.214	up	0.015	0.0493	487	not DE
ENSG00000088038	CNOT3		3063	2646	3403	3307	2626	2251		2921.15	2912.86	2814.82	2746.17	2777.68	2908.68		SiRNA_vs_Control	-0.0381	down	0.275	0.479	3400	not DE
ENSG00000088053	GP6		9	6	4	13	7	2		8.58	6.61	3.31	10.8	7.4	2.58		SiRNA_vs_Control	0.24	up	0.722	0.854	13	not DE
ENSG00000088179	PTPN4		830	718	1000	1112	854	670		791.56	790.41	827.16	923.42	903.33	865.75		SiRNA_vs_Control	0.162	up	0.00581	0.0219	1110	not DE
ENSG00000088205	DDX18		4832	4193	5684	6193	4884	3892		4608.22	4615.88	4701.56	5142.73	5166.11	5029.13		SiRNA_vs_Control	0.14	up	2.24e-07	2.07e-06	6190	not DE
ENSG00000088247	KHSRP		7346	6438	8402	8798	7005	5602		7005.79	7087.3	6949.78	7305.95	7409.62	7238.74		SiRNA_vs_Control	0.062	up	0.00785	0.0284	8800	not DE
ENSG00000088256	GNA11		1604	1367	1867	1834	1356	1146		1529.72	1504.87	1544.3	1522.97	1434.33	1480.83		SiRNA_vs_Control	-0.0443	down	0.326	0.536	1870	not DE
ENSG00000088280	ASAP3		414	305	471	616	480	441		394.83	335.76	389.59	511.53	507.73	569.85		SiRNA_vs_Control	0.495	up	4.1e-09	4.81e-08	616	not DE
ENSG00000088298	EDEM2		1737	1539	1875	1917	1473	1170		1656.56	1694.22	1550.92	1591.9	1558.08	1511.84		SiRNA_vs_Control	-0.0677	down	0.14	0.297	1920	not DE
ENSG00000088305	DNMT3B		447	376	497	651	578	470		426.3	413.92	411.1	540.6	611.39	607.32		SiRNA_vs_Control	0.486	up	4e-10	5.8e-09	651	not DE
ENSG00000088325	TPX2		8136	7140	9269	8961	7031	5897		7759.2	7860.1	7666.92	7441.31	7437.13	7619.93		SiRNA_vs_Control	-0.05	down	0.0307	0.0897	9270	not DE
ENSG00000088340	FER1L4		2982	2704	3432	4989	3939	3158		2843.9	2976.71	2838.8	4142.92	4166.53	4080.67		SiRNA_vs_Control	0.519	up	0	0	4990	not DE
ENSG00000088356	PDRG1		580	482	719	781	580	462		553.14	530.61	594.73	648.55	613.5	596.98		SiRNA_vs_Control	0.148	up	0.0394	0.11	781	not DE
ENSG00000088367	EPB41L1		4812	4312	5475	5085	4170	3376		4589.15	4746.89	4528.69	4222.64	4410.87	4362.37		SiRNA_vs_Control	-0.0936	down	0.00154	0.00678	5480	not DE
ENSG00000088386	SLC15A1		250	234	316	243	211	149		238.42	257.6	261.38	201.79	223.19	192.53		SiRNA_vs_Control	-0.293	down	0.00893	0.0318	316	not DE
ENSG00000088387	DOCK9		2817	2550	3271	3305	2599	2105		2686.54	2807.18	2705.63	2744.51	2749.12	2720.02		SiRNA_vs_Control	0.00399	up	0.908	0.957	3300	not DE
ENSG00000088448	ANKRD10		984	890	1164	1086	878	710		938.43	979.76	962.81	901.83	928.72	917.44		SiRNA_vs_Control	-0.0686	down	0.216	0.405	1160	not DE
ENSG00000088451	TGDS		354	304	391	372	279	237		337.61	334.66	323.42	308.91	295.12	306.24		SiRNA_vs_Control	-0.128	down	0.172	0.344	391	not DE
ENSG00000088538	DOCK3		547	493	562	736	584	494		521.67	542.72	464.86	611.18	617.73	638.33		SiRNA_vs_Control	0.291	up	8.68e-05	0.000509	736	not DE
ENSG00000088543	C3orf18		47	51	51	52	31	25		44.82	56.14	42.19	43.18	32.79	32.3		SiRNA_vs_Control	-0.377	down	0.152	0.315	52	not DE
ENSG00000088682	COQ9		1933	1785	2263	2141	1821	1479		1843.48	1965.03	1871.86	1777.91	1926.19	1911.12		SiRNA_vs_Control	-0.0185	down	0.67	0.821	2260	not DE
ENSG00000088726	TMEM40		463	443	616	492	378	365		441.56	487.68	509.53	408.56	399.83	471.64		SiRNA_vs_Control	-0.177	down	0.0378	0.107	616	not DE
ENSG00000088727	KIF9		140	120	155	158	101	87		133.52	132.1	128.21	131.2	106.83	112.42		SiRNA_vs_Control	-0.158	down	0.295	0.502	158	not DE
ENSG00000088766	CRLS1		1290	1141	1569	1483	1128	949		1230.26	1256.08	1297.81	1231.5	1193.16	1226.27		SiRNA_vs_Control	-0.0524	down	0.286	0.491	1570	not DE
ENSG00000088808	PPP1R13B		348	302	385	498	338	315		331.88	332.46	318.46	413.54	357.52	407.03		SiRNA_vs_Control	0.264	up	0.00358	0.0144	498	not DE
ENSG00000088812	ATRN		3192	2692	3671	4309	3307	2700		3044.17	2963.5	3036.5	3578.24	3498.02	3488.86		SiRNA_vs_Control	0.225	up	0	0	4310	not DE
ENSG00000088826	SMOX		1992	1690	2280	2055	1681	1372		1899.75	1860.44	1885.92	1706.49	1778.1	1772.86		SiRNA_vs_Control	-0.105	down	0.0104	0.0361	2280	not DE
ENSG00000088832	FKBP1A		10225	8939	11906	10875	8464	6984		9751.46	9840.54	9848.14	9030.72	8952.9	9024.52		SiRNA_vs_Control	-0.124	down	2.3e-09	2.71e-08	11900	not DE
ENSG00000088833	NSFL1C		4805	4142	5402	5573	4365	3564		4582.47	4559.74	4468.31	4627.88	4617.13	4605.3		SiRNA_vs_Control	0.026	up	0.344	0.554	5570	not DE
ENSG00000088836	SLC4A11		373	340	383	421	300	262		355.73	374.29	316.8	349.6	317.33	338.55		SiRNA_vs_Control	-0.0512	down	0.586	0.766	421	not DE
ENSG00000088854	C20orf194		70	50	91	74	54	57		66.76	55.04	75.27	61.45	57.12	73.65		SiRNA_vs_Control	-0.0551	down	0.794	0.897	91	not DE
ENSG00000088876	ZNF343		327	300	340	413	317	258		311.86	330.26	281.23	342.96	335.31	333.38		SiRNA_vs_Control	0.138	up	0.146	0.305	413	not DE
ENSG00000088888	MAVS		5747	4971	6376	6946	5455	4528		5480.84	5472.35	5273.96	5768.03	5770.09	5850.95		SiRNA_vs_Control	0.1	up	0.000134	0.00075	6950	not DE
ENSG00000088899	LZTS3		411	347	441	447	359	335		391.97	382	364.78	371.19	379.74	432.88		SiRNA_vs_Control	0.0498	up	0.572	0.755	447	not DE
ENSG00000088930	XRN2		4497	4082	5404	4970	3925	3334		4288.73	4493.69	4469.96	4127.14	4151.72	4308.1		SiRNA_vs_Control	-0.0759	down	0.0113	0.039	5400	not DE
ENSG00000088970	KIZ		399	343	441	513	394	334		380.52	377.59	364.78	426	416.76	431.58		SiRNA_vs_Control	0.183	up	0.0281	0.0834	513	not DE
ENSG00000088986	DYNLL1		4885	4183	5471	5179	4082	3247		4658.76	4604.88	4525.38	4300.7	4317.79	4195.68		SiRNA_vs_Control	-0.104	down	0.000222	0.00119	5470	not DE
ENSG00000089006	SNX5		3619	3145	4390	4599	3568	2946		3451.4	3462.19	3631.22	3819.06	3774.1	3806.73		SiRNA_vs_Control	0.111	up	0.000359	0.00184	4600	not DE
ENSG00000089009	RPL6		10160	9061	12010	11621	9144	7252		9689.47	9974.85	9934.16	9650.2	9672.18	9370.82		SiRNA_vs_Control	-0.0438	down	0.0478	0.129	12000	not DE
ENSG00000089012	SIRPG		103	85	137	91	57	49		98.23	93.57	113.32	75.57	60.29	63.32		SiRNA_vs_Control	-0.61	down	0.00112	0.00511	137	not DE
ENSG00000089022	MAPKAPK5		1235	1066	1395	1525	1210	959		1177.8	1173.51	1153.88	1266.38	1279.89	1239.19		SiRNA_vs_Control	0.113	up	0.0213	0.0664	1520	not DE
ENSG00000089048	ESF1		989	909	1130	1380	1101	899		943.2	1000.68	934.69	1145.97	1164.6	1161.66		SiRNA_vs_Control	0.272	up	2.83e-07	2.57e-06	1380	not DE
ENSG00000089050	RBBP9		877	839	1023	1150	876	711		836.38	923.62	846.18	954.97	926.6	918.73		SiRNA_vs_Control	0.108	up	0.0637	0.162	1150	not DE
ENSG00000089053	ANAPC5		3927	3439	4560	4442	3562	2936		3745.13	3785.84	3771.84	3688.68	3767.75	3793.81		SiRNA_vs_Control	-0.00791	down	0.79	0.894	4560	not DE
ENSG00000089057	SLC23A2		1786	1556	2133	1936	1591	1204		1703.29	1712.93	1764.33	1607.68	1682.9	1555.77		SiRNA_vs_Control	-0.0957	down	0.0288	0.0851	2130	not DE
ENSG00000089060	SLC8B1		2153	1814	2492	2424	1880	1614		2053.29	1996.95	2061.28	2012.92	1988.59	2085.56		SiRNA_vs_Control	-0.00836	down	0.832	0.919	2490	not DE
ENSG00000089063	TMEM230		3960	3344	4523	4823	3655	2879		3776.6	3681.26	3741.23	4005.07	3866.12	3720.16		SiRNA_vs_Control	0.0521	up	0.102	0.233	4820	not DE
ENSG00000089091	DZANK1		32	21	44	32	34	23		30.52	23.12	36.39	26.57	35.96	29.72		SiRNA_vs_Control	0.0148	up	0.962	0.984	44	not DE
ENSG00000089094	KDM2B		1070	883	1248	1250	1059	875		1020.45	972.05	1032.29	1038.01	1120.17	1130.65		SiRNA_vs_Control	0.115	up	0.0358	0.102	1250	not DE
ENSG00000089101	CFAP61		2	1	6	1	1	2		1.91	1.1	4.96	0.83	1.06	2.58		SiRNA_vs_Control	-0.948	down	0.432	0.641	6	not DE
ENSG00000089123	TASP1		390	327	434	359	300	229		371.94	359.98	358.99	298.12	317.33	295.91		SiRNA_vs_Control	-0.259	down	0.00467	0.0181	434	not DE
ENSG00000089127	OAS1		250	188	276	237	177	160		238.42	206.96	228.3	196.81	187.22	206.75		SiRNA_vs_Control	-0.195	down	0.0937	0.219	276	not DE
ENSG00000089154	GCN1		6169	5474	7016	7243	5849	4857		5883.3	6026.08	5803.34	6014.67	6186.85	6276.07		SiRNA_vs_Control	0.0603	up	0.0216	0.067	7240	not DE
ENSG00000089157	RPLP0		31085	26893	35098	33954	26053	21575		29645.4	29605.3	29031.6	28195.8	27557.9	27878.6		SiRNA_vs_Control	-0.0776	down	3.67e-06	2.77e-05	35100	not DE
ENSG00000089159	PXN		4690	4042	5419	4880	3985	3221		4472.8	4449.66	4482.37	4052.4	4215.18	4162.08		SiRNA_vs_Control	-0.11	down	0.00011	0.000628	5420	not DE
ENSG00000089163	SIRT4		50	44	64	51	51	50		47.68	48.44	52.94	42.35	53.95	64.61		SiRNA_vs_Control	0.0859	up	0.717	0.851	64	not DE
ENSG00000089177	KIF16B		978	854	1022	1024	811	641		932.71	940.13	845.36	850.34	857.85	828.28		SiRNA_vs_Control	-0.0956	down	0.11	0.248	1020	not DE
ENSG00000089195	TRMT6		522	468	573	688	539	438		497.82	515.2	473.96	571.32	570.13	565.97		SiRNA_vs_Control	0.203	up	0.00557	0.0211	688	not DE
ENSG00000089220	PEBP1		4407	3850	5264	5037	3900	3149		4202.9	4238.29	4354.16	4182.78	4125.27	4069.04		SiRNA_vs_Control	-0.0475	down	0.102	0.234	5260	not DE
ENSG00000089234	BRAP		967	761	1112	978	803	684		922.22	837.75	919.8	812.14	849.38	883.84		SiRNA_vs_Control	-0.081	down	0.18	0.355	1110	not DE
ENSG00000089248	ERP29		3594	3166	4270	3945	3000	2523		3427.55	3485.31	3531.96	3275.97	3173.29	3260.15		SiRNA_vs_Control	-0.105	down	0.000857	0.00405	4270	not DE
ENSG00000089280	FUS		5627	4892	6441	8573	7036	5816		5366.4	5385.38	5327.72	7119.11	7442.42	7515.26		SiRNA_vs_Control	0.456	up	0	0	8570	not DE
ENSG00000089289	IGBP1		3201	2726	3597	3412	2666	2171		3052.75	3000.93	2975.29	2833.36	2819.99	2805.3		SiRNA_vs_Control	-0.0934	down	0.00463	0.018	3600	not DE
ENSG00000089327	FXYD5		14498	12572	15978	14200	10699	8959		13826.6	13840	13216.3	11791.8	11317	11576.5		SiRNA_vs_Control	-0.236	down	0	0	16000	not DE
ENSG00000089335	ZNF302		416	385	519	587	459	386		396.73	423.83	429.29	487.45	485.51	498.78		SiRNA_vs_Control	0.234	up	0.00304	0.0124	587	not DE
ENSG00000089351	GRAMD1A		3460	2901	4068	3834	3036	2379		3299.76	3193.58	3364.88	3183.79	3211.37	3074.07		SiRNA_vs_Control	-0.058	down	0.0804	0.194	4070	not DE
ENSG00000089356	FXYD3		3572	3183	4090	3226	2403	2033		3406.57	3504.02	3383.07	2678.91	2541.8	2626.98		SiRNA_vs_Control	-0.389	down	0	0	4090	not DE
ENSG00000089486	CDIP1		505	439	569	436	326	323		481.61	483.28	470.65	362.06	344.83	417.37		SiRNA_vs_Control	-0.359	down	2.22e-05	0.000147	569	not DE
ENSG00000089505	CMTM1		50	37	46	63	41	42		47.68	40.73	38.05	52.32	43.37	54.27		SiRNA_vs_Control	0.247	up	0.317	0.527	63	not DE
ENSG00000089597	GANAB		30568	26239	34875	34236	27120	21963		29152.3	28885.3	28847.1	28429.9	28686.5	28379.9		SiRNA_vs_Control	-0.0232	down	0.135	0.288	34900	not DE
ENSG00000089639	GMIP		713	613	858	997	806	640		679.98	674.82	709.7	827.92	852.56	826.99		SiRNA_vs_Control	0.279	up	5.71e-06	4.17e-05	997	not DE
ENSG00000089682	RBM41		726	673	953	869	674	597		692.38	740.88	788.28	721.63	712.93	771.43		SiRNA_vs_Control	-0.015	down	0.82	0.911	953	not DE
ENSG00000089685	BIRC5		3626	2929	4107	3544	2796	2323		3458.07	3224.4	3397.14	2942.98	2957.5	3001.71		SiRNA_vs_Control	-0.181	down	8.44e-08	8.25e-07	4110	not DE
ENSG00000089692	LAG3		3	2	10	6	9	5		2.86	2.2	8.27	4.98	9.52	6.46		SiRNA_vs_Control	0.595	up	0.411	0.621	10	not DE
ENSG00000089693	MLF2		11650	9874	12875	11421	9022	7343		11110.5	10869.8	10649.6	9484.12	9543.13	9488.41		SiRNA_vs_Control	-0.194	down	0	0	12900	not DE
ENSG00000089723	OTUB2		81	89	101	95	89	59		77.25	97.98	83.54	78.89	94.14	76.24		SiRNA_vs_Control	-0.0475	down	0.797	0.899	101	not DE
ENSG00000089737	DDX24		2653	2322	3023	3266	2637	2178		2530.13	2556.18	2500.5	2712.12	2789.32	2814.35		SiRNA_vs_Control	0.131	up	0.000159	0.000877	3270	not DE
ENSG00000089775	ZBTB25		472	446	531	639	490	473		450.14	490.98	439.22	530.63	518.3	611.2		SiRNA_vs_Control	0.263	up	0.00102	0.00473	639	not DE
ENSG00000089818	NECAP1		650	576	754	827	649	535		619.9	634.09	623.68	686.75	686.49	691.31		SiRNA_vs_Control	0.137	up	0.0355	0.101	827	not DE
ENSG00000089820	ARHGAP4		27	15	21	26	28	11		25.75	16.51	17.37	21.59	29.62	14.21		SiRNA_vs_Control	0.147	up	0.697	0.839	28	not DE
ENSG00000089847	ANKRD24		43	35	56	41	37	27		41.01	38.53	46.32	34.05	39.14	34.89		SiRNA_vs_Control	-0.228	down	0.392	0.602	56	not DE
ENSG00000089876	DHX32		1865	1576	2114	2023	1668	1324		1778.63	1734.95	1748.61	1679.92	1764.35	1710.83		SiRNA_vs_Control	-0.0309	down	0.462	0.666	2110	not DE
ENSG00000089902	RCOR1		4452	3821	5125	4524	3339	2824		4245.82	4206.37	4239.18	3756.78	3531.87	3649.09		SiRNA_vs_Control	-0.213	down	0	0	5120	not DE
ENSG00000089916	GPATCH2L		1496	1335	1712	1933	1510	1280		1426.72	1469.64	1416.09	1605.18	1597.22	1653.98		SiRNA_vs_Control	0.171	up	0.000114	0.00065	1930	not DE
ENSG00000090006	LTBP4		2455	2088	2858	2404	2040	1652		2341.3	2298.58	2364.02	1996.31	2157.84	2134.67		SiRNA_vs_Control	-0.159	down	5.51e-05	0.000337	2860	not DE
ENSG00000090013	BLVRB		5113	4360	5825	5086	4071	3165		4876.21	4799.73	4818.19	4223.47	4306.15	4089.72		SiRNA_vs_Control	-0.199	down	0	0	5820	not DE
ENSG00000090020	SLC9A1		1667	1368	1852	1823	1410	1185		1589.8	1505.97	1531.9	1513.84	1491.44	1531.22		SiRNA_vs_Control	-0.0297	down	0.505	0.702	1850	not DE
ENSG00000090054	SPTLC1		2811	2465	3431	3135	2475	2134		2680.82	2713.61	2837.98	2603.34	2617.96	2757.49		SiRNA_vs_Control	-0.0487	down	0.183	0.359	3430	not DE
ENSG00000090060	PAPOLA		5283	4370	6118	6160	4788	4008		5038.33	4810.74	5060.55	5115.33	5064.57	5179.02		SiRNA_vs_Control	0.0412	up	0.139	0.295	6160	not DE
ENSG00000090061	CCNK		544	451	608	587	481	399		518.81	496.49	502.91	487.45	508.78	515.58		SiRNA_vs_Control	-0.00954	down	0.898	0.952	608	not DE
ENSG00000090097	PCBP4		336	310	407	354	255	220		320.44	341.27	336.65	293.97	269.73	284.28		SiRNA_vs_Control	-0.233	down	0.015	0.0493	407	not DE
ENSG00000090238	YPEL3		2004	1603	2087	1749	1391	1090		1911.19	1764.67	1726.28	1452.39	1471.35	1408.47		SiRNA_vs_Control	-0.317	down	0	2e-10	2090	not DE
ENSG00000090263	MRPS33		1354	1123	1522	1394	1119	876		1291.29	1236.26	1258.93	1157.59	1183.64	1131.94		SiRNA_vs_Control	-0.124	down	0.0121	0.0414	1520	not DE
ENSG00000090266	NDUFB2		1193	1013	1445	1376	1043	841		1137.75	1115.17	1195.24	1142.65	1103.25	1086.72		SiRNA_vs_Control	-0.0487	down	0.349	0.559	1440	not DE
ENSG00000090273	NUDC		3006	2544	3553	3515	2856	2274		2866.79	2800.57	2938.89	2918.89	3020.97	2938.4		SiRNA_vs_Control	0.0432	up	0.205	0.39	3550	not DE
ENSG00000090316	MAEA		1353	1147	1536	1610	1359	1033		1290.34	1262.68	1270.51	1336.96	1437.5	1334.81		SiRNA_vs_Control	0.104	up	0.0325	0.0938	1610	not DE
ENSG00000090339	ICAM1		1903	1658	2228	1756	1376	1145		1814.87	1825.22	1842.91	1458.2	1455.48	1479.54		SiRNA_vs_Control	-0.321	down	0	0	2230	not DE
ENSG00000090372	STRN4		5838	5065	6600	6489	5307	4191		5567.63	5575.83	5459.24	5388.54	5613.54	5415.49		SiRNA_vs_Control	-0.0159	down	0.548	0.737	6600	not DE
ENSG00000090376	IRAK3		6	3	5	3	2	4		5.72	3.3	4.14	2.49	2.12	5.17		SiRNA_vs_Control	-0.482	down	0.574	0.757	6	not DE
ENSG00000090382	LYZ		10	12	10	7	5	2		9.54	13.21	8.27	5.81	5.29	2.58		SiRNA_vs_Control	-1.12	down	0.0779	0.19	12	not DE
ENSG00000090432	MUL1		1101	918	1332	1083	873	742		1050.01	1010.58	1101.77	899.33	923.43	958.79		SiRNA_vs_Control	-0.191	down	0.000648	0.00315	1330	not DE
ENSG00000090447	TFAP4		917	856	1072	966	835	648		874.53	942.33	886.71	802.18	883.23	837.33		SiRNA_vs_Control	-0.1	down	0.0938	0.219	1070	not DE
ENSG00000090470	PDCD7		852	639	1016	873	645	480		812.54	703.45	840.39	724.95	682.26	620.24		SiRNA_vs_Control	-0.215	down	0.00306	0.0125	1020	not DE
ENSG00000090487	SPG21		4071	3616	4760	4723	3597	2993		3882.46	3980.69	3937.27	3922.03	3804.77	3867.47		SiRNA_vs_Control	-0.0244	down	0.408	0.619	4760	not DE
ENSG00000090520	DNAJB11		2219	1922	2637	2512	1987	1635		2116.23	2115.84	2181.21	2085.99	2101.77	2112.7		SiRNA_vs_Control	-0.0272	down	0.476	0.678	2640	not DE
ENSG00000090530	P3H2		776	672	963	848	712	565		740.06	739.77	796.55	704.19	753.13	730.08		SiRNA_vs_Control	-0.0618	down	0.331	0.541	963	not DE
ENSG00000090554	FLT3LG		31	33	46	49	39	25		29.56	36.33	38.05	40.69	41.25	32.3		SiRNA_vs_Control	0.146	up	0.598	0.774	49	not DE
ENSG00000090565	RAB11FIP3		1455	1203	1699	1490	1158	948		1387.62	1324.33	1405.34	1237.31	1224.89	1224.98		SiRNA_vs_Control	-0.16	down	0.000842	0.00398	1700	not DE
ENSG00000090581	GNPTG		554	491	620	652	531	457		528.34	540.52	512.84	541.43	561.67	590.52		SiRNA_vs_Control	0.0959	up	0.187	0.365	652	not DE
ENSG00000090612	ZNF268		208	191	210	289	197	191		198.37	210.26	173.7	239.99	208.38	246.8		SiRNA_vs_Control	0.261	up	0.029	0.0856	289	not DE
ENSG00000090615	GOLGA3		1516	1381	1838	2084	1623	1348		1445.79	1520.28	1520.32	1730.58	1716.75	1741.85		SiRNA_vs_Control	0.21	up	1.43e-06	1.16e-05	2080	not DE
ENSG00000090621	PABPC4		11851	10483	13945	14239	10972	8758		11302.1	11540.3	11534.7	11824.2	11605.8	11316.8		SiRNA_vs_Control	0.0167	up	0.437	0.645	14200	not DE
ENSG00000090661	CERS4		235	237	250	270	208	193		224.12	260.9	206.79	224.21	220.01	249.39		SiRNA_vs_Control	0.00576	up	0.96	0.983	270	not DE
ENSG00000090674	MCOLN1		353	313	413	410	308	277		336.65	344.57	341.62	340.47	325.79	357.93		SiRNA_vs_Control	-0.000312	down	0.997	0.999	413	not DE
ENSG00000090686	USP48		1533	1337	1808	1851	1464	1176		1462	1471.84	1495.5	1537.09	1548.56	1519.59		SiRNA_vs_Control	0.0562	up	0.203	0.388	1850	not DE
ENSG00000090776	EFNB1		2702	2322	3016	2053	1673	1241		2576.86	2556.18	2494.71	1704.83	1769.64	1603.58		SiRNA_vs_Control	-0.584	down	0	0	3020	not DE
ENSG00000090857	PDPR		1867	1644	2209	2544	2038	1638		1780.53	1809.81	1827.19	2112.56	2155.72	2116.58		SiRNA_vs_Control	0.237	up	1.7e-09	2.06e-08	2540	not DE
ENSG00000090861	AARS		4974	4606	5892	6265	5011	4187		4743.64	5070.54	4873.61	5202.52	5300.45	5410.32		SiRNA_vs_Control	0.115	up	7.31e-05	0.000437	6260	not DE
ENSG00000090863	GLG1		8879	7656	10180	10634	8207	6901		8467.79	8428.14	8420.46	8830.59	8681.06	8917.27		SiRNA_vs_Control	0.0617	up	0.00461	0.0179	10600	not DE
ENSG00000090889	KIF4A		2072	1856	2498	2090	1683	1355		1976.04	2043.19	2066.24	1735.56	1780.21	1750.89		SiRNA_vs_Control	-0.209	down	2.43e-07	2.23e-06	2500	not DE
ENSG00000090905	TNRC6A		1866	1755	2248	2721	2236	1810		1779.58	1932	1859.45	2259.55	2365.16	2338.83		SiRNA_vs_Control	0.322	up	0	0	2720	not DE
ENSG00000090924	PLEKHG2		667	652	796	778	604	460		636.11	717.76	658.42	646.06	638.89	594.4		SiRNA_vs_Control	-0.092	down	0.183	0.36	796	not DE
ENSG00000090932	DLL3		14	7	15	3	4	6		13.35	7.71	12.41	2.49	4.23	7.75		SiRNA_vs_Control	-1.29	down	0.0412	0.114	15	not DE
ENSG00000090971	NAT14		1379	1226	1626	1461	1090	987		1315.14	1349.65	1344.96	1213.23	1152.96	1275.37		SiRNA_vs_Control	-0.141	down	0.00448	0.0175	1630	not DE
ENSG00000090975	PITPNM2		1679	1491	1886	2331	1798	1448		1601.24	1641.37	1560.02	1935.69	1901.86	1871.06		SiRNA_vs_Control	0.252	up	1.9e-09	2.27e-08	2330	not DE
ENSG00000090989	EXOC1		638	566	739	749	544	466		608.45	623.08	611.27	621.98	575.42	602.15		SiRNA_vs_Control	-0.0317	down	0.644	0.805	749	not DE
ENSG00000091009	RBM27		606	486	698	741	507	461		577.93	535.02	577.36	615.33	536.29	595.69		SiRNA_vs_Control	0.0475	up	0.519	0.714	741	not DE
ENSG00000091010	POU4F3		7	10	7	10	3	3		6.68	11.01	5.79	8.3	3.17	3.88		SiRNA_vs_Control	-0.542	down	0.421	0.631	10	not DE
ENSG00000091039	OSBPL8		2242	2008	2577	2737	2084	1758		2138.17	2210.52	2131.58	2272.83	2204.38	2271.64		SiRNA_vs_Control	0.0598	up	0.114	0.254	2740	not DE
ENSG00000091073	DTX2		917	754	1007	919	674	580		874.53	830.04	832.95	763.15	712.93	749.46		SiRNA_vs_Control	-0.188	down	0.00204	0.00871	1010	not DE
ENSG00000091106	NLRC4		4	4	10	8	3	5		3.81	4.4	8.27	6.64	3.17	6.46		SiRNA_vs_Control	-0.0374	down	0.958	0.983	10	not DE
ENSG00000091127	PUS7		884	804	1049	1358	991	875		843.06	885.09	867.69	1127.7	1048.24	1130.65		SiRNA_vs_Control	0.35	up	3e-10	4.5e-09	1360	not DE
ENSG00000091129	NRCAM		3777	3456	4331	5815	4675	3840		3602.08	3804.55	3582.42	4828.84	4945.04	4961.93		SiRNA_vs_Control	0.424	up	0	0	5820	not DE
ENSG00000091136	LAMB1		10714	9167	12289	13385	10527	8826		10217.8	10091.5	10164.9	11115	11135.1	11404.7		SiRNA_vs_Control	0.142	up	0	1e-10	13400	not DE
ENSG00000091137	SLC26A4		2	7	4	6	4	6		1.91	7.71	3.31	4.98	4.23	7.75		SiRNA_vs_Control	0.406	up	0.596	0.773	7	not DE
ENSG00000091140	DLD		2928	2575	3569	2915	2267	1890		2792.4	2834.7	2952.13	2420.65	2397.95	2442.2		SiRNA_vs_Control	-0.242	down	0	2e-10	3570	not DE
ENSG00000091157	WDR7		495	431	582	543	498	385		472.08	474.47	481.41	450.91	526.77	497.49		SiRNA_vs_Control	0.0415	up	0.6	0.776	582	not DE
ENSG00000091164	TXNL1		3634	3273	4052	3896	3022	2492		3465.7	3603.1	3351.64	3235.28	3196.56	3220.09		SiRNA_vs_Control	-0.109	down	0.00107	0.00492	4050	not DE
ENSG00000091262	ABCC6		12	3	9	5	5	3		11.44	3.3	7.44	4.15	5.29	3.88		SiRNA_vs_Control	-0.75	down	0.29	0.496	12	not DE
ENSG00000091317	CMTM6		7729	6700	9001	7372	5593	4739		7371.05	7375.73	7445.25	6121.79	5916.06	6123.6		SiRNA_vs_Control	-0.289	down	0	0	9000	not DE
ENSG00000091409	ITGA6		39935	34482	46510	42608	33437	27159		38085.5	37959.7	38471.1	35382.1	35368.4	35094.1		SiRNA_vs_Control	-0.114	down	0	0	46500	not DE
ENSG00000091428	RAPGEF4		34	16	30	43	45	25		32.43	17.61	24.81	35.71	47.6	32.3		SiRNA_vs_Control	0.62	up	0.045	0.122	45	not DE
ENSG00000091436	MAP3K20		4462	4038	5199	5313	4091	3471		4255.35	4445.25	4300.39	4411.97	4327.31	4485.12		SiRNA_vs_Control	0.0248	up	0.393	0.604	5310	not DE
ENSG00000091483	FH		2965	2626	3611	3338	2563	2093		2827.68	2890.84	2986.87	2771.91	2711.04	2704.51		SiRNA_vs_Control	-0.0882	down	0.011	0.038	3610	not DE
ENSG00000091490	SEL1L3		3191	2677	3541	3382	2525	2205		3043.22	2946.99	2928.96	2808.45	2670.85	2849.24		SiRNA_vs_Control	-0.0992	down	0.00472	0.0183	3540	not DE
ENSG00000091527	CDV3		9173	7992	10615	11676	8223	6811		8748.18	8798.03	8780.28	9695.88	8697.98	8800.97		SiRNA_vs_Control	0.0475	up	0.339	0.55	11700	not DE
ENSG00000091536	MYO15A		15	13	19	20	4	16		14.31	14.31	15.72	16.61	4.23	20.67		SiRNA_vs_Control	-0.109	down	0.818	0.911	20	not DE
ENSG00000091542	ALKBH5		1966	1788	2269	2083	1540	1283		1874.95	1968.33	1876.82	1729.75	1628.95	1657.85		SiRNA_vs_Control	-0.186	down	1.31e-05	9.05e-05	2270	not DE
ENSG00000091592	NLRP1		1483	1314	1681	2307	1777	1464		1414.32	1446.52	1390.45	1915.76	1879.64	1891.74		SiRNA_vs_Control	0.422	up	0	0	2310	not DE
ENSG00000091622	PITPNM3		977	838	1145	1335	1058	827		931.75	922.52	947.1	1108.6	1119.11	1068.62		SiRNA_vs_Control	0.236	up	1.04e-05	7.31e-05	1340	not DE
ENSG00000091640	SPAG7		947	813	998	922	760	635		903.14	894.99	825.5	765.64	803.9	820.53		SiRNA_vs_Control	-0.136	down	0.0261	0.0785	998	not DE
ENSG00000091651	ORC6		876	746	954	1089	852	646		835.43	821.24	789.11	904.32	901.21	834.74		SiRNA_vs_Control	0.115	up	0.0527	0.139	1090	not DE
ENSG00000091732	ZC3HC1		717	601	790	819	625	556		683.79	661.61	653.45	680.11	661.1	718.45		SiRNA_vs_Control	0.0409	up	0.533	0.725	819	not DE
ENSG00000091831	ESR1		68	92	104	119	104	70		64.85	101.28	86.02	98.82	110.01	90.45		SiRNA_vs_Control	0.256	up	0.164	0.333	119	not DE
ENSG00000091844	RGS17		383	310	432	398	295	217		365.26	341.27	357.33	330.5	312.04	280.4		SiRNA_vs_Control	-0.198	down	0.0355	0.101	432	not DE
ENSG00000091947	TMEM101		1381	1151	1567	1592	1264	958		1317.04	1267.08	1296.16	1322.01	1337.01	1237.9		SiRNA_vs_Control	0.00851	up	0.861	0.934	1590	not DE
ENSG00000091972	CD200		50	37	41	68	60	38		47.68	40.73	33.91	56.47	63.47	49.1		SiRNA_vs_Control	0.478	up	0.05	0.133	68	not DE
ENSG00000091986	CCDC80		3850	3401	4676	6413	5148	4358		3671.7	3744.01	3867.79	5325.42	5445.36	5631.28		SiRNA_vs_Control	0.537	up	0	0	6410	not DE
ENSG00000092010	PSME1		2493	2077	2799	2796	2134	1862		2377.54	2286.48	2315.21	2321.83	2257.26	2406.02		SiRNA_vs_Control	-0.000675	down	0.986	0.993	2800	not DE
ENSG00000092020	PPP2R3C		395	352	482	453	359	267		376.71	387.5	398.69	376.18	379.74	345.01		SiRNA_vs_Control	-0.0756	down	0.384	0.594	482	not DE
ENSG00000092036	HAUS4		578	504	634	607	433	394		551.23	554.83	524.42	504.06	458.01	509.12		SiRNA_vs_Control	-0.147	down	0.0518	0.137	634	not DE
ENSG00000092051	JPH4		3	2	3	8	0	2		2.86	2.2	2.48	6.64	0	2.58		SiRNA_vs_Control	0.349	up	0.738	0.865	8	not DE
ENSG00000092067	CEBPE		6	2	2	7	2	1		5.72	2.2	1.65	5.81	2.12	1.29		SiRNA_vs_Control	0.0233	up	0.981	0.991	7	not DE
ENSG00000092068	SLC7A8		28	17	23	22	15	10		26.7	18.71	19.02	18.27	15.87	12.92		SiRNA_vs_Control	-0.435	down	0.265	0.467	28	not DE
ENSG00000092094	OSGEP		269	254	315	387	297	270		256.54	279.62	260.55	321.37	314.16	348.89		SiRNA_vs_Control	0.304	up	0.00197	0.00844	387	not DE
ENSG00000092098	RNF31		373	312	455	450	342	279		355.73	343.47	376.36	373.68	361.75	360.52		SiRNA_vs_Control	0.026	up	0.768	0.882	455	not DE
ENSG00000092108	SCFD1		1884	1598	2261	2023	1507	1254		1796.75	1759.17	1870.2	1679.92	1594.05	1620.38		SiRNA_vs_Control	-0.149	down	0.000605	0.00296	2260	not DE
ENSG00000092140	G2E3		1339	1116	1486	1398	1097	913		1276.99	1228.55	1229.16	1160.91	1160.37	1179.75		SiRNA_vs_Control	-0.094	down	0.0565	0.147	1490	not DE
ENSG00000092148	HECTD1		3114	2558	3601	3610	2823	2380		2969.78	2815.99	2978.59	2997.78	2986.06	3075.37		SiRNA_vs_Control	0.0452	up	0.187	0.365	3610	not DE
ENSG00000092199	HNRNPC		14807	12864	16867	16240	12904	10615		14121.2	14161.4	13951.7	13485.9	13649.4	13716.4		SiRNA_vs_Control	-0.0483	down	0.0102	0.0357	16900	not DE
ENSG00000092200	RPGRIP1		8	11	8	8	4	3		7.63	12.11	6.62	6.64	4.23	3.88		SiRNA_vs_Control	-0.784	down	0.229	0.422	11	not DE
ENSG00000092201	SUPT16H		3073	2741	3625	3794	3219	2498		2930.68	3017.44	2998.45	3150.58	3404.94	3227.84		SiRNA_vs_Control	0.128	up	0.000228	0.00122	3790	not DE
ENSG00000092203	TOX4		1596	1438	1773	1754	1318	1085		1522.09	1583.03	1466.55	1456.54	1394.13	1402		SiRNA_vs_Control	-0.1	down	0.0315	0.0915	1770	not DE
ENSG00000092208	GEMIN2		331	262	314	338	260	223		315.67	288.42	259.73	280.68	275.02	288.15		SiRNA_vs_Control	-0.0319	down	0.756	0.875	338	not DE
ENSG00000092295	TGM1		41	23	28	59	37	50		39.1	25.32	23.16	48.99	39.14	64.61		SiRNA_vs_Control	0.793	up	0.00545	0.0208	59	not DE
ENSG00000092330	TINF2		533	482	608	474	380	282		508.32	530.61	502.91	393.61	401.95	364.39		SiRNA_vs_Control	-0.405	down	4.35e-07	3.84e-06	608	not DE
ENSG00000092421	SEMA6A		3	4	4	4	6	2		2.86	4.4	3.31	3.32	6.35	2.58		SiRNA_vs_Control	0.23	up	0.787	0.892	6	not DE
ENSG00000092439	TRPM7		730	582	796	881	760	624		696.19	640.7	658.42	731.59	803.9	806.31		SiRNA_vs_Control	0.226	up	0.000591	0.0029	881	not DE
ENSG00000092445	TYRO3		1057	966	1263	1388	1121	915		1008.05	1063.43	1044.7	1152.61	1185.75	1182.34		SiRNA_vs_Control	0.175	up	0.000675	0.00327	1390	not DE
ENSG00000092470	WDR76		666	543	740	610	494	374		635.16	597.76	612.1	506.55	522.53	483.27		SiRNA_vs_Control	-0.285	down	7.21e-05	0.000432	740	not DE
ENSG00000092531	SNAP23		810	656	920	824	653	534		772.49	722.16	760.98	684.26	690.72	690.02		SiRNA_vs_Control	-0.129	down	0.0404	0.113	920	not DE
ENSG00000092621	PHGDH		5164	4506	5949	6332	4933	4105		4924.84	4960.45	4920.76	5258.16	5217.94	5304.36		SiRNA_vs_Control	0.0918	up	0.000421	0.00213	6330	not DE
ENSG00000092820	EZR		58941	51591	67752	52754	42049	33646		56211.3	56794.2	56041.6	43807.5	44477.8	43476.4		SiRNA_vs_Control	-0.359	down	0	0	67800	not DE
ENSG00000092841	MYL6		9600	8366	11173	12654	9818	8027		9155.4	9209.75	9241.83	10508	10385.1	10372.2		SiRNA_vs_Control	0.18	up	0	0	12700	not DE
ENSG00000092847	AGO1		1496	1312	1766	2004	1585	1236		1426.72	1444.32	1460.76	1664.14	1676.55	1597.12		SiRNA_vs_Control	0.19	up	1.64e-05	0.000112	2000	not DE
ENSG00000092853	CLSPN		224	196	271	274	188	153		213.63	215.77	224.16	227.53	198.86	197.7		SiRNA_vs_Control	-0.0599	down	0.604	0.778	274	not DE
ENSG00000092871	RFFL		876	717	1001	1108	878	699		835.43	789.31	827.98	920.1	928.72	903.23		SiRNA_vs_Control	0.165	up	0.00416	0.0163	1110	not DE
ENSG00000092929	UNC13D		2278	2114	2697	2822	2286	1816		2172.5	2327.21	2230.84	2343.42	2418.04	2346.58		SiRNA_vs_Control	0.0798	up	0.0362	0.103	2820	not DE
ENSG00000092931	MFSD11		354	279	421	407	293	281		337.61	307.14	348.23	337.98	309.92	363.1		SiRNA_vs_Control	0.0187	up	0.843	0.925	421	not DE
ENSG00000092964	DPYSL2		1192	1082	1361	1115	846	706		1136.8	1191.12	1125.76	925.91	894.87	912.27		SiRNA_vs_Control	-0.335	down	5e-10	6e-09	1360	not DE
ENSG00000092969	TGFB2		642	534	697	1591	1253	1019		612.27	587.86	576.53	1321.18	1325.38	1316.72		SiRNA_vs_Control	1.16	up	0	0	1590	DE
ENSG00000092978	GPATCH2		719	599	909	820	663	529		685.7	659.41	751.89	680.94	701.3	683.56		SiRNA_vs_Control	-0.0258	down	0.699	0.84	909	not DE
ENSG00000093000	NUP50		2767	2356	3202	3063	2360	2002		2638.85	2593.61	2648.56	2543.55	2496.32	2586.93		SiRNA_vs_Control	-0.0487	down	0.164	0.332	3200	not DE
ENSG00000093009	CDC45		976	838	1092	1085	814	686		930.8	922.52	903.26	901	861.02	886.43		SiRNA_vs_Control	-0.0561	down	0.322	0.531	1090	not DE
ENSG00000093010	COMT		3162	2786	3645	3592	2906	2404		3015.56	3066.98	3014.99	2982.84	3073.86	3106.38		SiRNA_vs_Control	0.00897	up	0.785	0.892	3640	not DE
ENSG00000093144	ECHDC1		2278	2014	2634	2597	2003	1602		2172.5	2217.12	2178.73	2156.58	2118.7	2070.06		SiRNA_vs_Control	-0.0473	down	0.213	0.4	2630	not DE
ENSG00000093167	LRRFIP2		1056	912	1213	1005	822	626		1007.09	1003.98	1003.34	834.56	869.48	808.9		SiRNA_vs_Control	-0.261	down	3.56e-06	2.69e-05	1210	not DE
ENSG00000093183	SEC22C		948	749	986	922	743	653		904.1	824.54	815.58	765.64	785.92	843.79		SiRNA_vs_Control	-0.0913	down	0.146	0.305	986	not DE
ENSG00000093217	XYLB		206	172	206	256	226	165		196.46	189.35	170.39	212.59	239.05	213.21		SiRNA_vs_Control	0.26	up	0.029	0.0856	256	not DE
ENSG00000094631	HDAC6		1185	1051	1417	1571	1242	1035		1130.12	1157	1172.08	1304.58	1313.74	1337.4		SiRNA_vs_Control	0.192	up	8.06e-05	0.000477	1570	not DE
ENSG00000094755	GABRP		12	7	8	11	16	16		11.44	7.71	6.62	9.13	16.92	20.67		SiRNA_vs_Control	0.83	up	0.1	0.23	16	not DE
ENSG00000094804	CDC6		2913	2620	3374	3253	2513	2106		2778.09	2884.24	2790.83	2701.33	2658.16	2721.31		SiRNA_vs_Control	-0.0643	down	0.0603	0.155	3370	not DE
ENSG00000094841	UPRT		100	102	134	136	111	83		95.37	112.29	110.84	112.94	117.41	107.25		SiRNA_vs_Control	0.087	up	0.586	0.766	136	not DE
ENSG00000094880	CDC23		1904	1574	2116	2231	1819	1396		1815.82	1732.75	1750.27	1852.65	1924.07	1803.87		SiRNA_vs_Control	0.0755	up	0.0728	0.179	2230	not DE
ENSG00000094914	AAAS		1943	1673	2189	2226	1690	1366		1853.02	1841.73	1810.65	1848.49	1787.62	1765.1		SiRNA_vs_Control	-0.0248	down	0.547	0.736	2230	not DE
ENSG00000094916	CBX5		5641	4964	6333	6824	5394	4483		5379.75	5464.64	5238.39	5666.72	5705.57	5792.8		SiRNA_vs_Control	0.0942	up	0.000357	0.00183	6820	not DE
ENSG00000094975	SUCO		1312	1185	1507	1682	1204	1105		1251.24	1304.51	1246.53	1396.75	1273.55	1427.85		SiRNA_vs_Control	0.109	up	0.0321	0.0931	1680	not DE
ENSG00000095002	MSH2		2423	2194	2887	3082	2455	1964		2310.79	2415.28	2388	2559.33	2596.81	2537.82		SiRNA_vs_Control	0.114	up	0.00157	0.00691	3080	not DE
ENSG00000095015	MAP3K1		1512	1271	1727	2449	1860	1584		1441.98	1399.19	1428.5	2033.68	1967.44	2046.8		SiRNA_vs_Control	0.501	up	0	0	2450	not DE
ENSG00000095059	DHPS		4058	3416	4749	4188	3337	2707		3870.06	3760.52	3928.17	3477.76	3529.75	3497.91		SiRNA_vs_Control	-0.139	down	5.24e-06	3.87e-05	4750	not DE
ENSG00000095066	HOOK2		3424	2903	3996	4568	3851	3076		3265.43	3195.78	3305.32	3793.32	4073.44	3974.72		SiRNA_vs_Control	0.275	up	0	0	4570	not DE
ENSG00000095139	ARCN1		15646	13596	18080	16068	12513	10499		14921.4	14967.2	14955	13343	13235.8	13566.5		SiRNA_vs_Control	-0.16	down	0	0	18100	not DE
ENSG00000095203	EPB41L4B		1456	1346	1727	1572	1220	1052		1388.57	1481.75	1428.5	1305.41	1290.47	1359.36		SiRNA_vs_Control	-0.121	down	0.0108	0.0374	1730	not DE
ENSG00000095209	TMEM38B		1270	1102	1426	1429	1159	983		1211.18	1213.14	1179.53	1186.66	1225.95	1270.2		SiRNA_vs_Control	0.0288	up	0.564	0.748	1430	not DE
ENSG00000095261	PSMD5		2141	1816	2415	2256	1796	1555		2041.85	1999.15	1997.59	1873.41	1899.74	2009.33		SiRNA_vs_Control	-0.0658	down	0.104	0.238	2420	not DE
ENSG00000095303	PTGS1		50	28	37	36	33	26		47.68	30.82	30.6	29.89	34.91	33.6		SiRNA_vs_Control	-0.155	down	0.594	0.772	50	not DE
ENSG00000095319	NUP188		3305	2959	3746	4197	3263	2647		3151.94	3257.43	3098.53	3485.23	3451.48	3420.38		SiRNA_vs_Control	0.126	up	9.01e-05	0.000526	4200	not DE
ENSG00000095321	CRAT		1761	1503	1978	1784	1363	1165		1679.44	1654.58	1636.12	1481.45	1441.73	1505.38		SiRNA_vs_Control	-0.167	down	0.00014	0.000782	1980	not DE
ENSG00000095370	SH2D3C		31	30	36	29	17	18		29.56	33.03	29.78	24.08	17.98	23.26		SiRNA_vs_Control	-0.493	down	0.13	0.281	36	not DE
ENSG00000095380	NANS		1630	1481	1973	1860	1414	1158		1554.51	1630.37	1631.98	1544.56	1495.68	1496.33		SiRNA_vs_Control	-0.0849	down	0.0563	0.146	1970	not DE
ENSG00000095383	TBC1D2		2329	1972	2737	2459	1921	1622		2221.14	2170.89	2263.93	2041.98	2031.96	2095.9		SiRNA_vs_Control	-0.112	down	0.00352	0.0141	2740	not DE
ENSG00000095397	WHRN		545	484	602	747	541	460		519.76	532.81	497.95	620.32	572.25	594.4		SiRNA_vs_Control	0.209	up	0.00381	0.0151	747	not DE
ENSG00000095485	CWF19L1		502	411	595	558	395	353		478.75	452.45	492.16	463.37	417.82	456.14		SiRNA_vs_Control	-0.0914	down	0.253	0.452	595	not DE
ENSG00000095539	SEMA4G		35	24	39	43	52	32		33.38	26.42	32.26	35.71	55	41.35		SiRNA_vs_Control	0.507	up	0.071	0.176	52	not DE
ENSG00000095564	BTAF1		1516	1279	1667	2085	1547	1333		1445.79	1407.99	1378.87	1731.41	1636.36	1722.46		SiRNA_vs_Control	0.267	up	2.9e-09	3.43e-08	2080	not DE
ENSG00000095574	IKZF5		395	332	465	485	367	314		376.71	365.48	384.63	402.75	388.2	405.74		SiRNA_vs_Control	0.0848	up	0.317	0.527	485	not DE
ENSG00000095585	BLNK		4	3	8	6	7	1		3.81	3.3	6.62	4.98	7.4	1.29		SiRNA_vs_Control	0.0094	up	0.991	0.996	8	not DE
ENSG00000095596	CYP26A1		82	63	90	93	81	80		78.2	69.35	74.44	77.23	85.68	103.37		SiRNA_vs_Control	0.245	up	0.192	0.372	93	not DE
ENSG00000095637	SORBS1		4322	3682	4894	4571	3604	2963		4121.84	4053.35	4048.11	3795.81	3812.18	3828.7		SiRNA_vs_Control	-0.0963	down	0.00088	0.00414	4890	not DE
ENSG00000095739	BAMBI		351	336	401	448	392	289		334.74	369.89	331.69	372.02	414.64	373.44		SiRNA_vs_Control	0.166	up	0.0655	0.165	448	not DE
ENSG00000095752	IL11		179	144	188	124	87	80		170.71	158.52	155.51	102.97	92.03	103.37		SiRNA_vs_Control	-0.699	down	2.44e-06	1.89e-05	188	not DE
ENSG00000095787	WAC		3657	2999	4141	4109	3134	2571		3487.64	3301.46	3425.26	3412.16	3315.03	3322.17		SiRNA_vs_Control	-0.0233	down	0.472	0.675	4140	not DE
ENSG00000095794	CREM		222	187	254	252	199	150		211.72	205.86	210.1	209.26	210.49	193.83		SiRNA_vs_Control	-0.0295	down	0.798	0.899	254	not DE
ENSG00000095906	NUBP2		1943	1614	2266	2141	1815	1482		1853.02	1776.78	1874.34	1777.91	1919.84	1915		SiRNA_vs_Control	0.0235	up	0.587	0.766	2270	not DE
ENSG00000095951	HIVEP1		989	867	1148	1290	1034	875		943.2	954.44	949.58	1071.23	1093.73	1130.65		SiRNA_vs_Control	0.208	up	9.21e-05	0.000536	1290	not DE
ENSG00000096060	FKBP5		366	370	470	597	435	398		349.05	407.32	388.76	495.76	460.13	514.28		SiRNA_vs_Control	0.361	up	1.84e-05	0.000124	597	not DE
ENSG00000096063	SRPK1		5393	4851	6319	6572	4929	4084		5143.24	5340.25	5226.81	5457.46	5213.71	5277.22		SiRNA_vs_Control	0.0235	up	0.394	0.605	6570	not DE
ENSG00000096070	BRPF3		2668	2206	3012	3404	2644	2178		2544.44	2428.49	2491.4	2826.72	2796.72	2814.35		SiRNA_vs_Control	0.176	up	4.03e-07	3.58e-06	3400	not DE
ENSG00000096080	MRPS18A		1301	1150	1394	1298	1066	858		1240.75	1265.98	1153.06	1077.87	1127.57	1108.68		SiRNA_vs_Control	-0.142	down	0.00684	0.0252	1390	not DE
ENSG00000096092	TMEM14A		1407	1206	1710	1570	1205	977		1341.84	1327.63	1414.44	1303.74	1274.6	1262.45		SiRNA_vs_Control	-0.0888	down	0.0653	0.165	1710	not DE
ENSG00000096093	EFHC1		452	384	507	548	468	362		431.07	422.73	419.37	455.07	495.03	467.77		SiRNA_vs_Control	0.154	up	0.0529	0.139	548	not DE
ENSG00000096384	HSP90AB1		70393	60831	81190	82556	65474	53654		67132.9	66966.1	67156.9	68555.4	69255.9	69330.1		SiRNA_vs_Control	0.0414	up	0.00203	0.00866	82600	not DE
ENSG00000096401	CDC5L		2195	2028	2614	2420	1875	1603		2093.34	2232.53	2162.19	2009.59	1983.3	2071.35		SiRNA_vs_Control	-0.0979	down	0.0135	0.0453	2610	not DE
ENSG00000096433	ITPR3		10810	9115	12569	13245	10877	8860		10309.4	10034.3	10396.5	10998.8	11505.3	11448.6		SiRNA_vs_Control	0.142	up	7e-10	9.5e-09	13200	not DE
ENSG00000096654	ZNF184		396	345	522	394	309	228		377.66	379.79	431.78	327.18	326.85	294.61		SiRNA_vs_Control	-0.325	down	0.000456	0.00229	522	not DE
ENSG00000096696	DSP		5769	5117	6581	7986	6430	5016		5501.82	5633.07	5443.52	6631.66	6801.41	6481.53		SiRNA_vs_Control	0.266	up	0	0	7990	not DE
ENSG00000096717	SIRT1		787	703	957	908	722	621		750.55	773.9	791.59	754.01	763.7	802.44		SiRNA_vs_Control	-0.00133	down	0.983	0.992	957	not DE
ENSG00000096746	HNRNPH3		6659	5650	7845	7885	6437	5150		6350.61	6219.83	6489.05	6547.79	6808.82	6654.68		SiRNA_vs_Control	0.0688	up	0.00747	0.0273	7880	not DE
ENSG00000096872	IFT74		422	353	535	499	378	292		402.46	388.6	442.53	414.37	399.83	377.31		SiRNA_vs_Control	-0.0494	down	0.565	0.75	535	not DE
ENSG00000096968	JAK2		134	120	148	138	114	89		127.79	132.1	122.42	114.6	120.58	115		SiRNA_vs_Control	-0.124	down	0.406	0.616	148	not DE
ENSG00000097007	ABL1		2689	2235	2999	3055	2458	2011		2564.47	2460.41	2480.65	2536.9	2599.98	2598.55		SiRNA_vs_Control	0.0421	up	0.237	0.432	3060	not DE
ENSG00000097021	ACOT7		1237	1073	1365	1394	1173	979		1179.71	1181.22	1129.07	1157.59	1240.76	1265.03		SiRNA_vs_Control	0.0671	up	0.194	0.375	1390	not DE
ENSG00000097033	SH3GLB1		4122	3647	4704	4154	3108	2630		3931.1	4014.82	3890.95	3449.53	3287.53	3398.41		SiRNA_vs_Control	-0.222	down	0	0	4700	not DE
ENSG00000097046	CDC7		1259	1171	1535	1549	1172	999		1200.69	1289.1	1269.69	1286.31	1239.7	1290.88		SiRNA_vs_Control	0.0223	up	0.652	0.81	1550	not DE
ENSG00000097096	SYDE2		182	150	216	262	186	178		173.57	165.13	178.67	217.57	196.74	230.01		SiRNA_vs_Control	0.311	up	0.0102	0.0356	262	not DE
ENSG00000099139	PCSK5		1169	1051	1353	1551	1137	921		1114.86	1157	1119.14	1287.97	1202.68	1190.09		SiRNA_vs_Control	0.123	up	0.0165	0.0533	1550	not DE
ENSG00000099194	SCD		6477	5678	7354	4112	3203	2631		6177.04	6250.65	6082.92	3414.65	3388.01	3399.7		SiRNA_vs_Control	-0.859	down	0	0	7350	not DE
ENSG00000099203	TMED1		481	373	532	507	426	360		458.72	410.62	440.05	421.02	450.61	465.18		SiRNA_vs_Control	0.0227	up	0.782	0.89	532	not DE
ENSG00000099204	ABLIM1		4555	3988	5408	5635	4556	3738		4344.05	4390.21	4473.27	4679.36	4819.17	4830.13		SiRNA_vs_Control	0.116	up	3.86e-05	0.000244	5640	not DE
ENSG00000099219	ERMP1		4497	4041	5331	5734	4539	3729		4288.73	4448.55	4409.58	4761.58	4801.18	4818.5		SiRNA_vs_Control	0.129	up	3.27e-06	2.48e-05	5730	not DE
ENSG00000099246	RAB18		923	809	1093	1161	904	733		880.25	890.59	904.08	964.11	956.22	947.16		SiRNA_vs_Control	0.101	up	0.0696	0.173	1160	not DE
ENSG00000099250	NRP1		1471	1290	1730	1188	874	677		1402.87	1420.1	1430.98	986.53	924.48	874.8		SiRNA_vs_Control	-0.604	down	0	0	1730	not DE
ENSG00000099251	HSD17B7P2		27	23	23	29	17	18		25.75	25.32	19.02	24.08	17.98	23.26		SiRNA_vs_Control	-0.0898	down	0.798	0.899	29	not DE
ENSG00000099256	PRTFDC1		29	32	30	57	37	34		27.66	35.23	24.81	47.33	39.14	43.93		SiRNA_vs_Control	0.59	up	0.0353	0.101	57	not DE
ENSG00000099260	PALMD		11	5	15	4	3	3		10.49	5.5	12.41	3.32	3.17	3.88		SiRNA_vs_Control	-1.48	down	0.0358	0.102	15	not DE
ENSG00000099282	TSPAN15		6712	5900	7751	8130	6382	5120		6401.15	6495.04	6411.3	6751.24	6750.64	6615.91		SiRNA_vs_Control	0.0604	up	0.0115	0.0395	8130	not DE
ENSG00000099290	WASHC2A		401	392	457	452	373	306		382.43	431.54	378.01	375.35	394.55	395.4		SiRNA_vs_Control	-0.0311	down	0.72	0.853	457	not DE
ENSG00000099308	MAST3		503	442	627	548	474	367		479.7	486.58	518.63	455.07	501.38	474.23		SiRNA_vs_Control	-0.058	down	0.456	0.661	627	not DE
ENSG00000099330	OCEL1		834	690	923	825	652	500		795.38	759.59	763.47	685.09	689.66	646.09		SiRNA_vs_Control	-0.195	down	0.00205	0.00877	923	not DE
ENSG00000099331	MYO9B		5274	4521	5928	6067	5112	4222		5029.75	4976.96	4903.39	5038.1	5407.28	5455.54		SiRNA_vs_Control	0.0906	up	0.00294	0.0121	6070	not DE
ENSG00000099337	KCNK6		24	19	21	19	23	18		22.89	20.92	17.37	15.78	24.33	23.26		SiRNA_vs_Control	0.0368	up	0.921	0.963	24	not DE
ENSG00000099338	CATSPERG		23	16	25	24	17	11		21.93	17.61	20.68	19.93	17.98	14.21		SiRNA_vs_Control	-0.195	down	0.61	0.782	25	not DE
ENSG00000099341	PSMD8		5676	4962	6510	5973	4772	3870		5413.13	5462.44	5384.8	4960.04	5047.64	5000.7		SiRNA_vs_Control	-0.116	down	8.39e-06	5.97e-05	6510	not DE
ENSG00000099364	FBXL19		2721	2166	2983	3057	2557	2018		2594.98	2384.45	2467.41	2538.57	2704.7	2607.6		SiRNA_vs_Control	0.0743	up	0.0549	0.144	3060	not DE
ENSG00000099365	STX1B		27	18	16	27	18	15		25.75	19.82	13.23	22.42	19.04	19.38		SiRNA_vs_Control	0.0682	up	0.858	0.932	27	not DE
ENSG00000099377	HSD3B7		36	30	35	37	31	20		34.33	33.03	28.95	30.73	32.79	25.84		SiRNA_vs_Control	-0.0953	down	0.749	0.871	37	not DE
ENSG00000099381	SETD1A		2307	1973	2594	2757	2196	1874		2200.16	2171.99	2145.65	2289.44	2322.85	2421.53		SiRNA_vs_Control	0.108	up	0.00435	0.017	2760	not DE
ENSG00000099385	BCL7C		1374	1143	1548	1305	1001	844		1310.37	1258.28	1280.44	1083.69	1058.82	1090.59		SiRNA_vs_Control	-0.252	down	4.31e-07	3.8e-06	1550	not DE
ENSG00000099622	CIRBP		1454	1317	1766	2012	1673	1382		1386.66	1449.83	1460.76	1670.79	1769.64	1785.78		SiRNA_vs_Control	0.279	up	7e-10	8.9e-09	2010	not DE
ENSG00000099624	ATP5F1D		3233	2845	3732	3528	2889	2198		3083.27	3131.93	3086.95	2929.69	3055.88	2840.19		SiRNA_vs_Control	-0.0743	down	0.0294	0.0865	3730	not DE
ENSG00000099625	CBARP		197	163	230	245	189	126		187.88	179.44	190.25	203.45	199.92	162.81		SiRNA_vs_Control	0.0309	up	0.804	0.902	245	not DE
ENSG00000099725	PRKY		10	5	5	13	6	8		9.54	5.5	4.14	10.8	6.35	10.34		SiRNA_vs_Control	0.53	up	0.384	0.594	13	not DE
ENSG00000099769	IGFALS		1	5	6	3	6	1		0.95	5.5	4.96	2.49	6.35	1.29		SiRNA_vs_Control	-0.154	down	0.866	0.937	6	not DE
ENSG00000099783	HNRNPM		3181	2884	4060	4289	3406	2819		3033.68	3174.87	3358.26	3561.63	3602.74	3642.63		SiRNA_vs_Control	0.174	up	9.18e-07	7.62e-06	4290	not DE
ENSG00000099785	MARCH2		489	421	548	648	511	407		466.35	463.46	453.28	538.11	540.52	525.91		SiRNA_vs_Control	0.216	up	0.00385	0.0153	648	not DE
ENSG00000099795	NDUFB7		3816	3155	4194	4046	3315	2579		3639.27	3473.2	3469.1	3359.84	3506.48	3332.51		SiRNA_vs_Control	-0.0529	down	0.108	0.243	4190	not DE
ENSG00000099797	TECR		4135	3532	4794	4230	3404	2690		3943.5	3888.22	3965.39	3512.64	3600.62	3475.94		SiRNA_vs_Control	-0.156	down	2.2e-07	2.04e-06	4790	not DE
ENSG00000099800	TIMM13		1375	1248	1661	1867	1580	1220		1311.32	1373.87	1373.91	1550.38	1671.26	1576.45		SiRNA_vs_Control	0.24	up	2.78e-07	2.54e-06	1870	not DE
ENSG00000099804	CDC34		2866	2394	3279	3171	2579	1927		2733.27	2635.45	2712.25	2633.23	2727.97	2490.01		SiRNA_vs_Control	-0.0402	down	0.28	0.484	3280	not DE
ENSG00000099810	MTAP		1971	1724	2326	2189	1679	1397		1879.72	1897.87	1923.97	1817.77	1775.98	1805.16		SiRNA_vs_Control	-0.0787	down	0.0511	0.135	2330	not DE
ENSG00000099812	MISP		3502	2965	4077	3461	2882	2198		3339.81	3264.03	3372.32	2874.05	3048.47	2840.19		SiRNA_vs_Control	-0.188	down	4.43e-08	4.52e-07	4080	not DE
ENSG00000099814	CEP170B		2522	2167	2773	2658	2150	1734		2405.2	2385.55	2293.71	2207.23	2274.19	2240.62		SiRNA_vs_Control	-0.0754	down	0.0442	0.121	2770	not DE
ENSG00000099817	POLR2E		8365	7000	9498	9267	7689	6189		7977.6	7705.98	7856.34	7695.42	8133.13	7997.24		SiRNA_vs_Control	0.0159	up	0.528	0.721	9500	not DE
ENSG00000099821	POLRMT		2612	2142	2873	2919	2473	1912		2491.03	2358.03	2376.42	2423.97	2615.85	2470.63		SiRNA_vs_Control	0.0547	up	0.158	0.323	2920	not DE
ENSG00000099822	HCN2		396	329	430	410	310	251		377.66	362.18	355.68	340.47	327.91	324.33		SiRNA_vs_Control	-0.139	down	0.121	0.266	430	not DE
ENSG00000099840	IZUMO4		13	4	14	23	25	12		12.4	4.4	11.58	19.1	26.44	15.51		SiRNA_vs_Control	1.08	up	0.0184	0.0585	25	not DE
ENSG00000099849	RASSF7		472	413	622	597	456	380		450.14	454.65	514.49	495.76	482.34	491.02		SiRNA_vs_Control	0.0464	up	0.557	0.744	622	not DE
ENSG00000099860	GADD45B		925	788	1165	993	746	568		882.16	867.47	963.64	824.6	789.09	733.95		SiRNA_vs_Control	-0.206	down	0.00104	0.00479	1160	not DE
ENSG00000099866	MADCAM1		46	35	42	53	47	27		43.87	38.53	34.74	44.01	49.71	34.89		SiRNA_vs_Control	0.148	up	0.572	0.756	53	not DE
ENSG00000099875	MKNK2		4200	3684	4901	5870	4472	3548		4005.49	4055.55	4053.9	4874.51	4730.31	4584.62		SiRNA_vs_Control	0.23	up	0	0	5870	not DE
ENSG00000099889	ARVCF		79	72	97	121	100	89		75.34	79.26	80.23	100.48	105.78	115		SiRNA_vs_Control	0.445	up	0.0102	0.0355	121	not DE
ENSG00000099899	TRMT2A		516	442	599	686	544	457		492.1	486.58	495.47	569.66	575.42	590.52		SiRNA_vs_Control	0.233	up	0.00125	0.00567	686	not DE
ENSG00000099901	RANBP1		3357	2840	3762	3826	3160	2537		3201.53	3126.43	3111.77	3177.15	3342.53	3278.24		SiRNA_vs_Control	0.0524	up	0.11	0.248	3830	not DE
ENSG00000099904	ZDHHC8		1428	1297	1678	1753	1404	1169		1361.87	1427.81	1387.97	1455.71	1485.1	1510.55		SiRNA_vs_Control	0.0906	up	0.0475	0.128	1750	not DE
ENSG00000099910	KLHL22		365	327	436	400	310	278		348.1	359.98	360.64	332.16	327.91	359.22		SiRNA_vs_Control	-0.0725	down	0.42	0.63	436	not DE
ENSG00000099917	MED15		2991	2586	3381	3399	2604	2226		2852.48	2846.81	2796.62	2822.57	2754.41	2876.37		SiRNA_vs_Control	-0.00755	down	0.824	0.915	3400	not DE
ENSG00000099937	SERPIND1		34	30	35	71	54	48		32.43	33.03	28.95	58.96	57.12	62.02		SiRNA_vs_Control	0.919	up	0.000245	0.0013	71	not DE
ENSG00000099940	SNAP29		1169	938	1336	1063	805	663		1114.86	1032.6	1105.08	882.73	851.5	856.71		SiRNA_vs_Control	-0.328	down	4.2e-09	4.85e-08	1340	not DE
ENSG00000099942	CRKL		2455	2189	2903	3042	2305	1987		2341.3	2409.77	2401.24	2526.11	2438.14	2567.54		SiRNA_vs_Control	0.074	up	0.0422	0.116	3040	not DE
ENSG00000099949	LZTR1		303	226	309	370	300	231		288.97	248.79	255.59	307.25	317.33	298.49		SiRNA_vs_Control	0.219	up	0.0296	0.0869	370	not DE
ENSG00000099953	MMP11		86	72	83	79	67	53		82.02	79.26	68.65	65.6	70.87	68.49		SiRNA_vs_Control	-0.164	down	0.402	0.613	86	not DE
ENSG00000099956	SMARCB1		2610	2157	2976	2615	2063	1732		2489.12	2374.54	2461.62	2171.52	2182.16	2238.04		SiRNA_vs_Control	-0.155	down	3.25e-05	0.000209	2980	not DE
ENSG00000099957	P2RX6		81	56	95	95	58	47		77.25	61.65	78.58	78.89	61.35	60.73		SiRNA_vs_Control	-0.107	down	0.602	0.777	95	not DE
ENSG00000099968	BCL2L13		1954	1611	2219	2187	1680	1462		1863.51	1773.48	1835.46	1816.11	1777.04	1889.15		SiRNA_vs_Control	-0.000174	down	0.997	0.999	2220	not DE
ENSG00000099974	DDTL		18	21	30	28	19	23		17.17	23.12	24.81	23.25	20.1	29.72		SiRNA_vs_Control	0.151	up	0.666	0.819	30	not DE
ENSG00000099977	DDT		217	197	260	214	186	129		206.95	216.87	215.06	177.71	196.74	166.69		SiRNA_vs_Control	-0.236	down	0.0487	0.131	260	not DE
ENSG00000099991	CABIN1		1846	1688	2169	2283	1739	1466		1760.51	1858.24	1794.1	1895.83	1839.45	1894.32		SiRNA_vs_Control	0.0578	up	0.16	0.327	2280	not DE
ENSG00000099992	TBC1D10A		1224	1029	1404	1298	1017	802		1167.31	1132.78	1161.33	1077.87	1075.74	1036.32		SiRNA_vs_Control	-0.117	down	0.023	0.0706	1400	not DE
ENSG00000099994	SUSD2		2	2	3	6	3	2		1.91	2.2	2.48	4.98	3.17	2.58		SiRNA_vs_Control	0.733	up	0.453	0.659	6	not DE
ENSG00000099995	SF3A1		6979	6196	7970	8128	6531	5269		6655.79	6820.9	6592.45	6749.58	6908.25	6808.45		SiRNA_vs_Control	0.0287	up	0.239	0.435	8130	not DE
ENSG00000099999	RNF215		1210	965	1393	1025	802	676		1153.96	1062.32	1152.23	851.17	848.33	873.51		SiRNA_vs_Control	-0.392	down	0	0	1390	not DE
ENSG00000100003	SEC14L2		3760	3356	4415	2915	2293	1933		3585.87	3694.47	3651.9	2420.65	2425.45	2497.77		SiRNA_vs_Control	-0.575	down	0	0	4420	not DE
ENSG00000100014	SPECC1L		819	714	942	863	649	534		781.07	786.01	779.18	716.64	686.49	690.02		SiRNA_vs_Control	-0.162	down	0.00883	0.0315	942	not DE
ENSG00000100023	PPIL2		987	834	1048	1244	1030	877		941.29	918.11	866.86	1033.03	1089.5	1133.23		SiRNA_vs_Control	0.254	up	7.76e-06	5.57e-05	1240	not DE
ENSG00000100024	UPB1		2	6	9	3	6	1		1.91	6.61	7.44	2.49	6.35	1.29		SiRNA_vs_Control	-0.645	down	0.444	0.651	9	not DE
ENSG00000100027	YPEL1		21	19	19	21	18	13		20.03	20.92	15.72	17.44	19.04	16.8		SiRNA_vs_Control	-0.0779	down	0.84	0.923	21	not DE
ENSG00000100028	SNRPD3		3226	2914	3799	3947	3105	2482		3076.6	3207.89	3142.37	3277.63	3284.35	3207.17		SiRNA_vs_Control	0.053	up	0.101	0.231	3950	not DE
ENSG00000100029	PES1		6144	5259	6865	7118	5796	4672		5859.46	5789.4	5678.44	5910.86	6130.79	6037.02		SiRNA_vs_Control	0.0609	up	0.0189	0.0598	7120	not DE
ENSG00000100030	MAPK1		3700	3216	4433	4607	3578	2894		3528.64	3540.35	3666.79	3825.7	3784.67	3739.54		SiRNA_vs_Control	0.0803	up	0.00875	0.0313	4610	not DE
ENSG00000100031	GGT1		15	20	31	19	22	19		14.31	22.02	25.64	15.78	23.27	24.55		SiRNA_vs_Control	0.0103	up	0.978	0.99	31	not DE
ENSG00000100034	PPM1F		768	619	884	1085	895	706		732.43	681.43	731.21	901	946.7	912.27		SiRNA_vs_Control	0.361	up	2.2e-09	2.68e-08	1080	not DE
ENSG00000100036	SLC35E4		907	737	925	897	718	560		864.99	811.33	765.12	744.88	759.47	723.62		SiRNA_vs_Control	-0.129	down	0.042	0.116	925	not DE
ENSG00000100038	TOP3B		5	11	11	13	5	14		4.77	12.11	9.1	10.8	5.29	18.09		SiRNA_vs_Control	0.38	up	0.498	0.696	14	not DE
ENSG00000100053	CRYBB3		4	8	8	14	17	3		3.81	8.81	6.62	11.63	17.98	3.88		SiRNA_vs_Control	0.838	up	0.166	0.335	17	not DE
ENSG00000100055	CYTH4		13	19	9	11	6	4		12.4	20.92	7.44	9.13	6.35	5.17		SiRNA_vs_Control	-0.92	down	0.0996	0.23	19	not DE
ENSG00000100056	ESS2		750	680	831	737	635	525		715.27	748.58	687.37	612.01	671.68	678.39		SiRNA_vs_Control	-0.135	down	0.044	0.12	831	not DE
ENSG00000100058	CRYBB2P1		368	291	420	369	314	260		350.96	320.35	347.41	306.42	332.14	335.96		SiRNA_vs_Control	-0.0715	down	0.442	0.649	420	not DE
ENSG00000100060	MFNG		166	130	163	173	122	131		158.31	143.11	134.83	143.66	129.05	169.27		SiRNA_vs_Control	0.0124	up	0.931	0.968	173	not DE
ENSG00000100065	CARD10		3465	2855	3888	4041	3310	2655		3304.53	3142.94	3215.99	3355.69	3501.19	3430.71		SiRNA_vs_Control	0.0887	up	0.00659	0.0244	4040	not DE
ENSG00000100068	LRP5L		57	48	57	68	62	49		54.36	52.84	47.15	56.47	65.58	63.32		SiRNA_vs_Control	0.262	up	0.236	0.43	68	not DE
ENSG00000100075	SLC25A1		2973	2605	3553	3164	2509	2008		2835.31	2867.73	2938.89	2627.42	2653.93	2594.68		SiRNA_vs_Control	-0.134	down	8.96e-05	0.000523	3550	not DE
ENSG00000100077	GRK3		99	101	124	134	131	95		94.42	111.19	102.57	111.28	138.57	122.76		SiRNA_vs_Control	0.272	up	0.089	0.211	134	not DE
ENSG00000100083	GGA1		3431	2898	3886	4027	3271	2647		3272.1	3190.28	3214.33	3344.06	3459.94	3420.38		SiRNA_vs_Control	0.0782	up	0.0136	0.0456	4030	not DE
ENSG00000100084	HIRA		226	199	275	326	239	191		215.53	219.07	227.47	270.71	252.81	246.8		SiRNA_vs_Control	0.222	up	0.0399	0.112	326	not DE
ENSG00000100092	SH3BP1		1228	1064	1372	1330	1101	892		1171.13	1171.31	1134.86	1104.45	1164.6	1152.62		SiRNA_vs_Control	-0.0245	down	0.63	0.795	1370	not DE
ENSG00000100097	LGALS1		8040	6872	9027	6240	4917	3979		7667.65	7565.07	7466.75	5181.76	5201.02	5141.55		SiRNA_vs_Control	-0.548	down	0	0	9030	not DE
ENSG00000100099	HPS4		1573	1385	1959	1731	1417	1123		1500.15	1524.68	1620.4	1437.44	1498.85	1451.11		SiRNA_vs_Control	-0.0847	down	0.068	0.17	1960	not DE
ENSG00000100100	PIK3IP1		293	266	359	162	135	99		279.43	292.83	296.95	134.53	142.8	127.92		SiRNA_vs_Control	-1.1	down	0	0	359	DE
ENSG00000100104	SRRD		452	408	538	610	477	400		431.07	449.15	445.01	506.55	504.55	516.87		SiRNA_vs_Control	0.205	up	0.0075	0.0274	610	not DE
ENSG00000100105	PATZ1		1501	1299	1698	1646	1289	1034		1431.49	1430.01	1404.51	1366.86	1363.46	1336.1		SiRNA_vs_Control	-0.0674	down	0.142	0.299	1700	not DE
ENSG00000100106	TRIOBP		6053	5008	6774	6493	5019	4150		5772.67	5513.08	5603.17	5391.86	5308.91	5362.51		SiRNA_vs_Control	-0.0725	down	0.0063	0.0235	6770	not DE
ENSG00000100109	TFIP11		724	610	826	814	617	532		690.47	671.52	683.23	675.95	652.64	687.43		SiRNA_vs_Control	-0.0221	down	0.733	0.862	826	not DE
ENSG00000100116	GCAT		876	747	900	921	742	626		835.43	822.34	744.44	764.81	784.86	808.9		SiRNA_vs_Control	-0.0263	down	0.677	0.825	921	not DE
ENSG00000100124	ANKRD54		979	805	1080	1027	801	671		933.66	886.19	893.33	852.83	847.27	867.05		SiRNA_vs_Control	-0.0809	down	0.158	0.324	1080	not DE
ENSG00000100129	EIF3L		15117	12782	17559	17469	13538	11291		14416.9	14071.1	14524.1	14506.5	14320	14589.9		SiRNA_vs_Control	0.0128	up	0.511	0.708	17600	not DE
ENSG00000100138	SNU13		9995	8638	11146	11587	9068	7339		9532.11	9509.18	9219.5	9621.97	9591.79	9483.24		SiRNA_vs_Control	0.0232	up	0.29	0.496	11600	not DE
ENSG00000100139	MICALL1		4502	3847	5019	5661	4485	3639		4293.5	4234.99	4151.5	4700.96	4744.06	4702.21		SiRNA_vs_Control	0.158	up	1.38e-08	1.5e-07	5660	not DE
ENSG00000100142	POLR2F		3131	2707	3475	3262	2496	2037		2986	2980.01	2874.37	2708.8	2640.17	2632.15		SiRNA_vs_Control	-0.145	down	2.4e-05	0.000158	3480	not DE
ENSG00000100147	CCDC134		220	193	239	217	164	138		209.81	212.46	197.69	180.2	173.47	178.32		SiRNA_vs_Control	-0.218	down	0.0695	0.173	239	not DE
ENSG00000100150	DEPDC5		377	315	427	474	359	297		359.54	346.77	353.2	393.61	379.74	383.77		SiRNA_vs_Control	0.128	up	0.139	0.295	474	not DE
ENSG00000100151	PICK1		1161	1017	1279	1498	1213	950		1107.23	1119.57	1057.93	1243.96	1283.07	1227.56		SiRNA_vs_Control	0.195	up	0.000115	0.000656	1500	not DE
ENSG00000100154	TTC28		9	14	18	14	9	9		8.58	15.41	14.89	11.63	9.52	11.63		SiRNA_vs_Control	-0.244	down	0.614	0.784	18	not DE
ENSG00000100156	SLC16A8		36	33	32	83	66	46		34.33	36.33	26.47	68.92	69.81	59.44		SiRNA_vs_Control	1.05	up	2.06e-05	0.000137	83	DE
ENSG00000100162	CENPM		792	703	879	811	659	539		755.32	773.9	727.07	673.46	697.07	696.48		SiRNA_vs_Control	-0.126	down	0.0461	0.125	879	not DE
ENSG00000100167	SEPT3		10	11	10	3	8	8		9.54	12.11	8.27	2.49	8.46	10.34		SiRNA_vs_Control	-0.545	down	0.362	0.572	11	not DE
ENSG00000100196	KDELR3		1370	1242	1704	1262	1027	870		1306.55	1367.26	1409.48	1047.98	1086.32	1124.19		SiRNA_vs_Control	-0.33	down	1e-10	1.6e-09	1700	not DE
ENSG00000100197	CYP2D6		39	25	33	80	53	41		37.19	27.52	27.3	66.43	56.06	52.98		SiRNA_vs_Control	0.942	up	0.000265	0.00139	80	not DE
ENSG00000100201	DDX17		14123	12121	16279	20669	16242	13424		13468.9	13343.5	13465.3	17163.8	17180.2	17346.1		SiRNA_vs_Control	0.359	up	0	0	20700	not DE
ENSG00000100206	DMC1		73	46	86	53	45	37		69.62	50.64	71.14	44.01	47.6	47.81		SiRNA_vs_Control	-0.471	down	0.0402	0.112	86	not DE
ENSG00000100207	TCF20		4617	4031	5144	5750	4593	3837		4403.18	4437.55	4254.9	4774.86	4858.3	4958.06		SiRNA_vs_Control	0.156	up	5.79e-08	5.8e-07	5750	not DE
ENSG00000100209	HSCB		209	180	223	202	171	122		199.32	198.15	184.46	167.74	180.88	157.64		SiRNA_vs_Control	-0.196	down	0.116	0.257	223	not DE
ENSG00000100211	CBY1		1077	904	1217	1048	863	713		1027.12	995.17	1006.65	870.27	912.85	921.32		SiRNA_vs_Control	-0.167	down	0.00259	0.0108	1220	not DE
ENSG00000100216	TOMM22		6282	5392	6975	6888	5640	4455		5991.07	5935.81	5769.42	5719.87	5965.78	5756.62		SiRNA_vs_Control	-0.0205	down	0.442	0.649	6980	not DE
ENSG00000100219	XBP1		3031	2523	3390	3277	2496	2099		2890.63	2777.46	2804.06	2721.26	2640.17	2712.27		SiRNA_vs_Control	-0.0695	down	0.0438	0.12	3390	not DE
ENSG00000100220	RTCB		4733	4151	5591	5295	4229	3389		4513.8	4569.65	4624.64	4397.03	4473.28	4379.17		SiRNA_vs_Control	-0.0493	down	0.076	0.186	5590	not DE
ENSG00000100221	JOSD1		5658	4608	6261	5558	4527	3683		5395.97	5072.74	5178.83	4615.42	4788.49	4759.06		SiRNA_vs_Control	-0.145	down	6.36e-07	5.45e-06	6260	not DE
ENSG00000100225	FBXO7		4750	4153	5334	5416	4070	3364		4530.02	4571.85	4412.06	4497.5	4305.09	4346.86		SiRNA_vs_Control	-0.0372	down	0.203	0.387	5420	not DE
ENSG00000100226	GTPBP1		4541	4003	5354	5275	4089	3345		4330.7	4406.72	4428.6	4380.42	4325.19	4322.31		SiRNA_vs_Control	-0.0147	down	0.598	0.774	5350	not DE
ENSG00000100227	POLDIP3		5415	4578	6030	5981	4771	3870		5164.22	5039.71	4987.76	4966.69	5046.58	5000.7		SiRNA_vs_Control	-0.017	down	0.526	0.719	6030	not DE
ENSG00000100228	RAB36		1	3	12	5	4	4		0.95	3.3	9.93	4.15	4.23	5.17		SiRNA_vs_Control	-0.116	down	0.888	0.947	12	not DE
ENSG00000100234	TIMP3		33666	28080	37490	38511	30775	24917		32106.8	30912	31010.1	31980	32552.6	32197		SiRNA_vs_Control	0.0407	up	0.0229	0.0704	38500	not DE
ENSG00000100239	PPP6R2		3039	2502	3308	3421	2750	2159		2898.26	2754.34	2736.24	2840.84	2908.85	2789.8		SiRNA_vs_Control	0.0265	up	0.452	0.658	3420	not DE
ENSG00000100241	SBF1		11159	9786	12986	14040	11371	9079		10642.2	10773	10741.5	11659	12027.8	11731.6		SiRNA_vs_Control	0.139	up	0	2e-10	14000	not DE
ENSG00000100242	SUN2		11538	9875	13441	12591	10347	8244		11003.6	10870.9	11117.8	10455.7	10944.7	10652.6		SiRNA_vs_Control	-0.0426	down	0.0526	0.139	13400	not DE
ENSG00000100243	CYB5R3		6948	5876	7638	6716	5372	4398		6626.22	6468.62	6317.83	5577.04	5682.3	5682.97		SiRNA_vs_Control	-0.197	down	0	0	7640	not DE
ENSG00000100246	DNAL4		1630	1396	1825	1623	1194	1012		1554.51	1536.79	1509.56	1347.76	1262.97	1307.68		SiRNA_vs_Control	-0.229	down	8.12e-07	6.84e-06	1820	not DE
ENSG00000100258	LMF2		1951	1655	2199	2361	1769	1568		1860.64	1821.91	1818.92	1960.6	1871.18	2026.12		SiRNA_vs_Control	0.0892	up	0.0313	0.0911	2360	not DE
ENSG00000100263	RHBDD3		431	369	479	531	495	389		411.04	406.22	396.21	440.95	523.59	502.65		SiRNA_vs_Control	0.269	up	0.00132	0.00594	531	not DE
ENSG00000100266	PACSIN2		4555	3882	5324	4896	4028	3155		4344.05	4273.52	4403.79	4065.69	4260.67	4076.8		SiRNA_vs_Control	-0.0711	down	0.0164	0.0531	5320	not DE
ENSG00000100271	TTLL1		239	213	269	269	201	162		227.93	234.48	222.51	223.38	212.61	209.33		SiRNA_vs_Control	-0.0805	down	0.47	0.674	269	not DE
ENSG00000100280	AP1B1		5943	5096	6473	6633	5376	4208		5667.77	5609.96	5354.19	5508.11	5686.53	5437.45		SiRNA_vs_Control	0.00134	up	0.963	0.984	6630	not DE
ENSG00000100281	HMGXB4		2690	2441	3230	3102	2477	1976		2565.42	2687.19	2671.72	2575.93	2620.08	2553.33		SiRNA_vs_Control	-0.0317	down	0.371	0.581	3230	not DE
ENSG00000100284	TOM1		2623	2335	3051	2610	2235	1710		2501.52	2570.5	2523.66	2167.37	2364.1	2209.61		SiRNA_vs_Control	-0.173	down	8.04e-06	5.75e-05	3050	not DE
ENSG00000100285	NEFH		1023	859	1111	1398	1154	930		975.62	945.63	918.97	1160.91	1220.66	1201.72		SiRNA_vs_Control	0.335	up	3e-10	3.9e-09	1400	not DE
ENSG00000100288	CHKB		147	106	157	206	191	137		140.19	116.69	129.86	171.06	202.03	177.03		SiRNA_vs_Control	0.503	up	0.000251	0.00133	206	not DE
ENSG00000100290	BIK		272	221	299	244	214	133		259.4	243.29	247.32	202.62	226.36	171.86		SiRNA_vs_Control	-0.313	down	0.00696	0.0256	299	not DE
ENSG00000100292	HMOX1		1024	998	1182	2184	1613	1377		976.58	1098.65	977.7	1813.62	1706.17	1779.32		SiRNA_vs_Control	0.8	up	0	0	2180	not DE
ENSG00000100294	MCAT		1112	910	1196	1149	934	800		1060.5	1001.78	989.28	954.14	987.95	1033.74		SiRNA_vs_Control	-0.0398	down	0.474	0.676	1200	not DE
ENSG00000100296	THOC5		1406	1287	1729	1888	1505	1184		1340.88	1416.8	1430.16	1567.82	1591.93	1529.93		SiRNA_vs_Control	0.164	up	0.000349	0.00179	1890	not DE
ENSG00000100297	MCM5		5632	4631	6163	5796	4671	3863		5371.17	5098.06	5097.77	4813.06	4940.81	4991.65		SiRNA_vs_Control	-0.0796	down	0.00575	0.0217	6160	not DE
ENSG00000100298	APOBEC3H		68	34	71	45	32	34		64.85	37.43	58.73	37.37	33.85	43.93		SiRNA_vs_Control	-0.503	down	0.0532	0.14	71	not DE
ENSG00000100299	ARSA		1410	1206	1559	1463	1094	952		1344.7	1327.63	1289.54	1214.89	1157.19	1230.15		SiRNA_vs_Control	-0.137	down	0.00528	0.0202	1560	not DE
ENSG00000100300	TSPO		4782	4132	5574	5126	4074	3315		4560.53	4548.73	4610.58	4256.69	4309.32	4283.54		SiRNA_vs_Control	-0.0952	down	0.000555	0.00274	5570	not DE
ENSG00000100302	RASD2		1693	1503	1983	2357	2050	1531		1614.59	1654.58	1640.25	1957.28	2168.41	1978.31		SiRNA_vs_Control	0.314	up	0	0	2360	not DE
ENSG00000100304	TTLL12		12707	10752	14463	13708	10942	8842		12118.5	11836.4	11963.2	11383.3	11574	11425.4		SiRNA_vs_Control	-0.0634	down	0.00151	0.00669	14500	not DE
ENSG00000100307	CBX7		1659	1422	1889	1649	1346	1081		1582.17	1565.42	1562.5	1369.35	1423.75	1396.84		SiRNA_vs_Control	-0.17	down	0.000146	0.000815	1890	not DE
ENSG00000100311	PDGFB		2846	2433	3179	3038	2379	2009		2714.2	2678.38	2629.53	2522.79	2516.42	2595.97		SiRNA_vs_Control	-0.0721	down	0.0395	0.111	3180	not DE
ENSG00000100312	ACR		10	12	18	6	14	10		9.54	13.21	14.89	4.98	14.81	12.92		SiRNA_vs_Control	-0.247	down	0.627	0.793	18	not DE
ENSG00000100314	CABP7		2	4	8	6	2	4		1.91	4.4	6.62	4.98	2.12	5.17		SiRNA_vs_Control	-0.0918	down	0.911	0.959	8	not DE
ENSG00000100316	RPL3		68113	59471	78329	71395	57335	45803		64958.5	65468.9	64790.4	59287.2	60646.8	59185.3		SiRNA_vs_Control	-0.124	down	0	0	78300	not DE
ENSG00000100319	ZMAT5		347	272	344	381	265	235		330.93	299.43	284.54	316.39	280.31	303.66		SiRNA_vs_Control	-0.0192	down	0.847	0.926	381	not DE
ENSG00000100320	RBFOX2		8218	7212	9417	9349	7516	6299		7837.41	7939.37	7789.34	7763.51	7950.14	8139.38		SiRNA_vs_Control	0.0163	up	0.494	0.693	9420	not DE
ENSG00000100321	SYNGR1		348	292	355	276	233	194		331.88	321.45	293.64	229.19	246.46	250.68		SiRNA_vs_Control	-0.385	down	0.000169	0.000929	355	not DE
ENSG00000100324	TAB1		2347	2054	2660	2764	2183	1781		2238.31	2261.16	2200.24	2295.26	2309.1	2301.36		SiRNA_vs_Control	0.0444	up	0.227	0.419	2760	not DE
ENSG00000100325	ASCC2		3328	2744	3654	3901	3067	2571		3173.87	3020.75	3022.43	3239.43	3244.16	3322.17		SiRNA_vs_Control	0.0882	up	0.00767	0.0279	3900	not DE
ENSG00000100330	MTMR3		243	192	295	322	271	194		231.75	211.36	244.01	267.39	286.65	250.68		SiRNA_vs_Control	0.226	up	0.0367	0.104	322	not DE
ENSG00000100335	MIEF1		3350	2846	3848	3557	2837	2317		3194.85	3133.03	3182.9	2953.77	3000.87	2993.96		SiRNA_vs_Control	-0.089	down	0.00569	0.0215	3850	not DE
ENSG00000100342	APOL1		96	76	112	115	109	85		91.55	83.66	92.64	95.5	115.3	109.83		SiRNA_vs_Control	0.249	up	0.142	0.3	115	not DE
ENSG00000100344	PNPLA3		74	65	87	113	93	70		70.57	71.56	71.96	93.84	98.37	90.45		SiRNA_vs_Control	0.402	up	0.0268	0.0804	113	not DE
ENSG00000100345	MYH9		51913	45932	60563	89041	72474	59082		49508.8	50564.5	50095.1	73940.6	76660.3	76344		SiRNA_vs_Control	0.596	up	0	0	89000	not DE
ENSG00000100346	CACNA1I		57	44	60	54	44	26		54.36	48.44	49.63	44.84	46.54	33.6		SiRNA_vs_Control	-0.273	down	0.268	0.47	60	not DE
ENSG00000100347	SAMM50		2949	2566	3431	3157	2597	2016		2812.43	2824.79	2837.98	2621.61	2747.01	2605.02		SiRNA_vs_Control	-0.088	down	0.0112	0.0387	3430	not DE
ENSG00000100348	TXN2		4347	3681	4838	4547	3658	2930		4145.68	4052.25	4001.79	3775.88	3869.29	3786.06		SiRNA_vs_Control	-0.0937	down	0.00161	0.00705	4840	not DE
ENSG00000100350	FOXRED2		1667	1354	1715	2038	1601	1341		1589.8	1490.56	1418.58	1692.38	1693.48	1732.8		SiRNA_vs_Control	0.187	up	6.21e-05	0.000375	2040	not DE
ENSG00000100353	EIF3D		24439	21312	27700	26797	21134	17253		23307.2	23461.4	22912.3	22252.5	22354.8	22293.8		SiRNA_vs_Control	-0.0584	down	0.000506	0.00252	27700	not DE
ENSG00000100354	TNRC6B		829	763	957	1016	836	697		790.61	839.95	791.59	843.7	884.29	900.64		SiRNA_vs_Control	0.117	up	0.0498	0.133	1020	not DE
ENSG00000100359	SGSM3		427	372	477	555	444	370		407.22	409.52	394.55	460.88	469.65	478.1		SiRNA_vs_Control	0.217	up	0.00657	0.0244	555	not DE
ENSG00000100360	IFT27		1896	1685	2278	2299	1877	1418		1808.19	1854.94	1884.26	1909.11	1985.42	1832.3		SiRNA_vs_Control	0.0472	up	0.26	0.461	2300	not DE
ENSG00000100364	KIAA0930		3091	2694	3682	3641	2901	2350		2947.85	2965.7	3045.59	3023.53	3068.57	3036.6		SiRNA_vs_Control	0.0261	up	0.427	0.636	3680	not DE
ENSG00000100365	NCF4		50	55	52	80	56	62		47.68	60.55	43.01	66.43	59.23	80.11		SiRNA_vs_Control	0.447	up	0.0454	0.123	80	not DE
ENSG00000100368	CSF2RB		7	11	2	9	9	7		6.68	12.11	1.65	7.47	9.52	9.05		SiRNA_vs_Control	0.391	up	0.54	0.73	11	not DE
ENSG00000100372	SLC25A17		1675	1413	1941	1948	1520	1342		1597.43	1555.51	1605.51	1617.64	1607.8	1734.09		SiRNA_vs_Control	0.0556	up	0.211	0.398	1950	not DE
ENSG00000100376	FAM118A		853	694	937	1094	867	691		813.5	763.99	775.05	908.47	917.08	892.89		SiRNA_vs_Control	0.209	up	0.000363	0.00186	1090	not DE
ENSG00000100379	KCTD17		1167	974	1243	1152	904	756		1112.95	1072.23	1028.16	956.63	956.22	976.88		SiRNA_vs_Control	-0.153	down	0.00497	0.0191	1240	not DE
ENSG00000100380	ST13		5893	4967	6589	6838	5332	4272		5620.08	5467.95	5450.14	5678.35	5639.99	5520.15		SiRNA_vs_Control	0.0271	up	0.299	0.507	6840	not DE
ENSG00000100385	IL2RB		73	58	83	61	52	39		69.62	63.85	68.65	50.66	55	50.39		SiRNA_vs_Control	-0.376	down	0.0801	0.194	83	not DE
ENSG00000100387	RBX1		2098	1713	2472	2129	1579	1265		2000.84	1885.76	2044.73	1767.94	1670.21	1634.6		SiRNA_vs_Control	-0.224	down	4.02e-07	3.57e-06	2470	not DE
ENSG00000100393	EP300		3369	2823	3654	4213	3322	2661		3212.97	3107.71	3022.43	3498.52	3513.89	3438.47		SiRNA_vs_Control	0.163	up	6.47e-07	5.54e-06	4210	not DE
ENSG00000100395	L3MBTL2		692	597	814	943	817	581		659.95	657.21	673.31	783.08	864.19	750.75		SiRNA_vs_Control	0.27	up	3.93e-05	0.000247	943	not DE
ENSG00000100401	RANGAP1		8396	7109	9837	10190	8298	6486		8007.16	7825.98	8136.75	8461.89	8777.31	8381.02		SiRNA_vs_Control	0.0956	up	8.9e-05	0.00052	10200	not DE
ENSG00000100403	ZC3H7B		5579	4854	6396	6625	5501	4362		5320.62	5343.55	5290.5	5501.47	5818.75	5636.45		SiRNA_vs_Control	0.0872	up	0.0013	0.00584	6620	not DE
ENSG00000100410	PHF5A		2420	1952	2647	2624	2031	1745		2307.92	2148.87	2189.49	2179	2148.32	2254.84		SiRNA_vs_Control	-0.016	down	0.686	0.831	2650	not DE
ENSG00000100412	ACO2		3793	3139	4237	4306	3462	2835		3617.34	3455.58	3504.67	3575.75	3661.97	3663.3		SiRNA_vs_Control	0.042	up	0.178	0.352	4310	not DE
ENSG00000100413	POLR3H		1163	981	1396	1412	1174	889		1109.14	1079.94	1154.71	1172.54	1241.81	1148.74		SiRNA_vs_Control	0.0904	up	0.0831	0.199	1410	not DE
ENSG00000100416	TRMU		1319	1165	1597	1956	1549	1210		1257.91	1282.5	1320.97	1624.28	1638.47	1563.53		SiRNA_vs_Control	0.323	up	0	0	1960	not DE
ENSG00000100417	PMM1		1143	1006	1274	1057	771	644		1090.07	1107.46	1053.8	877.74	815.53	832.16		SiRNA_vs_Control	-0.36	down	1e-10	2e-09	1270	not DE
ENSG00000100418	DESI1		4498	3938	5225	6056	4800	3895		4289.69	4335.17	4321.9	5028.97	5077.26	5033		SiRNA_vs_Control	0.226	up	0	0	6060	not DE
ENSG00000100422	CERK		1183	1060	1387	1336	1118	896		1128.21	1166.91	1147.27	1109.43	1182.58	1157.78		SiRNA_vs_Control	0.0014	up	0.978	0.99	1390	not DE
ENSG00000100425	BRD1		1408	1205	1647	1644	1325	1083		1342.79	1326.53	1362.33	1365.2	1401.54	1399.42		SiRNA_vs_Control	0.0452	up	0.33	0.54	1650	not DE
ENSG00000100426	ZBED4		3082	2709	3516	4118	3234	2644		2939.27	2982.22	2908.29	3419.63	3420.8	3416.5		SiRNA_vs_Control	0.217	up	0	1e-10	4120	not DE
ENSG00000100429	HDAC10		519	409	570	718	567	466		494.96	450.25	471.48	596.23	599.75	602.15		SiRNA_vs_Control	0.342	up	2.94e-06	2.25e-05	718	not DE
ENSG00000100439	ABHD4		4318	3660	4742	4829	3843	3243		4118.02	4029.13	3922.38	4010.05	4064.98	4190.51		SiRNA_vs_Control	0.0221	up	0.468	0.671	4830	not DE
ENSG00000100441	KHNYN		1765	1649	2152	2152	1780	1474		1683.26	1815.31	1780.04	1787.04	1882.82	1904.66		SiRNA_vs_Control	0.0765	up	0.0787	0.191	2150	not DE
ENSG00000100442	FKBP3		1864	1552	2065	1949	1555	1271		1777.67	1708.53	1708.08	1618.47	1644.82	1642.35		SiRNA_vs_Control	-0.0832	down	0.0499	0.133	2060	not DE
ENSG00000100445	SDR39U1		135	120	149	124	106	82		128.75	132.1	123.25	102.97	112.12	105.96		SiRNA_vs_Control	-0.258	down	0.0916	0.216	149	not DE
ENSG00000100461	RBM23		1415	1205	1556	1555	1140	982		1349.47	1326.53	1287.06	1291.29	1205.85	1268.91		SiRNA_vs_Control	-0.0716	down	0.144	0.302	1560	not DE
ENSG00000100462	PRMT5		1475	1390	1737	2014	1494	1227		1406.69	1530.19	1436.77	1672.45	1580.3	1585.49		SiRNA_vs_Control	0.15	up	0.00129	0.00583	2010	not DE
ENSG00000100478	AP4S1		37	31	49	44	34	34		35.29	34.13	40.53	36.54	35.96	43.93		SiRNA_vs_Control	0.0669	up	0.804	0.902	49	not DE
ENSG00000100479	POLE2		351	318	423	404	293	236		334.74	350.07	349.89	335.49	309.92	304.95		SiRNA_vs_Control	-0.117	down	0.204	0.39	423	not DE
ENSG00000100483	VCPKMT		129	102	126	156	107	96		123.03	112.29	104.22	129.54	113.18	124.05		SiRNA_vs_Control	0.116	up	0.452	0.658	156	not DE
ENSG00000100485	SOS2		629	516	681	634	444	399		599.87	568.04	563.29	526.48	469.65	515.58		SiRNA_vs_Control	-0.194	down	0.00914	0.0324	681	not DE
ENSG00000100490	CDKL1		67	48	73	70	68	65		63.9	52.84	60.38	58.13	71.93	83.99		SiRNA_vs_Control	0.251	up	0.237	0.432	73	not DE
ENSG00000100503	NIN		1542	1383	1907	2323	1888	1464		1470.59	1522.48	1577.39	1929.04	1997.06	1891.74		SiRNA_vs_Control	0.348	up	0	0	2320	not DE
ENSG00000100504	PYGL		6236	5352	7197	6708	5233	4230		5947.2	5891.78	5953.05	5570.4	5535.27	5465.88		SiRNA_vs_Control	-0.102	down	4.51e-05	0.00028	7200	not DE
ENSG00000100505	TRIM9		705	625	779	820	701	565		672.35	688.03	644.36	680.94	741.49	730.08		SiRNA_vs_Control	0.101	up	0.124	0.269	820	not DE
ENSG00000100519	PSMC6		1769	1480	2142	2023	1603	1236		1687.07	1629.27	1771.77	1679.92	1695.59	1597.12		SiRNA_vs_Control	-0.0332	down	0.458	0.663	2140	not DE
ENSG00000100522	GNPNAT1		3172	2761	3700	3682	2821	2401		3025.1	3039.46	3060.48	3057.57	2983.95	3102.5		SiRNA_vs_Control	0.0022	up	0.946	0.976	3700	not DE
ENSG00000100523	DDHD1		683	605	741	922	724	609		651.37	666.02	612.92	765.64	765.82	786.93		SiRNA_vs_Control	0.266	up	3.51e-05	0.000224	922	not DE
ENSG00000100526	CDKN3		2949	2712	3508	3143	2464	1980		2812.43	2985.52	2901.67	2609.98	2606.33	2558.5		SiRNA_vs_Control	-0.16	down	4.65e-06	3.46e-05	3510	not DE
ENSG00000100528	CNIH1		3408	2992	4117	3938	2973	2441		3250.17	3293.76	3405.41	3270.16	3144.73	3154.19		SiRNA_vs_Control	-0.0555	down	0.0928	0.218	4120	not DE
ENSG00000100532	CGRRF1		228	223	293	229	174	147		217.44	245.49	242.36	190.16	184.05	189.95		SiRNA_vs_Control	-0.321	down	0.00547	0.0209	293	not DE
ENSG00000100554	ATP6V1D		1593	1429	1826	1335	1031	902		1519.22	1573.12	1510.39	1108.6	1090.55	1165.54		SiRNA_vs_Control	-0.453	down	0	0	1830	not DE
ENSG00000100558	PLEK2		2231	2019	2704	2236	1760	1462		2127.68	2222.63	2236.63	1856.8	1861.66	1889.15		SiRNA_vs_Control	-0.233	down	3.5e-09	4.08e-08	2700	not DE
ENSG00000100564	PIGH		438	396	491	494	366	333		417.72	435.94	406.13	410.22	387.14	430.29		SiRNA_vs_Control	-0.0373	down	0.654	0.811	494	not DE
ENSG00000100567	PSMA3		3409	2980	4002	3923	3068	2495		3251.12	3280.55	3310.28	3257.7	3245.21	3223.97		SiRNA_vs_Control	-0.0167	down	0.593	0.771	4000	not DE
ENSG00000100568	VTI1B		5238	4625	5990	6317	5052	4180		4995.42	5091.45	4954.67	5245.7	5343.82	5401.27		SiRNA_vs_Control	0.0878	up	0.000971	0.00453	6320	not DE
ENSG00000100575	TIMM9		1102	987	1268	1314	1028	857		1050.96	1086.54	1048.84	1091.16	1087.38	1107.39		SiRNA_vs_Control	0.0448	up	0.386	0.597	1310	not DE
ENSG00000100577	GSTZ1		1108	926	1268	1030	788	688		1056.69	1019.39	1048.84	855.32	833.52	889.01		SiRNA_vs_Control	-0.28	down	4.64e-07	4.07e-06	1270	not DE
ENSG00000100578	KIAA0586		607	541	708	778	561	506		578.89	595.56	585.63	646.06	593.4	653.84		SiRNA_vs_Control	0.105	up	0.128	0.277	778	not DE
ENSG00000100580	TMED8		2001	1767	2249	2125	1806	1410		1908.33	1945.21	1860.28	1764.62	1910.32	1821.96		SiRNA_vs_Control	-0.0562	down	0.184	0.362	2250	not DE
ENSG00000100583	SAMD15		14	15	21	25	16	16		13.35	16.51	17.37	20.76	16.92	20.67		SiRNA_vs_Control	0.304	up	0.441	0.648	25	not DE
ENSG00000100591	AHSA1		10220	8970	11918	11943	9566	7761		9746.69	9874.67	9858.06	9917.6	10118.5	10028.5		SiRNA_vs_Control	0.028	up	0.178	0.352	11900	not DE
ENSG00000100592	DAAM1		2971	2580	3392	3045	2452	1945		2833.41	2840.21	2805.72	2528.6	2593.63	2513.27		SiRNA_vs_Control	-0.151	down	1.11e-05	7.79e-05	3390	not DE
ENSG00000100596	SPTLC2		4992	4574	6040	5680	4470	3840		4760.81	5035.31	4996.03	4716.73	4728.2	4961.93		SiRNA_vs_Control	-0.0396	down	0.185	0.362	6040	not DE
ENSG00000100599	RIN3		3174	2730	3644	3210	2636	2270		3027	3005.33	3014.16	2665.62	2788.26	2933.23		SiRNA_vs_Control	-0.113	down	0.00169	0.00737	3640	not DE
ENSG00000100600	LGMN		5585	4717	6431	5579	4318	3482		5326.35	5192.73	5319.45	4632.86	4567.42	4499.34		SiRNA_vs_Control	-0.209	down	0	0	6430	not DE
ENSG00000100601	ALKBH1		919	829	1028	969	751	635		876.44	912.61	850.32	804.67	794.38	820.53		SiRNA_vs_Control	-0.124	down	0.0351	0.1	1030	not DE
ENSG00000100603	SNW1		5218	4600	6091	5512	4416	3602		4976.34	5063.93	5038.22	4577.22	4671.08	4654.4		SiRNA_vs_Control	-0.118	down	1.17e-05	8.17e-05	6090	not DE
ENSG00000100605	ITPK1		8038	6803	8956	7645	6120	4876		7665.74	7489.12	7408.02	6348.49	6473.51	6300.62		SiRNA_vs_Control	-0.238	down	0	0	8960	not DE
ENSG00000100612	DHRS7		1888	1799	2176	2006	1543	1252		1800.56	1980.44	1799.89	1665.8	1632.13	1617.8		SiRNA_vs_Control	-0.179	down	6.63e-05	0.000398	2180	not DE
ENSG00000100614	PPM1A		2254	1892	2651	2361	1895	1569		2149.61	2082.82	2192.79	1960.6	2004.46	2027.42		SiRNA_vs_Control	-0.104	down	0.00818	0.0295	2650	not DE
ENSG00000100625	SIX4		1425	1229	1588	1846	1444	1227		1359	1352.95	1313.53	1532.94	1527.41	1585.49		SiRNA_vs_Control	0.206	up	6.01e-06	4.38e-05	1850	not DE
ENSG00000100626	GALNT16		3592	3036	3889	3535	2767	2253		3425.65	3342.2	3216.82	2935.5	2926.83	2911.26		SiRNA_vs_Control	-0.185	down	3.46e-08	3.57e-07	3890	not DE
ENSG00000100629	CEP128		492	398	567	627	450	354		469.21	438.14	469	520.67	475.99	457.43		SiRNA_vs_Control	0.0836	up	0.293	0.5	627	not DE
ENSG00000100632	ERH		7165	6026	8198	7387	5950	4800		6833.17	6633.75	6781.04	6134.24	6293.69	6202.42		SiRNA_vs_Control	-0.121	down	8.6e-07	7.21e-06	8200	not DE
ENSG00000100644	HIF1A		12953	11357	15000	13740	10931	9026		12353.1	12502.4	12407.4	11409.8	11562.4	11663.1		SiRNA_vs_Control	-0.106	down	6.58e-08	6.52e-07	15000	not DE
ENSG00000100647	SUSD6		1089	912	1137	1338	1045	893		1038.57	1003.98	940.48	1111.09	1105.36	1153.91		SiRNA_vs_Control	0.176	up	0.00121	0.0055	1340	not DE
ENSG00000100650	SRSF5		4241	3672	4947	6428	5148	4097		4044.59	4042.34	4091.95	5337.88	5445.36	5294.02		SiRNA_vs_Control	0.401	up	0	0	6430	not DE
ENSG00000100664	EIF5		4515	3923	5248	6662	5142	4238		4305.9	4318.65	4340.92	5532.2	5439.01	5476.22		SiRNA_vs_Control	0.343	up	0	0	6660	not DE
ENSG00000100697	DICER1		1021	864	1130	1710	1293	1089		973.72	951.14	934.69	1420	1367.69	1407.17		SiRNA_vs_Control	0.554	up	0	0	1710	not DE
ENSG00000100711	ZFYVE21		1212	1086	1387	1663	1296	1057		1155.87	1195.53	1147.27	1380.97	1370.86	1365.82		SiRNA_vs_Control	0.237	up	8.2e-07	6.9e-06	1660	not DE
ENSG00000100714	MTHFD1		5103	4528	5799	5922	4747	3874		4866.67	4984.67	4796.69	4917.69	5021.2	5005.87		SiRNA_vs_Control	0.0292	up	0.285	0.49	5920	not DE
ENSG00000100722	ZC3H14		1320	1202	1515	1621	1215	992		1258.87	1323.23	1253.14	1346.1	1285.18	1281.83		SiRNA_vs_Control	0.0331	up	0.497	0.695	1620	not DE
ENSG00000100726	TELO2		1278	1144	1573	1756	1410	1156		1218.81	1259.38	1301.12	1458.2	1491.44	1493.75		SiRNA_vs_Control	0.231	up	9.44e-07	7.83e-06	1760	not DE
ENSG00000100731	PCNX1		2575	2322	3083	3336	2631	2223		2455.75	2556.18	2550.13	2770.25	2782.97	2872.49		SiRNA_vs_Control	0.155	up	1.12e-05	7.84e-05	3340	not DE
ENSG00000100739	BDKRB1		203	188	240	236	178	144		193.6	206.96	198.52	195.98	188.28	186.07		SiRNA_vs_Control	-0.0666	down	0.575	0.758	240	not DE
ENSG00000100744	GSKIP		507	470	690	570	466	369		483.52	517.4	570.74	473.33	492.92	476.81		SiRNA_vs_Control	-0.127	down	0.109	0.246	690	not DE
ENSG00000100749	VRK1		761	640	989	950	739	624		725.76	704.55	818.06	788.89	781.69	806.31		SiRNA_vs_Control	0.0749	up	0.251	0.45	989	not DE
ENSG00000100764	PSMC1		77	36	68	79	69	49		73.43	39.63	56.25	65.6	72.99	63.32		SiRNA_vs_Control	0.246	up	0.276	0.48	79	not DE
ENSG00000100784	RPS6KA5		148	138	191	188	146	118		141.15	151.92	157.99	156.12	154.43	152.48		SiRNA_vs_Control	0.0377	up	0.779	0.889	191	not DE
ENSG00000100796	PPP4R3A		961	845	1207	1172	892	766		916.49	930.22	998.38	973.24	943.52	989.8		SiRNA_vs_Control	0.0279	up	0.621	0.789	1210	not DE
ENSG00000100802	C14orf93		586	510	625	562	451	385		558.86	561.44	516.97	466.69	477.05	497.49		SiRNA_vs_Control	-0.185	down	0.0142	0.0473	625	not DE
ENSG00000100804	PSMB5		3061	2607	3376	3293	2469	2039		2919.24	2869.93	2792.48	2734.54	2611.62	2634.74		SiRNA_vs_Control	-0.102	down	0.00366	0.0146	3380	not DE
ENSG00000100811	YY1		5461	4771	6245	6330	4981	3990		5208.09	5252.18	5165.6	5256.5	5268.71	5155.76		SiRNA_vs_Control	0.00631	up	0.809	0.905	6330	not DE
ENSG00000100813	ACIN1		3877	3403	4468	5023	3948	3207		3697.45	3746.21	3695.74	4171.15	4176.05	4143.99		SiRNA_vs_Control	0.166	up	9e-09	1.01e-07	5020	not DE
ENSG00000100814	CCNB1IP1		1318	1226	1579	1603	1236	983		1256.96	1349.65	1306.08	1331.15	1307.39	1270.2		SiRNA_vs_Control	0.00183	up	0.97	0.986	1600	not DE
ENSG00000100815	TRIP11		354	304	405	544	406	356		337.61	334.66	335	451.74	429.45	460.01		SiRNA_vs_Control	0.412	up	1.14e-06	9.35e-06	544	not DE
ENSG00000100823	APEX1		4002	3483	4485	4757	3700	3106		3816.66	3834.28	3709.8	3950.26	3913.72	4013.48		SiRNA_vs_Control	0.0644	up	0.0306	0.0895	4760	not DE
ENSG00000100836	PABPN1		1934	1521	2089	2303	1846	1533		1844.43	1674.4	1727.93	1912.44	1952.63	1980.9		SiRNA_vs_Control	0.154	up	0.000366	0.00187	2300	not DE
ENSG00000100852	ARHGAP5		2574	2238	2835	3064	2383	1931		2454.79	2463.71	2344.99	2544.38	2520.65	2495.18		SiRNA_vs_Control	0.0601	up	0.0982	0.227	3060	not DE
ENSG00000100865	CINP		1796	1627	2112	2095	1593	1260		1712.82	1791.09	1746.96	1739.71	1685.02	1628.13		SiRNA_vs_Control	-0.0516	down	0.231	0.424	2110	not DE
ENSG00000100867	DHRS2		16128	13938	18180	17476	13983	11441		15381.1	15343.7	15037.7	14512.3	14790.7	14783.7		SiRNA_vs_Control	-0.054	down	0.00451	0.0176	18200	not DE
ENSG00000100883	SRP54		1980	1757	2326	1757	1386	1196		1888.3	1934.2	1923.97	1459.03	1466.06	1545.44		SiRNA_vs_Control	-0.365	down	0	0	2330	not DE
ENSG00000100888	CHD8		1921	1728	2239	2430	1910	1613		1832.03	1902.28	1852.01	2017.9	2020.33	2084.27		SiRNA_vs_Control	0.132	up	0.000946	0.00442	2430	not DE
ENSG00000100889	PCK2		837	691	871	932	704	524		798.24	760.69	720.45	773.94	744.66	677.1		SiRNA_vs_Control	-0.0464	down	0.483	0.685	932	not DE
ENSG00000100890	KIAA0391		105	89	124	109	99	95		100.14	97.98	102.57	90.51	104.72	122.76		SiRNA_vs_Control	0.0636	up	0.705	0.843	124	not DE
ENSG00000100897	DCAF11		1466	1328	1697	1596	1226	1001		1398.11	1461.94	1403.69	1325.34	1296.82	1293.46		SiRNA_vs_Control	-0.12	down	0.0102	0.0355	1700	not DE
ENSG00000100902	PSMA6		751	644	847	839	625	525		716.22	708.95	700.6	696.71	661.1	678.39		SiRNA_vs_Control	-0.0602	down	0.347	0.558	847	not DE
ENSG00000100906	NFKBIA		1723	1419	1862	2218	1716	1365		1643.2	1562.11	1540.17	1841.85	1815.12	1763.81		SiRNA_vs_Control	0.194	up	7.64e-06	5.49e-05	2220	not DE
ENSG00000100908	EMC9		328	285	340	282	263	204		312.81	313.74	281.23	234.18	278.19	263.6		SiRNA_vs_Control	-0.229	down	0.0272	0.0812	340	not DE
ENSG00000100911	PSME2		2230	1967	2505	2707	2025	1736		2126.72	2165.38	2072.03	2247.92	2141.97	2243.21		SiRNA_vs_Control	0.0612	up	0.114	0.255	2710	not DE
ENSG00000100916	BRMS1L		84	75	109	120	99	75		80.11	82.56	90.16	99.65	104.72	96.91		SiRNA_vs_Control	0.251	up	0.146	0.305	120	not DE
ENSG00000100918	REC8		23	27	31	67	56	44		21.93	29.72	25.64	55.64	59.23	56.86		SiRNA_vs_Control	1.16	up	1.49e-05	0.000102	67	DE
ENSG00000100926	TM9SF1		189	174	234	205	180	149		180.25	191.55	193.55	170.23	190.4	192.53		SiRNA_vs_Control	-0.0385	down	0.754	0.874	234	not DE
ENSG00000100934	SEC23A		1671	1490	1892	2076	1603	1356		1593.61	1640.27	1564.98	1723.93	1695.59	1752.18		SiRNA_vs_Control	0.109	up	0.0112	0.0385	2080	not DE
ENSG00000100938	GMPR2		1940	1649	2293	1949	1574	1404		1850.15	1815.31	1896.67	1618.47	1664.92	1814.21		SiRNA_vs_Control	-0.132	down	0.00341	0.0138	2290	not DE
ENSG00000100941	PNN		5137	4505	5934	7319	5806	4626		4899.09	4959.35	4908.35	6077.78	6141.37	5977.58		SiRNA_vs_Control	0.302	up	0	0	7320	not DE
ENSG00000100949	RABGGTA		464	380	510	526	426	348		442.51	418.32	421.85	436.8	450.61	449.68		SiRNA_vs_Control	0.058	up	0.468	0.672	526	not DE
ENSG00000100968	NFATC4		713	652	819	932	724	589		679.98	717.76	677.44	773.94	765.82	761.09		SiRNA_vs_Control	0.152	up	0.0154	0.0504	932	not DE
ENSG00000100979	PLTP		5532	4779	6475	6151	4804	3903		5275.8	5260.99	5355.85	5107.86	5081.49	5043.34		SiRNA_vs_Control	-0.0611	down	0.0188	0.0595	6480	not DE
ENSG00000100982	PCIF1		2334	2108	2721	2409	1843	1612		2225.91	2320.6	2250.7	2000.46	1949.46	2082.98		SiRNA_vs_Control	-0.173	down	1.03e-05	7.21e-05	2720	not DE
ENSG00000100983	GSS		2983	2609	3403	2984	2248	1933		2844.85	2872.13	2814.82	2477.95	2377.85	2497.77		SiRNA_vs_Control	-0.214	down	1.1e-09	1.35e-08	3400	not DE
ENSG00000100985	MMP9		40	33	44	91	61	37		38.15	36.33	36.39	75.57	64.52	47.81		SiRNA_vs_Control	0.781	up	0.00149	0.00661	91	not DE
ENSG00000100987	VSX1		30	20	23	27	26	19		28.61	22.02	19.02	22.42	27.5	24.55		SiRNA_vs_Control	0.0958	up	0.779	0.889	30	not DE
ENSG00000100991	TRPC4AP		3053	2603	3434	3606	2851	2296		2911.61	2865.53	2840.46	2994.46	3015.68	2966.82		SiRNA_vs_Control	0.0596	up	0.0701	0.174	3610	not DE
ENSG00000100994	PYGB		6236	5456	7291	6239	5269	4260		5947.2	6006.26	6030.81	5180.93	5573.35	5504.65		SiRNA_vs_Control	-0.148	down	2.18e-07	2.02e-06	7290	not DE
ENSG00000100997	ABHD12		2760	2295	3164	2964	2392	1952		2632.18	2526.46	2617.13	2461.34	2530.17	2522.32		SiRNA_vs_Control	-0.0516	down	0.147	0.308	3160	not DE
ENSG00000101000	PROCR		323	278	385	322	295	192		308.04	306.04	318.46	267.39	312.04	248.1		SiRNA_vs_Control	-0.171	down	0.0938	0.219	385	not DE
ENSG00000101003	GINS1		847	725	976	981	817	653		807.77	798.12	807.31	814.63	864.19	843.79		SiRNA_vs_Control	0.0617	up	0.297	0.504	981	not DE
ENSG00000101004	NINL		522	489	568	565	440	383		497.82	538.32	469.83	469.18	465.42	494.9		SiRNA_vs_Control	-0.0736	down	0.347	0.558	568	not DE
ENSG00000101019	UQCC1		1211	1051	1315	1384	1127	919		1154.92	1157	1087.71	1149.29	1192.1	1187.5		SiRNA_vs_Control	0.0541	up	0.292	0.498	1380	not DE
ENSG00000101040	ZMYND8		3109	2688	3565	3556	2738	2341		2965.02	2959.1	2948.82	2952.94	2896.15	3024.97		SiRNA_vs_Control	-0.000771	down	0.981	0.992	3560	not DE
ENSG00000101049	SGK2		21	24	26	18	24	19		20.03	26.42	21.51	14.95	25.39	24.55		SiRNA_vs_Control	-0.0845	down	0.815	0.909	26	not DE
ENSG00000101052	IFT52		1429	1278	1702	1527	1231	997		1362.82	1406.89	1407.82	1268.04	1302.11	1288.29		SiRNA_vs_Control	-0.116	down	0.0139	0.0464	1700	not DE
ENSG00000101057	MYBL2		8397	7417	9462	11592	9298	7608		8008.12	8165.04	7826.56	9626.12	9835.07	9830.83		SiRNA_vs_Control	0.288	up	0	0	11600	not DE
ENSG00000101076	HNF4A		10	9	17	6	6	3		9.54	9.91	14.06	4.98	6.35	3.88		SiRNA_vs_Control	-1.14	down	0.061	0.156	17	not DE
ENSG00000101079	NDRG3		1769	1524	2002	1997	1496	1249		1687.07	1677.7	1655.97	1658.33	1582.41	1613.92		SiRNA_vs_Control	-0.0467	down	0.277	0.481	2000	not DE
ENSG00000101084	C20orf24		1968	1710	2350	2118	1640	1363		1876.86	1882.46	1943.82	1758.81	1734.73	1761.23		SiRNA_vs_Control	-0.119	down	0.00351	0.0141	2350	not DE
[truncated: 16,448 more rows]

## Sheet: thresholds
param	condition	value
padj	<=	0.05
|log2FoldChange|	>=	1
max_count	>=	30
