# Supplementary material for: PD-L1 recruits phospholipase C and enhances tumorigenicity of lung tumors harboring mutant forms of EGFR
Source: Cell Rep. 2021 May 25;35(8):109181. doi: 10.1016/j.celrep.2021.109181 (PMC8170369; doi:10.1016/j.celrep.2021.109181)
Supplement: Table S2. RNA-sequencing analyses of genes differentially expressed in PC9ER cells pretreated with siRNAs specific to PD-L1, related to Figure 5H — Listed are differentially expressed genes identified in PC9ER cells pretreated (for 48 hours) with either control siRNAs or siRNAs specific to PD-L1. RNA-seq libraries were sequenced at 10 million reads per sample. [file mmc3.xlsx]

## Sheet: Table S2
Gene			Raw Counts							Normalized Counts							OE_Vs_Cont
Gene	Gene_name		c1	c2	c3	ox1	ox2	ox3		c1	c2	c3	ox1	ox2	ox3		Comparison	FoldChange	log2FoldChange	Direction	pvalue	padj	max_count	pass
ENSG00000000003	TSPAN6		1619	1390	2501	3550	3225	3343		2218.57	2245.58	2278.77	2587.06	2648.82	2698.8		OE_Vs_Cont	1.2	0.233	up	4e-10	1.3e-09	3550	not DE
ENSG00000000419	DPM1		1293	1089	2054	2563	2292	2340		1771.84	1759.3	1871.49	1867.78	1882.51	1889.08		OE_Vs_Cont	1	0.0571	up	0.176	0.242	2560	not DE
ENSG00000000457	SCYL3		174	167	294	308	277	266		238.44	269.79	267.88	224.45	227.51	214.74		OE_Vs_Cont	-1.2	-0.221	down	0.0441	0.0704	308	not DE
ENSG00000000460	C1orf112		514	429	747	1673	1500	1492		704.35	693.06	680.62	1219.2	1232.01	1204.49		OE_Vs_Cont	1.8	0.817	up	0	0	1670	not DE
ENSG00000001036	FUCA2		2176	1852	3351	4656	4193	4208		2981.85	2991.95	3053.24	3393.06	3443.87	3397.11		OE_Vs_Cont	1.1	0.179	up	3.72e-08	1.1e-07	4660	not DE
ENSG00000001084	GCLC		1810	1548	2833	5862	5146	5302		2480.31	2500.83	2581.27	4271.93	4226.61	4280.3		OE_Vs_Cont	1.7	0.754	up	0	0	5860	not DE
ENSG00000001167	NFYA		1123	915	1655	2103	1671	1874		1538.89	1478.2	1507.94	1532.56	1372.46	1512.88		OE_Vs_Cont	-1	-0.0344	down	0.489	0.577	2100	not DE
ENSG00000001460	STPG1		190	134	257	278	277	255		260.36	216.48	234.16	202.59	227.51	205.86		OE_Vs_Cont	-1.1	-0.164	down	0.156	0.218	278	not DE
ENSG00000001461	NIPAL3		728	599	1126	880	734	791		997.6	967.7	1025.95	641.3	602.86	638.57		OE_Vs_Cont	-1.6	-0.671	down	0	0	1130	not DE
ENSG00000001497	LAS1L		1303	1135	1962	4660	4196	4098		1785.55	1833.62	1787.66	3395.97	3446.34	3308.31		OE_Vs_Cont	1.9	0.91	up	0	0	4660	not DE
ENSG00000001561	ENPP4		158	157	264	357	287	281		216.51	253.64	240.54	260.16	235.72	226.85		OE_Vs_Cont	1	0.0272	up	0.809	0.856	357	not DE
ENSG00000001617	SEMA3F		16	18	34	139	121	125		21.93	29.08	30.98	101.3	99.38	100.91		OE_Vs_Cont	3.6	1.86	up	0	0	139	DE
ENSG00000001629	ANKIB1		2047	1758	3094	3309	2998	2890		2805.08	2840.09	2819.08	2411.43	2462.37	2333.09		OE_Vs_Cont	-1.2	-0.232	down	2e-10	5e-10	3310	not DE
ENSG00000001630	CYP51A1		802	682	1193	204	170	192		1099.01	1101.79	1086.99	148.66	139.63	155		OE_Vs_Cont	-7.4	-2.89	down	0	0	1190	DE
ENSG00000001631	KRIT1		707	590	1058	1341	1138	1167		968.83	953.16	963.99	977.25	934.68	942.12		OE_Vs_Cont	-1	-0.016	down	0.775	0.828	1340	not DE
ENSG00000002016	RAD52		225	179	323	464	380	409		308.33	289.18	294.3	338.14	312.11	330.19		OE_Vs_Cont	1.1	0.137	up	0.155	0.218	464	not DE
ENSG00000002079	MYH16		2364	2071	3598	2888	2469	2481		3239.47	3345.75	3278.29	2104.63	2027.89	2002.91		OE_Vs_Cont	-1.6	-0.684	down	0	0	3600	not DE
ENSG00000002330	BAD		686	538	907	1205	1084	1113		940.05	869.15	826.41	878.14	890.33	898.52		OE_Vs_Cont	1	0.0222	up	0.715	0.781	1200	not DE
ENSG00000002549	LAP3		569	494	871	1695	1394	1390		779.72	798.07	793.61	1235.23	1144.95	1122.14		OE_Vs_Cont	1.5	0.564	up	0	0	1700	not DE
ENSG00000002586	CD99		4647	3924	6854	7080	6274	6553		6367.95	6339.31	6244.98	5159.54	5153.08	5290.23		OE_Vs_Cont	-1.2	-0.28	down	0	0	7080	not DE
ENSG00000002587	HS3ST1		1086	926	1601	758	694	760		1488.18	1495.97	1458.74	552.39	570.01	613.55		OE_Vs_Cont	-2.6	-1.36	down	0	0	1600	DE
ENSG00000002726	AOC1		16	10	16	338	310	282		21.93	16.16	14.58	246.32	254.62	227.66		OE_Vs_Cont	14	3.82	up	0	0	338	DE
ENSG00000002822	MAD1L1		712	628	994	1492	1317	1340		975.68	1014.55	905.68	1087.29	1081.7	1081.78		OE_Vs_Cont	1.1	0.175	up	0.00181	0.00362	1490	not DE
ENSG00000002834	LASP1		17825	15038	25857	30146	26883	27137		24426.2	24294.2	23559.4	21968.9	22080	21907.7		OE_Vs_Cont	-1.1	-0.131	down	0	0	30100	not DE
ENSG00000002919	SNX11		523	449	805	889	804	832		716.69	725.37	733.47	647.86	660.36	671.67		OE_Vs_Cont	-1.1	-0.138	down	0.034	0.0556	889	not DE
ENSG00000003056	M6PR		2057	1947	3410	4932	4500	4476		2818.78	3145.42	3107	3594.19	3696.02	3613.47		OE_Vs_Cont	1.2	0.265	up	0	0	4930	not DE
ENSG00000003137	CYP26B1		203	176	304	419	439	395		278.18	284.33	276.99	305.35	360.57	318.88		OE_Vs_Cont	1.2	0.23	up	0.023	0.0389	439	not DE
ENSG00000003147	ICA1		765	646	1154	1138	1042	1036		1048.31	1043.63	1051.46	829.32	855.84	836.36		OE_Vs_Cont	-1.2	-0.319	down	1.12e-08	3.42e-08	1150	not DE
ENSG00000003249	DBNDD1		844	790	1312	2198	2024	2072		1156.56	1276.26	1195.42	1601.79	1662.39	1672.72		OE_Vs_Cont	1.4	0.447	up	0	0	2200	not DE
ENSG00000003393	ALS2		1004	874	1582	1624	1443	1426		1375.82	1411.97	1441.43	1183.49	1185.19	1151.21		OE_Vs_Cont	-1.2	-0.267	down	4.45e-08	1.31e-07	1620	not DE
ENSG00000003400	CASP10		144	106	213	151	155	129		197.33	171.25	194.07	110.04	127.31	104.14		OE_Vs_Cont	-1.7	-0.728	down	2.49e-07	6.99e-07	213	not DE
ENSG00000003402	CFLAR		768	683	1211	1111	1046	1040		1052.42	1103.4	1103.39	809.64	859.12	839.59		OE_Vs_Cont	-1.3	-0.379	down	0	1e-10	1210	not DE
ENSG00000003436	TFPI		3	1	3	7	4	5		4.11	1.62	2.73	5.1	3.29	4.04		OE_Vs_Cont	1.5	0.544	up	0.552	0.637	7	not DE
ENSG00000003509	NDUFAF7		306	285	500	827	715	696		419.32	460.42	455.57	602.68	587.26	561.88		OE_Vs_Cont	1.3	0.391	up	4.32e-07	1.19e-06	827	not DE
ENSG00000003756	RBM5		502	394	709	697	633	648		687.91	636.52	646	507.94	519.91	523.13		OE_Vs_Cont	-1.3	-0.345	down	1.07e-06	2.89e-06	709	not DE
ENSG00000003987	MTMR7		6	10	11	19	13	10		8.22	16.16	10.02	13.85	10.68	8.07		OE_Vs_Cont	-1	-0.0414	down	0.936	0.954	19	not DE
ENSG00000004059	ARF5		2711	2330	3854	4729	4130	4462		3714.98	3764.17	3511.55	3446.25	3392.13	3602.17		OE_Vs_Cont	-1.1	-0.0704	down	0.0437	0.0699	4730	not DE
ENSG00000004139	SARM1		62	47	98	76	61	59		84.96	75.93	89.29	55.38	50.1	47.63		OE_Vs_Cont	-1.6	-0.716	down	0.000512	0.00109	98	not DE
ENSG00000004142	POLDIP2		2291	2002	3343	6500	5661	5632		3139.44	3234.28	3045.95	4736.87	4649.6	4546.7		OE_Vs_Cont	1.5	0.569	up	0	0	6500	not DE
ENSG00000004399	PLXND1		373	291	504	1662	1475	1532		511.14	470.12	459.22	1211.18	1211.47	1236.78		OE_Vs_Cont	2.5	1.35	up	0	0	1660	DE
ENSG00000004455	AK2		3183	2841	4831	9969	8549	8780		4361.78	4589.7	4401.73	7264.9	7021.63	7088.08		OE_Vs_Cont	1.6	0.681	up	0	0	9970	not DE
ENSG00000004478	FKBP4		2677	2302	4110	17659	15882	15804		3668.39	3718.93	3744.8	12869	13044.5	12758.5		OE_Vs_Cont	3.5	1.8	up	0	0	17700	DE
ENSG00000004487	KDM1A		14305	12068	21131	32579	29086	29299		19602.7	19496.1	19253.4	23741.9	23889.5	23653		OE_Vs_Cont	1.2	0.289	up	0	0	32600	not DE
ENSG00000004534	RBM6		991	837	1434	1793	1469	1633		1358	1352.19	1306.58	1306.65	1206.55	1318.32		OE_Vs_Cont	-1	-0.065	down	0.201	0.272	1790	not DE
ENSG00000004660	CAMKK1		199	145	271	653	548	574		272.7	234.25	246.92	475.87	450.09	463.39		OE_Vs_Cont	1.8	0.882	up	0	0	653	not DE
ENSG00000004700	RECQL		716	576	1002	1098	958	925		981.16	930.54	912.97	800.17	786.84	746.75		OE_Vs_Cont	-1.2	-0.272	down	5.99e-06	1.52e-05	1100	not DE
ENSG00000004766	VPS50		492	358	670	885	788	749		674.2	578.36	610.47	644.94	647.22	604.67		OE_Vs_Cont	1	0.0252	up	0.725	0.789	885	not DE
ENSG00000004776	HSPB6		2	2	2	2	5	6		2.74	3.23	1.82	1.46	4.11	4.84		OE_Vs_Cont	1.4	0.452	up	0.649	0.725	6	not DE
ENSG00000004777	ARHGAP33		35	19	48	25	38	27		47.96	30.69	43.73	18.22	31.21	21.8		OE_Vs_Cont	-1.7	-0.803	down	0.00982	0.0178	48	not DE
ENSG00000004779	NDUFAB1		1172	1075	1842	3262	2823	3046		1606.03	1736.69	1678.33	2377.18	2318.64	2459.03		OE_Vs_Cont	1.4	0.512	up	0	0	3260	not DE
ENSG00000004799	PDK4		31	32	52	98	87	88		42.48	51.7	47.38	71.42	71.46	71.04		OE_Vs_Cont	1.5	0.6	up	0.00714	0.0132	98	not DE
ENSG00000004838	ZMYND10		1	3	9	10	7	12		1.37	4.85	8.2	7.29	5.75	9.69		OE_Vs_Cont	1.5	0.579	up	0.413	0.502	12	not DE
ENSG00000004864	SLC25A13		1102	952	1631	2075	1874	1834		1510.11	1537.98	1486.08	1512.15	1539.19	1480.59		OE_Vs_Cont	1	0.00161	up	0.972	0.98	2080	not DE
ENSG00000004866	ST7		330	279	491	732	635	672		452.21	450.73	447.37	533.44	521.55	542.5		OE_Vs_Cont	1.2	0.243	up	0.00159	0.00322	732	not DE
ENSG00000004897	CDC27		2815	2414	4224	4989	4361	4463		3857.49	3899.87	3848.67	3635.73	3581.86	3602.97		OE_Vs_Cont	-1.1	-0.1	down	0.000931	0.00193	4990	not DE
ENSG00000004961	HCCS		842	742	1263	1956	1644	1678		1153.82	1198.72	1150.77	1425.43	1350.28	1354.65		OE_Vs_Cont	1.2	0.241	up	1.65e-06	4.37e-06	1960	not DE
ENSG00000004975	DVL2		1102	925	1641	1651	1406	1480		1510.11	1494.36	1495.19	1203.16	1154.8	1194.8		OE_Vs_Cont	-1.3	-0.34	down	0	0	1650	not DE
ENSG00000005001	PRSS22		1500	1316	2292	898	846	861		2055.5	2126.03	2088.34	654.42	694.85	695.08		OE_Vs_Cont	-3.1	-1.62	down	0	0	2290	DE
ENSG00000005007	UPF1		4170	3667	6417	10123	9138	9429		5714.3	5924.12	5846.81	7377.13	7505.39	7612.02		OE_Vs_Cont	1.3	0.364	up	0	0	10100	not DE
ENSG00000005020	SKAP2		4248	3667	6415	5091	4454	4564		5821.18	5924.12	5844.99	3710.06	3658.24	3684.51		OE_Vs_Cont	-1.6	-0.67	down	0	0	6420	not DE
ENSG00000005022	SLC25A5		13830	11864	21050	29064	25934	26133		18951.7	19166.5	19179.6	21180.4	21300.6	21097.1		OE_Vs_Cont	1.1	0.15	up	0	0	29100	not DE
ENSG00000005059	MCUB		233	185	358	652	535	544		319.29	298.87	326.19	475.14	439.42	439.17		OE_Vs_Cont	1.4	0.514	up	9.8e-09	2.99e-08	652	not DE
ENSG00000005073	HOXA11		29	18	36	28	23	28		39.74	29.08	32.8	20.4	18.89	22.6		OE_Vs_Cont	-1.6	-0.718	down	0.0265	0.0444	36	not DE
ENSG00000005075	POLR2J		705	631	1055	1465	1294	1296		966.09	1019.39	961.26	1067.62	1062.81	1046.26		OE_Vs_Cont	1.1	0.112	up	0.0396	0.064	1460	not DE
ENSG00000005100	DHX33		851	717	1255	3049	2762	2684		1166.16	1158.33	1143.49	2221.96	2268.54	2166.79		OE_Vs_Cont	1.9	0.942	up	0	0	3050	not DE
ENSG00000005156	LIG3		329	281	530	1229	1115	1152		450.84	453.96	482.91	895.63	915.79	930.01		OE_Vs_Cont	2	0.976	up	0	0	1230	not DE
ENSG00000005175	RPAP3		977	843	1501	2889	2518	2557		1338.82	1361.89	1367.63	2105.36	2068.13	2064.26		OE_Vs_Cont	1.5	0.616	up	0	0	2890	not DE
ENSG00000005187	ACSM3		1	4	4	23	16	22		1.37	6.46	3.64	16.76	13.14	17.76		OE_Vs_Cont	4.3	2.1	up	0.00115	0.00236	23	not DE
ENSG00000005189	REXO5		88	71	157	230	230	217		120.59	114.7	143.05	167.61	188.91	175.18		OE_Vs_Cont	1.4	0.471	up	0.000949	0.00196	230	not DE
ENSG00000005194	CIAPIN1		857	728	1366	2058	1822	1917		1174.38	1176.1	1244.62	1499.77	1496.48	1547.59		OE_Vs_Cont	1.3	0.333	up	0	0	2060	not DE
ENSG00000005206	SPPL2B		477	407	685	663	615	704		653.65	657.52	624.13	483.16	505.12	568.34		OE_Vs_Cont	-1.2	-0.312	down	3.74e-05	8.86e-05	704	not DE
ENSG00000005238	FAM214B		357	326	593	214	180	191		489.21	526.66	540.31	155.95	147.84	154.19		OE_Vs_Cont	-3.4	-1.77	down	0	0	593	DE
ENSG00000005249	PRKAR2B		112	100	190	257	277	255		153.48	161.55	173.12	187.29	227.51	205.86		OE_Vs_Cont	1.3	0.337	up	0.00933	0.017	277	not DE
ENSG00000005302	MSL3		889	760	1300	1083	1010	973		1218.23	1227.8	1184.49	789.24	829.55	785.5		OE_Vs_Cont	-1.5	-0.593	down	0	0	1300	not DE
ENSG00000005339	CREBBP		2220	1889	3313	2999	2753	2782		3042.14	3051.72	3018.62	2185.52	2261.15	2245.9		OE_Vs_Cont	-1.4	-0.445	down	0	0	3310	not DE
ENSG00000005436	GCFC2		379	345	642	1552	1414	1439		519.36	557.36	584.95	1131.02	1161.37	1161.7		OE_Vs_Cont	2.1	1.05	up	0	0	1550	DE
ENSG00000005448	WDR54		897	777	1319	1266	1084	1206		1229.19	1255.26	1201.8	922.6	890.33	973.6		OE_Vs_Cont	-1.3	-0.401	down	0	0	1320	not DE
ENSG00000005469	CROT		54	60	127	165	136	128		74	96.93	115.72	120.24	111.7	103.33		OE_Vs_Cont	1.2	0.207	up	0.241	0.318	165	not DE
ENSG00000005483	KMT2E		1545	1256	2197	1888	1577	1634		2117.17	2029.1	2001.78	1375.88	1295.25	1319.13		OE_Vs_Cont	-1.5	-0.621	down	0	0	2200	not DE
ENSG00000005486	RHBDD2		933	836	1379	1912	1711	1763		1278.52	1350.58	1256.47	1393.37	1405.31	1423.27		OE_Vs_Cont	1.1	0.124	up	0.0102	0.0184	1910	not DE
ENSG00000005700	IBTK		1366	1067	2130	1626	1515	1541		1871.88	1723.76	1940.74	1184.95	1244.33	1244.05		OE_Vs_Cont	-1.5	-0.598	down	0	0	2130	not DE
ENSG00000005801	ZNF195		177	140	270	351	271	306		242.55	226.17	246.01	255.79	222.58	247.03		OE_Vs_Cont	1	0.0173	up	0.876	0.908	351	not DE
ENSG00000005810	MYCBP2		939	857	1524	2319	2004	1955		1286.74	1384.5	1388.58	1689.97	1645.96	1578.27		OE_Vs_Cont	1.2	0.274	up	1.33e-08	4.03e-08	2320	not DE
ENSG00000005812	FBXL3		528	463	813	679	604	642		723.54	747.99	740.76	494.82	496.09	518.29		OE_Vs_Cont	-1.5	-0.552	down	0	0	813	not DE
ENSG00000005882	PDK2		521	439	786	902	763	783		713.94	709.21	716.16	657.33	626.68	632.11		OE_Vs_Cont	-1.1	-0.159	down	0.0157	0.0274	902	not DE
ENSG00000005884	ITGA3		19873	16852	29393	35222	31160	31696		27232.7	27224.8	26781.2	25668	25592.9	25588.1		OE_Vs_Cont	-1.1	-0.0796	down	1.84e-06	4.84e-06	35200	not DE
ENSG00000005889	ZFX		466	396	779	731	685	636		638.58	639.75	709.78	532.72	562.62	513.44		OE_Vs_Cont	-1.2	-0.313	down	1.67e-05	4.08e-05	779	not DE
ENSG00000005893	LAMP2		4971	4192	7588	9088	8214	8234		6811.94	6772.27	6913.76	6622.87	6746.48	6647.3		OE_Vs_Cont	-1	-0.0356	down	0.146	0.206	9090	not DE
ENSG00000005961	ITGA2B		2	7	8	3	5	4		2.74	11.31	7.29	2.19	4.11	3.23		OE_Vs_Cont	-2.2	-1.15	down	0.136	0.194	8	not DE
ENSG00000006007	GDE1		3623	2989	5339	6130	5488	5534		4964.72	4828.8	4864.6	4467.23	4507.51	4467.59		OE_Vs_Cont	-1.1	-0.125	down	7.15e-06	1.8e-05	6130	not DE
ENSG00000006015	REX1BD		694	642	1123	856	784	893		951.01	1037.17	1023.21	623.81	643.93	720.92		OE_Vs_Cont	-1.5	-0.6	down	0	0	1120	not DE
ENSG00000006016	CRLF1		23	24	20	33	23	33		31.52	38.77	18.22	24.05	18.89	26.64		OE_Vs_Cont	-1.2	-0.297	down	0.391	0.48	33	not DE
ENSG00000006025	OSBPL7		1068	893	1510	1262	1078	1171		1463.52	1442.66	1375.83	919.68	885.4	945.35		OE_Vs_Cont	-1.6	-0.635	down	0	0	1510	not DE
ENSG00000006042	TMEM98		1	2	1	6	3	3		1.37	3.23	0.91	4.37	2.46	2.42		OE_Vs_Cont	1.8	0.861	up	0.443	0.532	6	not DE
ENSG00000006062	MAP3K14		1017	843	1411	1992	1853	1776		1393.63	1361.89	1285.62	1451.67	1521.94	1433.76		OE_Vs_Cont	1.1	0.13	up	0.0084	0.0154	1990	not DE
ENSG00000006118	TMEM132A		6568	5717	9806	4834	4281	4220		9000.36	9235.94	8934.67	3522.77	3516.15	3406.8		OE_Vs_Cont	-2.6	-1.38	down	0	0	9810	DE
ENSG00000006125	AP2B1		6188	5182	9269	8822	7749	7614		8479.63	8371.64	8445.39	6429.02	6364.55	6146.77		OE_Vs_Cont	-1.3	-0.418	down	0	0	9270	not DE
ENSG00000006194	ZNF263		555	473	942	1216	1033	1082		760.54	764.14	858.3	886.16	848.44	873.5		OE_Vs_Cont	1.1	0.121	up	0.0537	0.0843	1220	not DE
ENSG00000006282	SPATA20		1203	972	1678	1206	1102	1092		1648.51	1570.29	1528.9	878.87	905.12	881.57		OE_Vs_Cont	-1.8	-0.831	down	0	0	1680	not DE
ENSG00000006327	TNFRSF12A		3326	2967	5178	5866	5246	5449		4557.74	4793.25	4717.9	4274.84	4308.74	4398.97		OE_Vs_Cont	-1.1	-0.116	down	8.34e-05	0.000191	5870	not DE
ENSG00000006432	MAP3K9		993	826	1596	1474	1296	1319		1360.74	1334.42	1454.19	1074.18	1064.46	1064.83		OE_Vs_Cont	-1.3	-0.379	down	0	0	1600	not DE
ENSG00000006451	RALA		1601	1298	2407	3810	3474	3474		2193.91	2096.95	2193.12	2776.53	2853.33	2804.55		OE_Vs_Cont	1.3	0.377	up	0	0	3810	not DE
ENSG00000006453	BAIAP2L1		3170	2797	4871	4009	3677	3836		4343.96	4518.62	4438.18	2921.55	3020.06	3096.8		OE_Vs_Cont	-1.5	-0.557	down	0	0	4870	not DE
ENSG00000006459	KDM7A		108	84	137	222	188	185		148	135.7	124.83	161.78	154.41	149.35		OE_Vs_Cont	1.1	0.198	up	0.162	0.225	222	not DE
ENSG00000006468	ETV1		157	150	200	35	32	28		215.14	242.33	182.23	25.51	26.28	22.6		OE_Vs_Cont	-8.5	-3.09	down	0	0	200	DE
ENSG00000006530	AGK		805	592	1084	2040	1793	1812		1103.12	956.39	987.68	1486.65	1472.66	1462.82		OE_Vs_Cont	1.5	0.538	up	0	0	2040	not DE
ENSG00000006534	ALDH3B1		1430	1158	1975	1139	1038	1142		1959.58	1870.77	1799.51	830.05	852.55	921.93		OE_Vs_Cont	-2.2	-1.11	down	0	0	1980	DE
ENSG00000006555	TTC22		553	462	791	1530	1365	1473		757.8	746.37	720.71	1114.99	1121.13	1189.15		OE_Vs_Cont	1.5	0.626	up	0	0	1530	not DE
ENSG00000006576	PHTF2		394	371	634	1062	948	902		539.91	599.36	577.67	773.93	778.63	728.18		OE_Vs_Cont	1.3	0.411	up	2.5e-09	7.9e-09	1060	not DE
ENSG00000006606	CCL26		4	6	11	22	21	16		5.48	9.69	10.02	16.03	17.25	12.92		OE_Vs_Cont	1.8	0.858	up	0.0916	0.136	22	not DE
ENSG00000006607	FARP2		990	842	1486	3131	2798	2785		1356.63	1360.27	1353.96	2281.71	2298.11	2248.33		OE_Vs_Cont	1.7	0.747	up	0	0	3130	not DE
ENSG00000006625	GGCT		1038	913	1584	3898	3253	3270		1422.41	1474.97	1443.25	2840.66	2671.82	2639.87		OE_Vs_Cont	1.9	0.911	up	0	0	3900	not DE
ENSG00000006634	DBF4		454	436	707	1472	1333	1311		622.13	704.37	644.18	1072.72	1094.84	1058.37		OE_Vs_Cont	1.6	0.716	up	0	0	1470	not DE
ENSG00000006652	IFRD1		860	741	1324	1909	1675	1732		1178.49	1197.1	1206.35	1391.18	1375.74	1398.24		OE_Vs_Cont	1.2	0.217	up	8.19e-06	2.06e-05	1910	not DE
ENSG00000006695	COX10		221	200	332	676	653	594		302.84	323.1	302.5	492.63	536.33	479.54		OE_Vs_Cont	1.6	0.704	up	0	0	676	not DE
ENSG00000006704	GTF2IRD1		495	441	716	907	764	753		678.32	712.45	652.38	660.98	627.5	607.9		OE_Vs_Cont	-1.1	-0.101	down	0.143	0.202	907	not DE
ENSG00000006712	PAF1		1487	1219	2120	2513	2205	2308		2037.69	1969.32	1931.62	1831.35	1811.05	1863.24		OE_Vs_Cont	-1.1	-0.107	down	0.00943	0.0171	2510	not DE
ENSG00000006715	VPS41		1782	1509	2679	2923	2596	2601		2441.94	2437.82	2440.95	2130.13	2132.2	2099.78		OE_Vs_Cont	-1.2	-0.202	down	5.3e-08	1.55e-07	2920	not DE
ENSG00000006740	ARHGAP44		3	1	3	12	5	10		4.11	1.62	2.73	8.74	4.11	8.07		OE_Vs_Cont	2.4	1.29	up	0.117	0.17	12	not DE
ENSG00000006744	ELAC2		1110	951	1639	2790	2538	2524		1521.07	1536.36	1493.36	2033.21	2084.56	2037.62		OE_Vs_Cont	1.4	0.438	up	0	0	2790	not DE
ENSG00000006757	PNPLA4		439	394	706	883	807	857		601.58	636.52	643.27	643.49	662.82	691.85		OE_Vs_Cont	1.1	0.0842	up	0.22	0.294	883	not DE
ENSG00000006831	ADIPOR2		5078	4222	7544	6071	5405	5322		6958.56	6820.73	6873.67	4424.24	4439.34	4296.44		OE_Vs_Cont	-1.6	-0.65	down	0	0	7540	not DE
ENSG00000006837	CDKL3		1	4	5	6	7	4		1.37	6.46	4.56	4.37	5.75	3.23		OE_Vs_Cont	1.1	0.12	up	0.885	0.915	7	not DE
ENSG00000007038	PRSS21		471	353	652	653	609	576		645.43	570.28	594.07	475.87	500.2	465		OE_Vs_Cont	-1.3	-0.33	down	1.19e-05	2.94e-05	653	not DE
ENSG00000007047	MARK4		1101	897	1576	1737	1565	1605		1508.74	1449.12	1435.96	1265.84	1285.4	1295.71		OE_Vs_Cont	-1.1	-0.191	down	5.86e-05	0.000137	1740	not DE
ENSG00000007080	CCDC124		2445	2207	3659	6729	6095	5965		3350.47	3565.46	3333.87	4903.75	5006.06	4815.54		OE_Vs_Cont	1.4	0.526	up	0	0	6730	not DE
ENSG00000007168	PAFAH1B1		2449	2196	3888	4650	4077	4133		3355.95	3547.69	3542.53	3388.68	3348.6	3336.56		OE_Vs_Cont	-1	-0.053	down	0.105	0.155	4650	not DE
ENSG00000007202	KIAA0100		2559	2218	3887	5228	4551	4549		3506.69	3583.23	3541.62	3809.9	3737.91	3672.4		OE_Vs_Cont	1.1	0.0785	up	0.0123	0.022	5230	not DE
ENSG00000007237	GAS7		5	6	6	17	7	10		6.85	9.69	5.47	12.39	5.75	8.07		OE_Vs_Cont	1.2	0.304	up	0.619	0.698	17	not DE
ENSG00000007255	TRAPPC6A		480	379	725	493	459	444		657.76	612.28	660.58	359.27	376.99	358.44		OE_Vs_Cont	-1.8	-0.823	down	0	0	725	not DE
ENSG00000007306	CEACAM7		1	0	1	9	12	6		1.37	0	0.91	6.56	9.86	4.84		OE_Vs_Cont	8.8	3.13	up	0.0111	0.02	12	not DE
ENSG00000007314	SCN4A		5	9	9	14	6	2		6.85	14.54	8.2	10.2	4.93	1.61		OE_Vs_Cont	-1.7	-0.773	down	0.239	0.315	14	not DE
ENSG00000007341	ST7L		279	232	427	590	514	536		382.32	374.8	389.06	429.96	422.17	432.71		OE_Vs_Cont	1.1	0.162	up	0.0547	0.0858	590	not DE
ENSG00000007372	PAX6		503	387	669	1070	879	862		689.28	625.21	609.56	779.76	721.96	695.89		OE_Vs_Cont	1.1	0.197	up	0.00531	0.00999	1070	not DE
ENSG00000007376	RPUSD1		1122	1022	1728	2459	2270	2373		1537.52	1651.06	1574.46	1791.99	1864.44	1915.72		OE_Vs_Cont	1.2	0.228	up	4.06e-07	1.12e-06	2460	not DE
ENSG00000007384	RHBDF1		982	814	1396	837	737	739		1345.67	1315.04	1271.96	609.96	605.33	596.59		OE_Vs_Cont	-2.2	-1.12	down	0	0	1400	DE
ENSG00000007392	LUC7L		387	359	595	856	728	654		530.32	579.97	542.13	623.81	597.93	527.97		OE_Vs_Cont	1.1	0.0871	up	0.264	0.344	856	not DE
ENSG00000007516	BAIAP3		128	98	210	70	55	64		175.4	158.32	191.34	51.01	45.17	51.67		OE_Vs_Cont	-3.6	-1.84	down	0	0	210	DE
ENSG00000007520	TSR3		1018	917	1554	2631	2374	2526		1395	1481.43	1415.92	1917.34	1949.86	2039.24		OE_Vs_Cont	1.4	0.463	up	0	0	2630	not DE
ENSG00000007541	PIGQ		483	359	772	987	859	883		661.87	579.97	703.4	719.28	705.53	712.84		OE_Vs_Cont	1.1	0.124	up	0.0767	0.116	987	not DE
ENSG00000007545	CRAMP1		287	259	459	447	375	427		393.29	418.42	418.21	325.75	308	344.72		OE_Vs_Cont	-1.3	-0.331	down	0.000224	0.000494	459	not DE
ENSG00000007866	TEAD3		939	816	1413	1845	1577	1607		1286.74	1318.27	1287.45	1344.54	1295.25	1297.33		OE_Vs_Cont	1	0.0184	up	0.705	0.773	1840	not DE
ENSG00000007923	DNAJC11		705	592	1037	1980	1686	1754		966.09	956.39	944.86	1442.92	1384.78	1416		OE_Vs_Cont	1.5	0.567	up	0	0	1980	not DE
ENSG00000007944	MYLIP		261	205	377	795	676	678		357.66	331.18	343.5	579.36	555.23	547.35		OE_Vs_Cont	1.6	0.703	up	0	0	795	not DE
ENSG00000007952	NOX1		3	0	6	1	1	1		4.11	0	5.47	0.73	0.82	0.81		OE_Vs_Cont	-4.3	-2.11	down	0.111	0.162	6	not DE
ENSG00000007968	E2F2		79	75	128	915	830	821		108.26	121.16	116.63	666.81	681.71	662.79		OE_Vs_Cont	5.8	2.54	up	0	0	915	DE
ENSG00000008018	PSMB1		4173	3422	6082	8928	7788	8088		5718.41	5528.32	5541.58	6506.27	6396.59	6529.43		OE_Vs_Cont	1.2	0.211	up	0	0	8930	not DE
ENSG00000008083	JARID2		1278	1109	1959	2197	1921	1907		1751.29	1791.61	1784.93	1601.06	1577.79	1539.52		OE_Vs_Cont	-1.1	-0.175	down	5.17e-05	0.000121	2200	not DE
ENSG00000008086	CDKL5		151	148	254	207	159	166		206.92	239.1	231.43	150.85	130.59	134.01		OE_Vs_Cont	-1.6	-0.703	down	3.89e-08	1.15e-07	254	not DE
ENSG00000008128	CDK11A		121	81	181	211	169	200		165.81	130.86	164.92	153.77	138.81	161.46		OE_Vs_Cont	-1	-0.0364	down	0.796	0.846	211	not DE
ENSG00000008130	NADK		1720	1427	2525	4093	3819	3731		2356.98	2305.35	2300.64	2982.77	3136.69	3012.03		OE_Vs_Cont	1.3	0.391	up	0	0	4090	not DE
ENSG00000008256	CYTH3		1588	1336	2343	1931	1868	1765		2176.09	2158.34	2134.81	1407.21	1534.26	1424.88		OE_Vs_Cont	-1.5	-0.567	down	0	0	2340	not DE
ENSG00000008277	ADAM22		33	29	48	57	54	53		45.22	46.85	43.73	41.54	44.35	42.79		OE_Vs_Cont	-1.1	-0.0734	down	0.77	0.825	57	not DE
ENSG00000008282	SYPL1		2792	2325	4465	6232	5456	5709		3825.98	3756.09	4068.26	4541.56	4481.22	4608.87		OE_Vs_Cont	1.2	0.222	up	0	0	6230	not DE
ENSG00000008283	CYB561		2390	2044	3571	5239	4529	4628		3275.1	3302.13	3253.69	3817.92	3719.84	3736.18		OE_Vs_Cont	1.1	0.199	up	3e-10	9e-10	5240	not DE
ENSG00000008294	SPAG9		3548	2938	5322	5814	5109	5063		4861.95	4746.4	4849.11	4236.95	4196.22	4087.35		OE_Vs_Cont	-1.2	-0.208	down	0	0	5810	not DE
ENSG00000008300	CELSR3		383	319	677	508	423	470		524.84	515.35	616.84	370.2	347.43	379.43		OE_Vs_Cont	-1.5	-0.606	down	0	0	677	not DE
ENSG00000008323	PLEKHG6		1078	880	1536	3273	2960	3086		1477.22	1421.66	1399.52	2385.2	2431.16	2491.32		OE_Vs_Cont	1.7	0.768	up	0	0	3270	not DE
ENSG00000008324	SS18L2		234	204	350	468	420	458		320.66	329.57	318.9	341.05	344.96	369.74		OE_Vs_Cont	1.1	0.125	up	0.179	0.246	468	not DE
ENSG00000008382	MPND		108	77	126	195	167	194		148	124.4	114.8	142.11	137.16	156.62		OE_Vs_Cont	1.1	0.181	up	0.226	0.3	195	not DE
ENSG00000008394	MGST1		8561	7191	12809	21274	18894	18851		11731.4	11617.2	11670.8	15503.4	15518.4	15218.4		OE_Vs_Cont	1.3	0.401	up	0	0	21300	not DE
ENSG00000008405	CRY1		667	549	1013	1348	1208	1224		914.01	886.92	922.99	982.35	992.18	988.13		OE_Vs_Cont	1.1	0.118	up	0.0347	0.0568	1350	not DE
ENSG00000008441	NFIX		125	105	182	450	412	458		171.29	169.63	165.83	327.94	338.39	369.74		OE_Vs_Cont	2	1.03	up	0	0	458	DE
ENSG00000008513	ST3GAL1		4744	4201	7205	7054	6175	6134		6500.87	6786.81	6564.79	5140.6	5071.77	4951.97		OE_Vs_Cont	-1.3	-0.387	down	0	0	7200	not DE
ENSG00000008516	MMP25		22	15	18	5	15	10		30.15	24.23	16.4	3.64	12.32	8.07		OE_Vs_Cont	-2.9	-1.55	down	0.00101	0.00208	22	not DE
ENSG00000008517	IL32		82	58	92	41	44	33		112.37	93.7	83.83	29.88	36.14	26.64		OE_Vs_Cont	-3.1	-1.64	down	0	0	92	DE
ENSG00000008710	PKD1		953	732	1354	1319	1164	1201		1305.93	1182.56	1233.69	961.22	956.04	969.57		OE_Vs_Cont	-1.3	-0.368	down	0	0	1350	not DE
ENSG00000008735	MAPK8IP2		61	45	74	49	49	42		83.59	72.7	67.42	35.71	40.25	33.91		OE_Vs_Cont	-2	-1.02	down	9.69e-06	2.42e-05	74	DE
ENSG00000008838	MED24		1260	1105	1947	2910	2595	2546		1726.62	1785.15	1774	2120.66	2131.37	2055.38		OE_Vs_Cont	1.2	0.255	up	6e-10	1.9e-09	2910	not DE
ENSG00000008853	RHOBTB2		285	247	453	479	407	400		390.55	399.03	412.75	349.07	334.28	322.92		OE_Vs_Cont	-1.2	-0.259	down	0.0035	0.00675	479	not DE
ENSG00000008869	HEATR5B		895	727	1279	1132	983	958		1226.45	1174.48	1165.35	824.94	807.38	773.39		OE_Vs_Cont	-1.5	-0.566	down	0	0	1280	not DE
ENSG00000008952	SEC62		2828	2478	4314	5268	4681	4690		3875.31	4003.26	3930.67	3839.05	3844.69	3786.23		OE_Vs_Cont	-1	-0.0413	down	0.171	0.236	5270	not DE
ENSG00000008988	RPS20		14084	12064	21640	23170	20472	20674		19299.8	19489.7	19717.2	16885.1	16814.5	16690.1		OE_Vs_Cont	-1.2	-0.216	down	0	0	23200	not DE
ENSG00000009307	CSDE1		27765	23343	41991	53809	47583	46882		38047.4	37711.1	38259.8	39213.2	39081.8	37847.8		OE_Vs_Cont	1	0.0264	up	0.14	0.198	53800	not DE
ENSG00000009335	UBE3C		3898	3154	6084	9440	8368	8458		5341.57	5095.36	5543.4	6879.39	6872.96	6828.13		OE_Vs_Cont	1.3	0.361	up	0	0	9440	not DE
ENSG00000009413	REV3L		281	230	429	823	776	766		385.06	371.57	390.88	599.76	637.36	618.39		OE_Vs_Cont	1.6	0.689	up	0	0	823	not DE
ENSG00000009694	TENM1		72	69	150	76	74	59		98.66	111.47	136.67	55.38	60.78	47.63		OE_Vs_Cont	-2.1	-1.1	down	1.43e-08	4.33e-08	150	DE
ENSG00000009724	MASP2		16	8	17	5	2	3		21.93	12.92	15.49	3.64	1.64	2.42		OE_Vs_Cont	-6.5	-2.69	down	3.14e-05	7.48e-05	17	not DE
ENSG00000009780	FAM76A		81	89	128	119	123	126		111	143.78	116.63	86.72	101.02	101.72		OE_Vs_Cont	-1.3	-0.35	down	0.0341	0.0558	128	not DE
ENSG00000009830	POMT2		2148	1787	3235	3542	3099	3144		2943.48	2886.94	2947.55	2581.23	2545.33	2538.15		OE_Vs_Cont	-1.1	-0.197	down	1.25e-08	3.8e-08	3540	not DE
ENSG00000009844	VTA1		1745	1334	2487	3529	3085	3265		2391.24	2155.11	2266.01	2571.76	2533.83	2635.83		OE_Vs_Cont	1.1	0.183	up	3.9e-06	1e-05	3530	not DE
ENSG00000009950	MLXIPL		86	97	155	65	55	60		117.85	156.71	141.23	47.37	45.17	48.44		OE_Vs_Cont	-2.9	-1.56	down	0	0	155	DE
ENSG00000009954	BAZ1B		1831	1540	2823	5545	4925	4872		2509.08	2487.9	2572.16	4040.91	4045.09	3933.16		OE_Vs_Cont	1.6	0.665	up	0	0	5540	not DE
ENSG00000010017	RANBP9		1750	1461	2779	2521	2366	2435		2398.09	2360.28	2532.07	1837.18	1943.29	1965.77		OE_Vs_Cont	-1.3	-0.348	down	0	0	2780	not DE
ENSG00000010072	SPRTN		282	256	424	605	565	479		386.43	413.57	386.32	440.89	464.06	386.7		OE_Vs_Cont	1.1	0.127	up	0.155	0.218	605	not DE
ENSG00000010165	METTL13		829	710	1241	1920	1702	1732		1136.01	1147.02	1130.73	1399.2	1397.92	1398.24		OE_Vs_Cont	1.2	0.298	up	1.1e-09	3.6e-09	1920	not DE
ENSG00000010219	DYRK4		354	263	453	670	607	623		485.1	424.88	412.75	488.26	498.55	502.95		OE_Vs_Cont	1.1	0.176	up	0.031	0.0512	670	not DE
ENSG00000010244	ZNF207		4144	3572	6032	6804	6201	6272		5678.67	5770.65	5496.02	4958.41	5093.12	5063.38		OE_Vs_Cont	-1.1	-0.163	down	5.7e-09	1.76e-08	6800	not DE
ENSG00000010256	UQCRC1		2352	2012	3608	5390	4834	5115		3223.03	3250.43	3287.41	3927.96	3970.35	4129.33		OE_Vs_Cont	1.2	0.3	up	0	0	5390	not DE
ENSG00000010270	STARD3NL		971	832	1602	1663	1405	1511		1330.6	1344.11	1459.65	1211.91	1153.98	1219.83		OE_Vs_Cont	-1.2	-0.211	down	4.23e-05	9.97e-05	1660	not DE
ENSG00000010278	CD9		8920	7800	12939	12124	10627	11096		12223.4	12601.1	11789.3	8835.35	8728.37	8957.78		OE_Vs_Cont	-1.4	-0.463	down	0	0	12900	not DE
ENSG00000010292	NCAPD2		4963	4288	7305	13240	11804	12102		6800.97	6927.36	6655.9	9648.64	9695.08	9769.93		OE_Vs_Cont	1.4	0.516	up	0	0	13200	not DE
ENSG00000010295	IFFO1		9	5	6	4	4	4		12.33	8.08	5.47	2.91	3.29	3.23		OE_Vs_Cont	-2.7	-1.43	down	0.0488	0.0773	9	not DE
ENSG00000010310	GIPR		136	112	200	41	29	44		186.37	180.94	182.23	29.88	23.82	35.52		OE_Vs_Cont	-6.1	-2.62	down	0	0	200	DE
ENSG00000010318	PHF7		37	39	64	81	85	75		50.7	63.01	58.31	59.03	69.81	60.55		OE_Vs_Cont	1.1	0.139	up	0.525	0.611	85	not DE
ENSG00000010322	NISCH		573	533	887	909	743	784		785.2	861.07	808.18	662.43	610.25	632.92		OE_Vs_Cont	-1.3	-0.361	down	3.48e-08	1.03e-07	909	not DE
ENSG00000010361	FUZ		299	278	487	564	461	534		409.73	449.12	443.73	411.01	378.64	431.1		OE_Vs_Cont	-1.1	-0.094	down	0.273	0.354	564	not DE
ENSG00000010404	IDS		7382	6221	11170	9454	8538	8436		10115.8	10050.2	10177.5	6889.59	7012.59	6810.37		OE_Vs_Cont	-1.5	-0.552	down	0	0	11200	not DE
ENSG00000010438	PRSS3		1293	1125	1890	2458	2167	2155		1771.84	1817.46	1722.06	1791.26	1779.84	1739.73		OE_Vs_Cont	1	0.00373	up	0.93	0.949	2460	not DE
ENSG00000010539	ZNF200		198	160	311	430	370	354		271.33	258.48	283.37	313.36	303.9	285.78		OE_Vs_Cont	1.1	0.145	up	0.153	0.214	430	not DE
ENSG00000010626	LRRC23		179	152	258	336	300	294		245.29	245.56	235.08	244.86	246.4	237.35		OE_Vs_Cont	1	0.00919	up	0.932	0.951	336	not DE
ENSG00000010704	HFE		534	413	733	824	713	735		731.76	667.21	667.87	600.49	585.61	593.36		OE_Vs_Cont	-1.2	-0.214	down	0.0018	0.0036	824	not DE
ENSG00000010803	SCMH1		335	320	522	737	660	637		459.06	516.97	475.62	537.09	542.08	514.25		OE_Vs_Cont	1.1	0.139	up	0.0714	0.109	737	not DE
ENSG00000010810	FYN		1894	1561	2962	3415	3019	3003		2595.42	2521.83	2698.81	2488.68	2479.62	2424.32		OE_Vs_Cont	-1.1	-0.0844	down	0.0233	0.0393	3420	not DE
ENSG00000010818	HIVEP2		1513	1286	2279	1641	1381	1382		2073.32	2077.56	2076.5	1195.88	1134.27	1115.69		OE_Vs_Cont	-1.8	-0.853	down	0	0	2280	not DE
ENSG00000011007	ELOA		1059	896	1570	2215	1971	2025		1451.19	1447.51	1430.5	1614.18	1618.86	1634.78		OE_Vs_Cont	1.1	0.17	up	0.000145	0.000325	2220	not DE
ENSG00000011009	LYPLA2		1543	1305	2260	2254	2013	2002		2114.43	2108.26	2059.18	1642.6	1653.36	1616.21		OE_Vs_Cont	-1.3	-0.353	down	0	0	2260	not DE
ENSG00000011021	CLCN6		577	523	813	302	289	275		790.68	844.92	740.76	220.08	237.37	222.01		OE_Vs_Cont	-3.5	-1.8	down	0	0	813	DE
ENSG00000011028	MRC2		2	4	7	6	2	5		2.74	6.46	6.38	4.37	1.64	4.04		OE_Vs_Cont	-1.6	-0.635	down	0.44	0.529	7	not DE
ENSG00000011052	NME1-NME2		3	9	7	34	26	30		4.11	14.54	6.38	24.78	21.35	24.22		OE_Vs_Cont	2.9	1.56	up	0.00111	0.00228	34	DE
ENSG00000011083	SLC6A7		3	4	9	5	1	3		4.11	6.46	8.2	3.64	0.82	2.42		OE_Vs_Cont	-2.7	-1.45	down	0.0882	0.132	9	not DE
ENSG00000011105	TSPAN9		215	197	345	259	260	250		294.62	318.26	314.34	188.75	213.55	201.82		OE_Vs_Cont	-1.5	-0.62	down	7.2e-09	2.22e-08	345	not DE
ENSG00000011114	BTBD7		1200	1051	1716	2264	1959	2010		1644.4	1697.91	1563.52	1649.89	1609	1622.67		OE_Vs_Cont	-1	-0.00129	down	0.977	0.984	2260	not DE
ENSG00000011132	APBA3		256	173	328	480	456	485		350.81	279.49	298.86	349.8	374.53	391.54		OE_Vs_Cont	1.2	0.263	up	0.0074	0.0136	485	not DE
ENSG00000011143	MKS1		237	211	344	427	415	420		324.77	340.88	313.43	311.18	340.86	339.07		OE_Vs_Cont	1	0.0223	up	0.814	0.86	427	not DE
ENSG00000011198	ABHD5		551	466	775	1137	988	1001		755.05	752.83	706.14	828.59	811.48	808.11		OE_Vs_Cont	1.1	0.151	up	0.0157	0.0275	1140	not DE
ENSG00000011243	AKAP8L		995	862	1562	1841	1558	1609		1363.48	1392.58	1423.21	1341.63	1279.65	1298.94		OE_Vs_Cont	-1.1	-0.0938	down	0.0515	0.0811	1840	not DE
ENSG00000011258	MBTD1		789	707	1241	1229	1094	1128		1081.19	1142.17	1130.73	895.63	898.54	910.63		OE_Vs_Cont	-1.2	-0.311	down	1.16e-08	3.55e-08	1240	not DE
ENSG00000011260	UTP18		743	658	1256	2483	2221	2266		1018.16	1063.01	1144.4	1809.48	1824.19	1829.34		OE_Vs_Cont	1.7	0.753	up	0	0	2480	not DE
ENSG00000011275	RNF216		1145	1006	1593	2575	2247	2256		1569.03	1625.22	1451.45	1876.53	1845.55	1821.27		OE_Vs_Cont	1.2	0.263	up	1.25e-08	3.8e-08	2580	not DE
ENSG00000011295	TTC19		878	760	1527	2542	2233	2248		1203.15	1227.8	1391.32	1852.48	1834.05	1814.81		OE_Vs_Cont	1.4	0.516	up	0	0	2540	not DE
ENSG00000011304	PTBP1		11635	9789	16439	27357	24429	25396		15943.9	15814.4	14978.3	19936.4	20064.5	20502.2		OE_Vs_Cont	1.3	0.374	up	0	0	27400	not DE
ENSG00000011332	DPF1		20	37	33	94	101	90		27.41	59.77	30.07	68.5	82.96	72.66		OE_Vs_Cont	2	0.984	up	0.000108	0.000245	101	not DE
ENSG00000011347	SYT7		451	380	661	828	774	778		618.02	613.9	602.27	603.4	635.72	628.08		OE_Vs_Cont	1	0.0268	up	0.698	0.767	828	not DE
ENSG00000011376	LARS2		413	336	615	1366	1226	1214		565.95	542.82	560.35	995.47	1006.96	980.06		OE_Vs_Cont	1.8	0.835	up	0	0	1370	not DE
ENSG00000011405	PIK3C2A		2222	1861	3399	3034	2784	2615		3044.89	3006.49	3096.98	2211.02	2286.61	2111.09		OE_Vs_Cont	-1.4	-0.471	down	0	0	3400	not DE
ENSG00000011422	PLAUR		1158	1057	1826	1652	1486	1487		1586.85	1707.61	1663.75	1203.89	1220.51	1200.45		OE_Vs_Cont	-1.4	-0.451	down	0	0	1830	not DE
ENSG00000011426	ANLN		4461	3655	6727	12071	10494	10614		6113.07	5904.73	6129.26	8796.73	8619.13	8568.67		OE_Vs_Cont	1.4	0.516	up	0	0	12100	not DE
ENSG00000011451	WIZ		1813	1570	2679	3597	3327	3356		2484.42	2536.37	2440.95	2621.31	2732.59	2709.29		OE_Vs_Cont	1.1	0.114	up	0.00185	0.0037	3600	not DE
ENSG00000011454	RABGAP1		1319	1145	1909	2591	2441	2358		1807.47	1849.77	1739.37	1888.19	2004.89	1903.61		OE_Vs_Cont	1.1	0.107	up	0.0136	0.0241	2590	not DE
ENSG00000011478	QPCTL		994	843	1398	1194	1116	1080		1362.11	1361.89	1273.78	870.13	916.61	871.88		OE_Vs_Cont	-1.5	-0.584	down	0	0	1400	not DE
ENSG00000011485	PPP5C		2169	1922	3298	5732	5097	5194		2972.26	3105.03	3004.95	4177.19	4186.36	4193.11		OE_Vs_Cont	1.4	0.469	up	0	0	5730	not DE
ENSG00000011523	CEP68		176	173	273	705	659	660		241.18	279.49	248.74	513.77	541.26	532.82		OE_Vs_Cont	2.1	1.05	up	0	0	705	DE
ENSG00000011566	MAP4K3		917	731	1270	1679	1490	1500		1256.6	1180.95	1157.15	1223.57	1223.79	1210.95		OE_Vs_Cont	1	0.0282	up	0.581	0.665	1680	not DE
ENSG00000011638	TMEM159		1033	864	1599	2134	1961	2039		1415.56	1395.81	1456.92	1555.15	1610.65	1646.08		OE_Vs_Cont	1.1	0.169	up	0.000265	0.00058	2130	not DE
ENSG00000011677	GABRA3		608	479	935	708	617	623		833.16	773.84	851.92	515.95	506.77	502.95		OE_Vs_Cont	-1.6	-0.694	down	0	0	935	not DE
ENSG00000012048	BRCA1		876	720	1256	2964	2601	2556		1200.41	1163.18	1144.4	2160.01	2136.3	2063.45		OE_Vs_Cont	1.8	0.861	up	0	0	2960	not DE
ENSG00000012061	ERCC1		1631	1334	2324	2413	2112	2202		2235.02	2155.11	2117.5	1758.47	1734.67	1777.67		OE_Vs_Cont	-1.2	-0.302	down	0	0	2410	not DE
ENSG00000012124	CD22		860	754	1270	1380	1217	1302		1178.49	1218.1	1157.15	1005.67	999.57	1051.1		OE_Vs_Cont	-1.2	-0.214	down	5.13e-05	0.00012	1380	not DE
ENSG00000012171	SEMA3B		2107	1802	2982	2062	1858	1894		2887.3	2911.17	2717.03	1502.68	1526.05	1529.02		OE_Vs_Cont	-1.9	-0.898	down	0	0	2980	not DE
ENSG00000012174	MBTPS2		672	631	1132	1671	1532	1504		920.87	1019.39	1031.41	1217.74	1258.29	1214.18		OE_Vs_Cont	1.2	0.309	up	1.8e-08	5.43e-08	1670	not DE
ENSG00000012211	PRICKLE3		388	338	580	627	526	543		531.69	546.05	528.46	456.93	432.02	438.36		OE_Vs_Cont	-1.2	-0.272	down	0.000403	0.000865	627	not DE
ENSG00000012232	EXTL3		1712	1437	2543	3672	3264	3245		2346.01	2321.51	2317.04	2675.97	2680.85	2619.68		OE_Vs_Cont	1.1	0.192	up	1.18e-07	3.38e-07	3670	not DE
ENSG00000012660	ELOVL5		3532	3127	5263	4159	3663	3754		4840.02	5051.74	4795.35	3030.87	3008.56	3030.6		OE_Vs_Cont	-1.6	-0.693	down	0	0	5260	not DE
ENSG00000012779	ALOX5		1857	1521	2609	2382	2058	2107		2544.71	2457.21	2377.17	1735.88	1690.32	1700.98		OE_Vs_Cont	-1.4	-0.522	down	0	0	2610	not DE
ENSG00000012822	CALCOCO1		1624	1282	2375	597	571	521		2225.42	2071.1	2163.97	435.06	468.98	420.6		OE_Vs_Cont	-4.9	-2.29	down	0	0	2380	DE
ENSG00000012963	UBR7		433	380	628	1211	1087	1136		593.36	613.9	572.2	882.52	892.8	917.09		OE_Vs_Cont	1.5	0.603	up	0	0	1210	not DE
ENSG00000012983	MAP4K5		1086	918	1602	1819	1676	1610		1488.18	1483.05	1459.65	1325.59	1376.56	1299.75		OE_Vs_Cont	-1.1	-0.146	down	0.00203	0.00404	1820	not DE
ENSG00000013016	EHD3		44	18	57	69	62	56		60.29	29.08	51.94	50.28	50.92	45.21		OE_Vs_Cont	1	0.0266	up	0.917	0.94	69	not DE
ENSG00000013275	PSMC4		2838	2493	4185	6872	6083	6379		3889.01	4027.5	3813.14	5007.96	4996.2	5149.76		OE_Vs_Cont	1.3	0.373	up	0	0	6870	not DE
ENSG00000013288	MAN2B2		1457	1256	2127	1995	1741	1925		1996.58	2029.1	1938	1453.85	1429.95	1554.05		OE_Vs_Cont	-1.3	-0.424	down	0	0	2130	not DE
ENSG00000013306	SLC25A39		4453	3740	6429	12155	10984	11277		6102.1	6042.05	5857.74	8857.94	9021.59	9103.9		OE_Vs_Cont	1.5	0.586	up	0	0	12200	not DE
ENSG00000013364	MVP		3576	3191	5348	2829	2479	2529		4900.32	5155.13	4872.8	2061.63	2036.1	2041.66		OE_Vs_Cont	-2.4	-1.28	down	0	0	5350	DE
ENSG00000013374	NUB1		1710	1365	2430	3510	3062	2974		2343.27	2205.19	2214.08	2557.91	2514.94	2400.91		OE_Vs_Cont	1.1	0.145	up	0.00025	0.000549	3510	not DE
ENSG00000013375	PGM3		700	640	1098	995	914	946		959.23	1033.93	1000.44	725.11	750.7	763.7		OE_Vs_Cont	-1.3	-0.418	down	0	0	1100	not DE
ENSG00000013392	RWDD2A		101	86	165	144	146	138		138.4	138.93	150.34	104.94	119.92	111.41		OE_Vs_Cont	-1.3	-0.355	down	0.0177	0.0305	165	not DE
ENSG00000013441	CLK1		667	534	964	1756	1514	1461		914.01	862.69	878.34	1279.68	1243.51	1179.46		OE_Vs_Cont	1.4	0.48	up	0	0	1760	not DE
ENSG00000013503	POLR3B		408	320	615	1142	933	955		559.1	516.97	560.35	832.23	766.31	770.97		OE_Vs_Cont	1.4	0.53	up	0	0	1140	not DE
ENSG00000013523	ANGEL1		689	557	1013	2424	2178	2183		944.16	899.85	922.99	1766.49	1788.88	1762.33		OE_Vs_Cont	1.9	0.941	up	0	0	2420	not DE
ENSG00000013561	RNF14		713	549	1037	1150	1008	1011		977.05	886.92	944.86	838.06	827.91	816.18		OE_Vs_Cont	-1.1	-0.181	down	0.0021	0.00416	1150	not DE
ENSG00000013563	DNASE1L1		370	297	593	312	342	314		507.02	479.81	540.31	227.37	280.9	253.49		OE_Vs_Cont	-2	-1.01	down	0	0	593	DE
ENSG00000013573	DDX11		697	604	1065	1647	1575	1468		955.12	975.78	970.37	1200.25	1293.61	1185.11		OE_Vs_Cont	1.3	0.342	up	5e-10	1.7e-09	1650	not DE
ENSG00000013583	HEBP1		1351	1194	2086	3303	2892	2965		1851.32	1928.93	1900.65	2407.06	2375.31	2393.64		OE_Vs_Cont	1.3	0.338	up	0	0	3300	not DE
ENSG00000013588	GPRC5A		17040	13619	24113	14306	12809	12978		23350.5	22001.8	21970.4	10425.5	10520.5	10477.1		OE_Vs_Cont	-2.1	-1.1	down	0	0	24100	DE
ENSG00000013619	MAMLD1		141	128	184	311	294	256		193.22	206.79	167.65	226.64	241.47	206.67		OE_Vs_Cont	1.2	0.265	up	0.0316	0.0521	311	not DE
ENSG00000013810	TACC3		1201	1002	1734	4724	4069	4209		1645.77	1618.75	1579.92	3442.61	3342.03	3397.92		OE_Vs_Cont	2.1	1.07	up	0	0	4720	DE
ENSG00000014123	UFL1		1323	1124	2017	2056	1802	1805		1812.95	1815.85	1837.78	1498.31	1480.05	1457.17		OE_Vs_Cont	-1.2	-0.302	down	0	0	2060	not DE
ENSG00000014138	POLA2		649	560	910	1495	1284	1393		889.35	904.69	829.14	1089.48	1054.6	1124.57		OE_Vs_Cont	1.3	0.324	up	1.9e-08	5.73e-08	1500	not DE
ENSG00000014164	ZC3H3		812	658	1249	1788	1634	1707		1112.71	1063.01	1138.02	1303	1342.07	1378.06		OE_Vs_Cont	1.2	0.275	up	9.2e-08	2.66e-07	1790	not DE
ENSG00000014216	CAPN1		11246	9726	16829	15775	14033	14498		15410.8	15712.6	15333.6	11496	11525.9	11704.2		OE_Vs_Cont	-1.3	-0.419	down	0	0	16800	not DE
ENSG00000014257	ACPP		26	18	34	18	12	19		35.63	29.08	30.98	13.12	9.86	15.34		OE_Vs_Cont	-2.5	-1.32	down	0.000332	0.000721	34	DE
ENSG00000014641	MDH1		2125	1814	3434	5247	4685	4836		2911.96	2930.56	3128.87	3823.75	3847.97	3904.1		OE_Vs_Cont	1.3	0.363	up	0	0	5250	not DE
ENSG00000014824	SLC30A9		1037	894	1671	1926	1606	1792		1421.04	1444.28	1522.52	1403.57	1319.07	1446.68		OE_Vs_Cont	-1.1	-0.0773	down	0.12	0.174	1930	not DE
ENSG00000014914	MTMR11		340	280	458	451	384	404		465.91	452.35	417.3	328.67	315.39	326.15		OE_Vs_Cont	-1.4	-0.454	down	2.26e-07	6.38e-07	458	not DE
ENSG00000014919	COX15		552	464	891	1262	1104	1137		756.43	749.6	811.83	919.68	906.76	917.9		OE_Vs_Cont	1.2	0.237	up	8.52e-05	0.000195	1260	not DE
ENSG00000015133	CCDC88C		333	257	436	936	809	861		456.32	415.19	397.26	682.11	664.46	695.08		OE_Vs_Cont	1.6	0.693	up	0	0	936	not DE
ENSG00000015153	YAF2		180	178	303	515	465	420		246.66	287.56	276.08	375.31	381.92	339.07		OE_Vs_Cont	1.4	0.437	up	1.19e-05	2.96e-05	515	not DE
ENSG00000015171	ZMYND11		897	750	1359	2069	1842	1815		1229.19	1211.64	1238.24	1507.78	1512.91	1465.25		OE_Vs_Cont	1.2	0.285	up	2.6e-09	8.2e-09	2070	not DE
ENSG00000015475	BID		1124	927	1666	2255	1984	2003		1540.26	1497.59	1517.97	1643.33	1629.54	1617.02		OE_Vs_Cont	1.1	0.102	up	0.0215	0.0366	2260	not DE
ENSG00000015479	MATR3		126	112	188	293	274	250		172.66	180.94	171.29	213.52	225.05	201.82		OE_Vs_Cont	1.2	0.291	up	0.018	0.031	293	not DE
ENSG00000015520	NPC1L1		2	5	5	9	2	6		2.74	8.08	4.56	6.56	1.64	4.84		OE_Vs_Cont	-1.1	-0.19	down	0.812	0.858	9	not DE
ENSG00000015532	XYLT2		953	825	1380	2516	2290	2257		1305.93	1332.81	1257.38	1833.53	1880.87	1822.07		OE_Vs_Cont	1.4	0.511	up	0	0	2520	not DE
ENSG00000015676	NUDCD3		2679	2428	4341	6229	5337	5387		3671.13	3922.49	3955.27	4539.38	4383.49	4348.92		OE_Vs_Cont	1.1	0.2	up	1.3e-09	4e-09	6230	not DE
ENSG00000016402	IL20RA		930	798	1413	2484	2212	2212		1274.41	1289.19	1287.45	1810.21	1816.8	1785.74		OE_Vs_Cont	1.4	0.491	up	0	0	2480	not DE
ENSG00000016864	GLT8D1		601	499	881	1108	1072	1006		823.57	806.15	802.72	807.45	880.48	812.14		OE_Vs_Cont	1	0.0396	up	0.522	0.609	1110	not DE
ENSG00000017260	ATP2C1		3459	2940	5314	6327	5576	5573		4739.99	4749.64	4841.82	4610.79	4579.79	4499.07		OE_Vs_Cont	-1	-0.0673	down	0.0169	0.0294	6330	not DE
ENSG00000017483	SLC38A5		3	4	3	3	6	4		4.11	6.46	2.73	2.19	4.93	3.23		OE_Vs_Cont	-1.2	-0.314	down	0.714	0.78	6	not DE
ENSG00000017797	RALBP1		2853	2622	4442	5394	4725	4719		3909.57	4235.9	4047.3	3930.87	3880.83	3809.64		OE_Vs_Cont	-1	-0.0674	down	0.0365	0.0594	5390	not DE
ENSG00000018189	RUFY3		172	103	238	430	336	342		235.7	166.4	216.85	313.36	275.97	276.1		OE_Vs_Cont	1.4	0.472	up	6.66e-05	0.000154	430	not DE
ENSG00000018236	CNTN1		53	36	97	31	30	40		72.63	58.16	88.38	22.59	24.64	32.29		OE_Vs_Cont	-2.8	-1.49	down	7.8e-09	2.41e-08	97	DE
ENSG00000018280	SLC11A1		17	16	13	14	9	11		23.3	25.85	11.84	10.2	7.39	8.88		OE_Vs_Cont	-2.2	-1.15	down	0.0133	0.0236	17	not DE
ENSG00000018408	WWTR1		1306	1085	1926	2405	2240	2092		1789.66	1752.84	1754.86	1752.64	1839.8	1688.87		OE_Vs_Cont	-1	-0.0043	down	0.923	0.944	2400	not DE
ENSG00000018510	AGPS		2525	2019	3730	6240	5438	5473		3460.1	3261.74	3398.57	4547.39	4466.44	4418.34		OE_Vs_Cont	1.3	0.407	up	0	0	6240	not DE
ENSG00000018610	CXorf56		760	645	1186	1815	1559	1655		1041.45	1042.01	1080.62	1322.68	1280.47	1336.08		OE_Vs_Cont	1.2	0.313	up	1.1e-09	3.7e-09	1820	not DE
ENSG00000018699	TTC27		674	512	997	1922	1767	1785		923.61	827.15	908.41	1400.66	1451.31	1441.03		OE_Vs_Cont	1.6	0.685	up	0	0	1920	not DE
ENSG00000018869	ZNF582		62	44	73	73	66	66		84.96	71.08	66.51	53.2	54.21	53.28		OE_Vs_Cont	-1.4	-0.461	down	0.0292	0.0484	73	not DE
ENSG00000019102	VSIG2		824	667	1172	804	808	802		1129.16	1077.55	1067.86	585.91	663.64	647.45		OE_Vs_Cont	-1.7	-0.788	down	0	0	1170	not DE
ENSG00000019144	PHLDB1		2067	1724	3033	2457	2264	2241		2832.48	2785.16	2763.5	1790.54	1859.51	1809.16		OE_Vs_Cont	-1.5	-0.618	down	0	0	3030	not DE
ENSG00000019169	MARCO		4	2	11	33	49	42		5.48	3.23	10.02	24.05	40.25	33.91		OE_Vs_Cont	4.8	2.27	up	2.33e-06	6.11e-06	49	DE
ENSG00000019186	CYP24A1		199	190	312	620	588	557		272.7	306.95	284.28	451.82	482.95	449.67		OE_Vs_Cont	1.6	0.684	up	0	0	620	not DE
ENSG00000019485	PRDM11		16	16	26	31	33	26		21.93	25.85	23.69	22.59	27.1	20.99		OE_Vs_Cont	-1	-0.013	down	0.97	0.978	33	not DE
ENSG00000019549	SNAI2		281	216	354	444	377	347		385.06	348.95	322.54	323.56	309.64	280.13		OE_Vs_Cont	-1.2	-0.202	down	0.0418	0.0672	444	not DE
ENSG00000019995	ZRANB1		298	258	427	571	523	546		408.36	416.8	389.06	416.12	429.56	440.78		OE_Vs_Cont	1.1	0.0882	up	0.293	0.376	571	not DE
ENSG00000020129	NCDN		790	727	1250	1350	1202	1318		1082.56	1174.48	1138.93	983.81	987.25	1064.02		OE_Vs_Cont	-1.1	-0.162	down	0.00356	0.00686	1350	not DE
ENSG00000020256	ZFP64		1374	1274	2054	2984	2507	2549		1882.84	2058.18	1871.49	2174.59	2059.1	2057.8		OE_Vs_Cont	1.1	0.12	up	0.00604	0.0113	2980	not DE
ENSG00000020426	MNAT1		819	712	1176	1707	1412	1523		1122.3	1150.25	1071.5	1243.97	1159.73	1229.52		OE_Vs_Cont	1.1	0.125	up	0.0186	0.0319	1710	not DE
ENSG00000020577	SAMD4A		1713	1492	2637	1403	1238	1229		2347.38	2410.36	2402.69	1022.43	1016.82	992.17		OE_Vs_Cont	-2.4	-1.24	down	0	0	2640	DE
ENSG00000020922	MRE11		1067	928	1604	2895	2689	2520		1462.15	1499.2	1461.47	2109.73	2208.58	2034.39		OE_Vs_Cont	1.4	0.524	up	0	0	2900	not DE
ENSG00000021300	PLEKHB1		61	41	74	30	34	42		83.59	66.24	67.42	21.86	27.93	33.91		OE_Vs_Cont	-2.6	-1.38	down	4.66e-08	1.37e-07	74	DE
ENSG00000021355	SERPINB1		3420	2913	5361	5980	5243	5394		4686.55	4706.02	4884.64	4357.92	4306.28	4354.57		OE_Vs_Cont	-1.1	-0.135	down	2.77e-06	7.19e-06	5980	not DE
ENSG00000021574	SPAST		698	620	1150	1588	1449	1483		956.49	1001.62	1047.82	1157.25	1190.12	1197.22		OE_Vs_Cont	1.2	0.233	up	1.74e-05	4.25e-05	1590	not DE
ENSG00000021776	AQR		806	677	1258	1627	1502	1527		1104.49	1093.71	1146.22	1185.67	1233.65	1232.74		OE_Vs_Cont	1.1	0.123	up	0.0175	0.0302	1630	not DE
ENSG00000021826	CPS1		220	150	307	552	504	476		301.47	242.33	279.72	402.27	413.95	384.27		OE_Vs_Cont	1.5	0.537	up	3.26e-08	9.69e-08	552	not DE
ENSG00000022277	RTF2		1834	1612	2862	3908	3452	3555		2513.19	2604.22	2607.69	2847.95	2835.26	2869.95		OE_Vs_Cont	1.1	0.146	up	3.19e-05	7.58e-05	3910	not DE
ENSG00000022556	NLRP2		3274	2819	4868	4788	4160	4330		4486.48	4554.16	4435.45	3489.25	3416.77	3495.6		OE_Vs_Cont	-1.3	-0.372	down	0	0	4870	not DE
ENSG00000022567	SLC45A4		717	561	1012	1521	1380	1280		982.53	906.31	922.08	1108.43	1133.45	1033.34		OE_Vs_Cont	1.2	0.221	up	0.000127	0.000288	1520	not DE
ENSG00000022840	RNF10		4619	3794	6600	6715	6055	5979		6329.58	6129.29	6013.55	4893.55	4973.21	4826.84		OE_Vs_Cont	-1.3	-0.329	down	0	0	6720	not DE
ENSG00000022976	ZNF839		222	194	355	411	351	429		304.21	313.41	323.46	299.52	288.29	346.33		OE_Vs_Cont	-1	-0.0142	down	0.888	0.917	429	not DE
ENSG00000023041	ZDHHC6		553	481	896	1115	983	954		757.8	777.07	816.38	812.56	807.38	770.16		OE_Vs_Cont	1	0.0194	up	0.755	0.813	1120	not DE
ENSG00000023171	GRAMD1B		201	208	335	500	428	428		275.44	336.03	305.23	364.37	351.53	345.52		OE_Vs_Cont	1.2	0.216	up	0.0248	0.0416	500	not DE
ENSG00000023191	RNH1		1559	1360	2382	3840	3357	3464		2136.35	2197.11	2170.34	2798.4	2757.23	2796.48		OE_Vs_Cont	1.3	0.361	up	0	0	3840	not DE
ENSG00000023228	NDUFS1		1363	1204	2121	3345	2907	2877		1867.77	1945.09	1932.54	2437.67	2387.63	2322.6		OE_Vs_Cont	1.2	0.315	up	0	0	3340	not DE
ENSG00000023287	RB1CC1		1295	1031	1956	1974	1843	1788		1774.58	1665.6	1782.2	1438.55	1513.73	1443.45		OE_Vs_Cont	-1.2	-0.253	down	3.05e-08	9.09e-08	1970	not DE
ENSG00000023318	ERP44		1854	1643	2897	3200	2791	2897		2540.6	2654.3	2639.58	2332	2292.36	2338.74		OE_Vs_Cont	-1.1	-0.17	down	3.38e-06	8.71e-06	3200	not DE
ENSG00000023330	ALAS1		2027	1674	3001	3978	3429	3574		2777.67	2704.38	2734.34	2898.96	2816.37	2885.28		OE_Vs_Cont	1	0.0659	up	0.0574	0.0896	3980	not DE
ENSG00000023445	BIRC3		2127	1751	3086	1608	1492	1368		2914.7	2828.78	2811.79	1171.83	1225.44	1104.38		OE_Vs_Cont	-2.4	-1.29	down	0	0	3090	DE
ENSG00000023516	AKAP11		636	543	975	1245	1104	1153		871.53	877.23	888.37	907.29	906.76	930.82		OE_Vs_Cont	1	0.0564	up	0.326	0.412	1240	not DE
ENSG00000023572	GLRX2		160	141	292	387	346	355		219.25	227.79	266.05	282.03	284.18	286.59		OE_Vs_Cont	1.2	0.244	up	0.0243	0.0408	387	not DE
ENSG00000023608	SNAPC1		241	214	330	752	633	704		330.25	345.72	300.68	548.02	519.91	568.34		OE_Vs_Cont	1.7	0.756	up	0	0	752	not DE
ENSG00000023697	DERA		1210	1003	1900	1965	1737	1836		1658.11	1620.37	1731.17	1431.99	1426.67	1482.2		OE_Vs_Cont	-1.2	-0.211	down	3.65e-06	9.4e-06	1960	not DE
ENSG00000023734	STRAP		4604	3979	7005	11125	9941	10035		6309.02	6428.16	6382.56	8107.33	8164.93	8101.24		OE_Vs_Cont	1.3	0.35	up	0	0	11100	not DE
ENSG00000023839	ABCC2		2531	2165	3850	4929	4318	4272		3468.32	3497.61	3507.9	3592	3546.54	3448.78		OE_Vs_Cont	1	0.0155	up	0.627	0.706	4930	not DE
ENSG00000023892	DEF6		186	137	254	576	523	568		254.88	221.33	231.43	419.76	429.56	458.55		OE_Vs_Cont	1.8	0.885	up	0	0	576	not DE
ENSG00000023902	PLEKHO1		14	3	12	9	6	10		19.18	4.85	10.93	6.56	4.93	8.07		OE_Vs_Cont	-1.8	-0.852	down	0.144	0.204	14	not DE
ENSG00000023909	GCLM		5154	3992	7717	20023	18125	18377		7062.71	6449.16	7031.3	14591.7	14886.8	14835.7		OE_Vs_Cont	2.2	1.11	up	0	0	20000	DE
ENSG00000024048	UBR2		849	654	1267	1495	1279	1233		1163.41	1056.55	1154.42	1089.48	1050.49	995.4		OE_Vs_Cont	-1.1	-0.11	down	0.0502	0.0793	1500	not DE
ENSG00000024422	EHD2		28	37	45	45	45	44		38.37	59.77	41	32.79	36.96	35.52		OE_Vs_Cont	-1.3	-0.381	down	0.157	0.219	45	not DE
ENSG00000024526	DEPDC1		1067	936	1676	4390	3841	3739		1462.15	1512.13	1527.08	3199.21	3154.76	3018.49		OE_Vs_Cont	2.1	1.06	up	0	0	4390	DE
ENSG00000024862	CCDC28A		333	272	521	549	469	512		456.32	439.42	474.71	400.08	385.21	413.34		OE_Vs_Cont	-1.1	-0.199	down	0.0163	0.0284	549	not DE
ENSG00000025039	RRAGD		2	1	7	1	1	2		2.74	1.62	6.38	0.73	0.82	1.61		OE_Vs_Cont	-3.6	-1.85	down	0.118	0.17	7	not DE
ENSG00000025156	HSF2		280	232	479	1103	965	966		383.69	374.8	436.44	803.81	792.59	779.85		OE_Vs_Cont	2	0.978	up	0	0	1100	not DE
ENSG00000025293	PHF20		832	650	1265	1672	1463	1499		1140.12	1050.09	1152.6	1218.47	1201.62	1210.14		OE_Vs_Cont	1.1	0.113	up	0.03	0.0495	1670	not DE
ENSG00000025423	HSD17B6		3	10	13	42	39	38		4.11	16.16	11.84	30.61	32.03	30.68		OE_Vs_Cont	2.9	1.55	up	0.0002	0.000444	42	DE
ENSG00000025434	NR1H3		1398	1220	2086	1476	1253	1381		1915.73	1970.94	1900.65	1075.63	1029.14	1114.88		OE_Vs_Cont	-1.8	-0.844	down	0	0	2090	not DE
ENSG00000025708	TYMP		150	111	183	207	184	214		205.55	179.32	166.74	150.85	151.13	172.76		OE_Vs_Cont	-1.2	-0.209	down	0.117	0.17	214	not DE
ENSG00000025770	NCAPH2		1382	1228	2103	3847	3416	3451		1893.8	1983.86	1916.13	2803.5	2805.69	2785.99		OE_Vs_Cont	1.5	0.537	up	0	0	3850	not DE
ENSG00000025772	TOMM34		1472	1237	2220	4686	4098	4067		2017.13	1998.4	2022.74	3414.92	3365.85	3283.28		OE_Vs_Cont	1.7	0.736	up	0	0	4690	not DE
ENSG00000025796	SEC63		3201	2651	4962	5360	4651	4584		4386.44	4282.75	4521.09	3906.09	3820.05	3700.66		OE_Vs_Cont	-1.2	-0.209	down	0	2e-10	5360	not DE
ENSG00000025800	KPNA6		2020	1613	2815	3963	3555	3672		2768.08	2605.84	2564.87	2888.03	2919.86	2964.4		OE_Vs_Cont	1.1	0.146	up	6.49e-05	0.000151	3960	not DE
ENSG00000026025	VIM		101	72	157	64	32	71		138.4	116.32	143.05	46.64	26.28	57.32		OE_Vs_Cont	-3.1	-1.62	down	0	0	157	DE
ENSG00000026036	RTEL1-TNFRSF6B		59	35	69	78	78	84		80.85	56.54	62.87	56.84	64.06	67.81		OE_Vs_Cont	-1.1	-0.088	down	0.681	0.752	84	not DE
ENSG00000026103	FAS		82	80	163	295	258	284		112.37	129.24	148.52	214.98	211.91	229.27		OE_Vs_Cont	1.7	0.733	up	6.34e-08	1.85e-07	295	not DE
ENSG00000026297	RNASET2		322	302	483	770	756	692		441.25	487.89	440.08	561.14	620.93	558.65		OE_Vs_Cont	1.3	0.352	up	8.64e-06	2.16e-05	770	not DE
ENSG00000026508	CD44		34337	28686	49067	47620	42119	43179		47053.2	46342.9	44707.1	34703	34594	34858.3		OE_Vs_Cont	-1.3	-0.406	down	0	0	49100	not DE
ENSG00000026652	AGPAT4		62	56	114	77	53	79		84.96	90.47	103.87	56.11	43.53	63.78		OE_Vs_Cont	-1.7	-0.783	down	0.000128	0.000289	114	not DE
ENSG00000026751	SLAMF7		3	8	5	4	1	5		4.11	12.92	4.56	2.91	0.82	4.04		OE_Vs_Cont	-2.7	-1.41	down	0.0877	0.131	8	not DE
ENSG00000026950	BTN3A1		136	111	174	384	304	324		186.37	179.32	158.54	279.84	249.69	261.56		OE_Vs_Cont	1.5	0.607	up	3.84e-07	1.06e-06	384	not DE
ENSG00000027001	MIPEP		538	370	744	1256	1145	1088		737.24	597.74	677.89	915.31	940.43	878.34		OE_Vs_Cont	1.4	0.437	up	1e-10	3e-10	1260	not DE
ENSG00000027075	PRKCH		1268	1081	1948	2686	2351	2310		1737.59	1746.38	1774.91	1957.42	1930.97	1864.86		OE_Vs_Cont	1.1	0.129	up	0.00227	0.00448	2690	not DE
ENSG00000027697	IFNGR1		3157	2751	4880	4515	4158	4242		4326.15	4444.3	4446.38	3290.3	3415.13	3424.56		OE_Vs_Cont	-1.3	-0.385	down	0	0	4880	not DE
ENSG00000027847	B4GALT7		519	478	777	1178	985	1118		711.2	772.22	707.96	858.47	809.02	902.56		OE_Vs_Cont	1.2	0.235	up	0.000283	0.000618	1180	not DE
ENSG00000027869	SH2D2A		349	247	461	777	695	727		478.25	399.03	420.04	566.24	570.83	586.91		OE_Vs_Cont	1.3	0.41	up	2.7e-07	7.54e-07	777	not DE
ENSG00000028116	VRK2		576	471	805	1448	1329	1292		789.31	760.91	733.47	1055.23	1091.56	1043.03		OE_Vs_Cont	1.4	0.486	up	0	0	1450	not DE
ENSG00000028137	TNFRSF1B		9	11	8	156	133	133		12.33	17.77	7.29	113.68	109.24	107.37		OE_Vs_Cont	9.5	3.25	up	0	0	156	DE
ENSG00000028203	VEZT		2319	1936	3558	3614	3257	3298		3177.81	3127.65	3241.85	2633.7	2675.1	2662.47		OE_Vs_Cont	-1.2	-0.263	down	0	0	3610	not DE
ENSG00000028277	POU2F2		68	69	101	65	41	36		93.18	111.47	92.03	47.37	33.67	29.06		OE_Vs_Cont	-2.7	-1.41	down	2e-10	7e-10	101	DE
ENSG00000028310	BRD9		979	803	1445	2446	2115	2153		1341.56	1297.26	1316.6	1782.52	1737.13	1738.11		OE_Vs_Cont	1.3	0.41	up	0	0	2450	not DE
ENSG00000028528	SNX1		943	850	1523	1774	1649	1646		1292.23	1373.19	1387.67	1292.8	1354.39	1328.81		OE_Vs_Cont	-1	-0.0302	down	0.539	0.625	1770	not DE
ENSG00000028839	TBPL1		612	528	980	1531	1312	1362		838.65	853	892.92	1115.71	1077.6	1099.54		OE_Vs_Cont	1.3	0.345	up	9e-10	2.8e-09	1530	not DE
ENSG00000029153	ARNTL2		1782	1566	2773	2811	2435	2465		2441.94	2529.91	2526.6	2048.51	1999.96	1989.99		OE_Vs_Cont	-1.2	-0.313	down	0	0	2810	not DE
ENSG00000029363	BCLAF1		3059	2602	4646	5320	4773	4744		4191.86	4203.59	4233.17	3876.94	3920.25	3829.82		OE_Vs_Cont	-1.1	-0.12	down	4.78e-05	0.000112	5320	not DE
ENSG00000029364	SLC39A9		2276	1763	3250	4149	3821	3765		3118.88	2848.17	2961.22	3023.58	3138.34	3039.48		OE_Vs_Cont	1	0.0422	up	0.244	0.321	4150	not DE
ENSG00000029639	TFB1M		223	185	379	531	477	546		305.58	298.87	345.32	386.97	391.78	440.78		OE_Vs_Cont	1.3	0.348	up	0.000251	0.000552	546	not DE
ENSG00000029725	RABEP1		1039	861	1481	3068	2601	2675		1423.78	1390.96	1349.4	2235.8	2136.3	2159.52		OE_Vs_Cont	1.6	0.653	up	0	0	3070	not DE
ENSG00000029993	HMGB3		849	759	1394	3024	2632	2755		1163.41	1226.18	1270.13	2203.74	2161.76	2224.11		OE_Vs_Cont	1.8	0.844	up	0	0	3020	not DE
ENSG00000030066	NUP160		1507	1243	2354	4027	3537	3680		2065.1	2008.09	2144.83	2934.67	2905.08	2970.86		OE_Vs_Cont	1.4	0.498	up	0	0	4030	not DE
ENSG00000030110	BAK1		352	281	524	853	778	866		482.36	453.96	477.44	621.62	639	699.12		OE_Vs_Cont	1.4	0.467	up	8e-10	2.6e-09	866	not DE
ENSG00000030419	IKZF2		254	239	431	483	427	411		348.07	386.11	392.7	351.99	350.71	331.8		OE_Vs_Cont	-1.1	-0.127	down	0.163	0.227	483	not DE
ENSG00000030582	GRN		5300	4541	7926	6731	5902	6297		7262.78	7336.09	7221.72	4905.21	4847.54	5083.56		OE_Vs_Cont	-1.5	-0.556	down	0	0	7930	not DE
ENSG00000031003	FAM13B		707	609	1092	577	497	483		968.83	983.85	994.97	420.49	408.21	389.93		OE_Vs_Cont	-2.4	-1.27	down	0	0	1090	DE
ENSG00000031081	ARHGAP31		62	66	79	40	27	22		84.96	106.62	71.98	29.15	22.18	17.76		OE_Vs_Cont	-3.7	-1.9	down	0	0	79	DE
ENSG00000031691	CENPQ		174	156	273	457	416	432		238.44	252.02	248.74	333.04	341.68	348.75		OE_Vs_Cont	1.4	0.469	up	2.87e-06	7.45e-06	457	not DE
ENSG00000031698	SARS		5400	4551	7935	7698	6831	6871		7399.81	7352.24	7229.92	5609.91	5610.57	5546.95		OE_Vs_Cont	-1.3	-0.39	down	0	0	7940	not DE
ENSG00000031823	RANBP3		904	791	1425	2452	2162	2272		1238.78	1277.88	1298.38	1786.89	1775.73	1834.18		OE_Vs_Cont	1.4	0.498	up	0	0	2450	not DE
ENSG00000032219	ARID4A		432	382	712	527	483	472		591.98	617.13	648.73	384.05	396.71	381.04		OE_Vs_Cont	-1.6	-0.682	down	0	0	712	not DE
ENSG00000032389	EIPR1		1206	957	1863	2472	2111	2245		1652.62	1546.05	1697.46	1801.47	1733.85	1812.38		OE_Vs_Cont	1.1	0.122	up	0.00692	0.0128	2470	not DE
ENSG00000032444	PNPLA6		2709	2263	3981	4111	3493	3700		3712.24	3655.93	3627.26	2995.89	2868.94	2987		OE_Vs_Cont	-1.2	-0.312	down	0	0	4110	not DE
ENSG00000032742	IFT88		351	247	524	638	594	603		480.99	399.03	477.44	464.94	487.88	486.8		OE_Vs_Cont	1.1	0.0741	up	0.371	0.459	638	not DE
ENSG00000033011	ALG1		273	218	396	871	700	760		374.1	352.18	360.81	634.74	574.94	613.55		OE_Vs_Cont	1.7	0.746	up	0	0	871	not DE
ENSG00000033030	ZCCHC8		614	502	933	1434	1186	1247		841.39	810.99	850.1	1045.03	974.11	1006.7		OE_Vs_Cont	1.2	0.272	up	3.3e-06	8.52e-06	1430	not DE
ENSG00000033050	ABCF2		437	411	663	1585	1431	1401		598.84	663.98	604.09	1155.07	1175.34	1131.03		OE_Vs_Cont	1.9	0.897	up	0	0	1580	not DE
ENSG00000033100	CHPF2		2466	2160	3749	2755	2453	2448		3379.25	3489.53	3415.88	2007.7	2014.74	1976.27		OE_Vs_Cont	-1.7	-0.777	down	0	0	3750	not DE
ENSG00000033122	LRRC7		2	2	0	6	3	1		2.74	3.23	0	4.37	2.46	0.81		OE_Vs_Cont	1.4	0.515	up	0.668	0.742	6	not DE
ENSG00000033170	FUT8		3591	3132	5518	8551	7481	7693		4920.87	5059.82	5027.69	6231.53	6144.44	6210.55		OE_Vs_Cont	1.2	0.309	up	0	0	8550	not DE
ENSG00000033178	UBA6		1005	834	1574	1545	1290	1379		1377.19	1347.35	1434.14	1125.92	1059.53	1113.26		OE_Vs_Cont	-1.3	-0.338	down	0	1e-10	1570	not DE
ENSG00000033327	GAB2		639	580	1017	950	935	907		875.64	937	926.63	692.31	767.95	732.22		OE_Vs_Cont	-1.3	-0.323	down	2.33e-07	6.55e-07	1020	not DE
ENSG00000033627	ATP6V0A1		1949	1691	2918	1422	1328	1324		2670.78	2731.85	2658.72	1036.28	1090.74	1068.86		OE_Vs_Cont	-2.5	-1.33	down	0	0	2920	DE
ENSG00000033800	PIAS1		439	396	637	1113	997	1026		601.58	639.75	580.4	811.1	818.87	828.29		OE_Vs_Cont	1.4	0.439	up	0	1e-10	1110	not DE
ENSG00000033867	SLC4A7		1007	884	1462	2721	2381	2411		1379.93	1428.12	1332.09	1982.93	1955.61	1946.4		OE_Vs_Cont	1.4	0.513	up	0	0	2720	not DE
ENSG00000034152	MAP2K3		1477	1288	2179	3119	2817	2858		2023.99	2080.79	1985.38	2272.97	2313.71	2307.26		OE_Vs_Cont	1.1	0.182	up	2.97e-06	7.69e-06	3120	not DE
ENSG00000034510	TMSB10		14636	12769	22043	18899	16667	17313		20056.2	20628.6	20084.3	13772.6	13689.2	13976.8		OE_Vs_Cont	-1.5	-0.552	down	0	0	22000	not DE
ENSG00000034533	ASTE1		93	111	145	246	215	238		127.44	179.32	132.12	179.27	176.59	192.14		OE_Vs_Cont	1.3	0.34	up	0.0155	0.0271	246	not DE
ENSG00000034677	RNF19A		587	415	868	902	804	809		804.39	670.44	790.87	657.33	660.36	653.1		OE_Vs_Cont	-1.2	-0.209	down	0.00238	0.00469	902	not DE
ENSG00000034693	PEX3		535	466	800	1226	1098	1147		733.13	752.83	728.91	893.45	901.83	925.97		OE_Vs_Cont	1.2	0.299	up	7.74e-07	2.1e-06	1230	not DE
ENSG00000034713	GABARAPL2		1282	1101	2008	1942	1664	1846		1756.77	1778.69	1829.58	1415.23	1366.71	1490.27		OE_Vs_Cont	-1.3	-0.331	down	0	0	2010	not DE
ENSG00000035115	SH3YL1		2138	1839	3262	3923	3403	3515		2929.78	2970.95	2972.15	2858.88	2795.02	2837.65		OE_Vs_Cont	-1	-0.0634	down	0.0607	0.0942	3920	not DE
ENSG00000035141	FAM136A		1189	943	1818	2761	2441	2443		1629.33	1523.44	1656.46	2012.08	2004.89	1972.23		OE_Vs_Cont	1.2	0.311	up	0	0	2760	not DE
ENSG00000035403	VCL		7753	6524	11314	9553	8627	8867		10624.2	10539.7	10308.7	6961.74	7085.69	7158.32		OE_Vs_Cont	-1.5	-0.569	down	0	0	11300	not DE
ENSG00000035499	DEPDC1B		201	162	299	748	673	629		275.44	261.71	272.43	545.1	552.76	507.79		OE_Vs_Cont	2	0.986	up	0	0	748	not DE
ENSG00000035664	DAPK2		17	15	34	41	32	33		23.3	24.23	30.98	29.88	26.28	26.64		OE_Vs_Cont	1	0.0556	up	0.864	0.899	41	not DE
ENSG00000035681	NSMAF		487	372	708	1016	942	994		667.35	600.97	645.09	740.41	773.7	802.45		OE_Vs_Cont	1.2	0.272	up	5.25e-05	0.000123	1020	not DE
ENSG00000035687	ADSS		2126	1834	3233	2539	2162	2192		2913.33	2962.87	2945.73	1850.29	1775.73	1769.6		OE_Vs_Cont	-1.6	-0.709	down	0	0	3230	not DE
ENSG00000035862	TIMP2		4817	3996	7193	5051	4443	4670		6600.91	6455.63	6553.86	3680.91	3649.21	3770.08		OE_Vs_Cont	-1.8	-0.822	down	0	0	7190	not DE
ENSG00000035928	RFC1		1168	1034	1957	3341	2939	2985		1600.55	1670.45	1783.11	2434.75	2413.91	2409.79		OE_Vs_Cont	1.4	0.516	up	0	0	3340	not DE
ENSG00000036054	TBC1D23		1907	1621	2827	2760	2549	2378		2613.23	2618.76	2575.8	2011.35	2093.59	1919.76		OE_Vs_Cont	-1.3	-0.373	down	0	0	2830	not DE
ENSG00000036257	CUL3		4770	4043	7591	12344	11145	11154		6536.5	6531.56	6916.49	8995.68	9153.82	9004.61		OE_Vs_Cont	1.4	0.439	up	0	0	12300	not DE
ENSG00000036549	AC118549.1		1585	1341	2456	3216	2962	2848		2171.98	2166.42	2237.77	2343.66	2432.81	2299.19		OE_Vs_Cont	1.1	0.103	up	0.00825	0.0151	3220	not DE
ENSG00000036672	USP2		58	50	79	146	152	159		79.48	80.78	71.98	106.4	124.84	128.36		OE_Vs_Cont	1.6	0.639	up	0.000303	0.000659	159	not DE
ENSG00000037042	TUBG2		298	262	428	525	429	504		408.36	423.27	389.97	382.59	352.35	406.88		OE_Vs_Cont	-1.1	-0.0913	down	0.302	0.386	525	not DE
ENSG00000037241	RPL26L1		449	444	782	1214	1053	1097		615.28	717.29	712.51	884.7	864.87	885.61		OE_Vs_Cont	1.3	0.363	up	2.74e-08	8.18e-08	1210	not DE
ENSG00000037474	NSUN2		3584	3007	5358	9104	8128	7991		4911.28	4857.88	4881.91	6634.53	6675.84	6451.12		OE_Vs_Cont	1.3	0.432	up	0	0	9100	not DE
ENSG00000037637	FBXO42		552	395	740	772	683	656		756.43	638.13	674.25	562.59	560.97	529.59		OE_Vs_Cont	-1.3	-0.324	down	8.34e-06	2.09e-05	772	not DE
ENSG00000037749	MFAP3		436	354	702	769	638	674		597.47	571.89	639.62	560.41	524.01	544.12		OE_Vs_Cont	-1.1	-0.159	down	0.0299	0.0494	769	not DE
ENSG00000037757	MRI1		591	493	852	1299	1225	1253		809.87	796.45	776.29	946.64	1006.14	1011.54		OE_Vs_Cont	1.2	0.317	up	1.01e-07	2.91e-07	1300	not DE
ENSG00000037897	METTL1		172	158	276	548	512	511		235.7	255.25	251.48	399.35	420.53	412.53		OE_Vs_Cont	1.7	0.73	up	0	0	548	not DE
ENSG00000037965	HOXC8		13	7	15	24	14	16		17.81	11.31	13.67	17.49	11.5	12.92		OE_Vs_Cont	-1	-0.0285	down	0.95	0.964	24	not DE
ENSG00000038002	AGA		152	129	225	243	170	197		208.29	208.4	205.01	177.09	139.63	159.04		OE_Vs_Cont	-1.3	-0.382	down	0.00301	0.00585	243	not DE
ENSG00000038210	PI4K2B		198	169	287	566	501	513		271.33	273.02	261.5	412.47	411.49	414.14		OE_Vs_Cont	1.5	0.624	up	0	1e-10	566	not DE
ENSG00000038219	BOD1L1		1008	847	1420	1565	1520	1429		1381.3	1368.35	1293.82	1140.49	1248.44	1153.63		OE_Vs_Cont	-1.1	-0.188	down	0.000341	0.000738	1560	not DE
ENSG00000038274	MAT2B		1078	982	1810	1941	1662	1758		1477.22	1586.44	1649.17	1414.5	1365.07	1419.23		OE_Vs_Cont	-1.1	-0.17	down	0.000453	0.000968	1940	not DE
ENSG00000038295	TLL1		10	16	18	20	9	18		13.7	25.85	16.4	14.57	7.39	14.53		OE_Vs_Cont	-1.5	-0.585	down	0.19	0.259	20	not DE
ENSG00000038358	EDC4		945	815	1414	1950	1683	1720		1294.97	1316.65	1288.36	1421.06	1382.31	1388.55		OE_Vs_Cont	1.1	0.106	up	0.0262	0.0438	1950	not DE
ENSG00000038382	TRIO		5418	4542	8433	5750	5054	4859		7424.48	7337.7	7683.67	4190.31	4151.05	3922.66		OE_Vs_Cont	-1.8	-0.873	down	0	0	8430	not DE
ENSG00000038532	CLEC16A		751	592	1139	1137	981	1062		1029.12	956.39	1037.79	828.59	805.73	857.35		OE_Vs_Cont	-1.2	-0.284	down	1.15e-06	3.08e-06	1140	not DE
ENSG00000039068	CDH1		11085	9111	15956	13070	11351	11472		15190.2	14719	14538.2	9524.75	9323.02	9261.33		OE_Vs_Cont	-1.6	-0.66	down	0	0	16000	not DE
ENSG00000039123	MTREX		1436	1233	2201	4359	3943	3842		1967.8	1991.94	2005.43	3176.62	3238.54	3101.64		OE_Vs_Cont	1.6	0.673	up	0	0	4360	not DE
ENSG00000039139	DNAH5		232	208	363	277	248	281		317.92	336.03	330.75	201.86	203.69	226.85		OE_Vs_Cont	-1.6	-0.639	down	9e-10	2.9e-09	363	not DE
ENSG00000039319	ZFYVE16		715	647	1093	1337	1088	1105		979.79	1045.24	995.88	974.34	893.62	892.06		OE_Vs_Cont	-1.1	-0.127	down	0.0299	0.0494	1340	not DE
ENSG00000039523	RIPOR1		1006	819	1455	2171	1840	1919		1378.56	1323.11	1325.71	1582.11	1511.26	1549.21		OE_Vs_Cont	1.2	0.206	up	1.14e-05	2.83e-05	2170	not DE
ENSG00000039560	RAI14		8059	6723	12381	15812	13890	13892		11043.5	10861.2	11280.9	11523	11408.4	11215		OE_Vs_Cont	1	0.0397	up	0.0726	0.111	15800	not DE
ENSG00000039650	PNKP		583	476	835	914	856	865		798.91	768.99	760.8	666.08	703.07	698.31		OE_Vs_Cont	-1.1	-0.171	down	0.00749	0.0138	914	not DE
ENSG00000040199	PHLPP2		252	218	357	385	380	392		345.32	352.18	325.28	280.57	312.11	316.46		OE_Vs_Cont	-1.1	-0.166	down	0.0863	0.129	392	not DE
ENSG00000040275	SPDL1		837	702	1191	3091	2735	2630		1146.97	1134.1	1085.17	2252.56	2246.36	2123.19		OE_Vs_Cont	2	0.981	up	0	0	3090	not DE
ENSG00000040341	STAU2		725	687	1082	1163	1096	1069		993.49	1109.86	985.86	847.54	900.19	863		OE_Vs_Cont	-1.2	-0.237	down	6.41e-05	0.000149	1160	not DE
ENSG00000040487	PQLC2		233	199	348	456	411	476		319.29	321.49	317.08	332.31	337.57	384.27		OE_Vs_Cont	1.1	0.138	up	0.15	0.211	476	not DE
ENSG00000040531	CTNS		446	374	619	898	775	772		611.17	604.21	564	654.42	636.54	623.23		OE_Vs_Cont	1.1	0.112	up	0.111	0.162	898	not DE
ENSG00000040608	RTN4R		162	156	236	72	63	73		221.99	252.02	215.03	52.47	51.74	58.93		OE_Vs_Cont	-4.2	-2.07	down	0	0	236	DE
ENSG00000040633	PHF23		1267	976	1813	2446	2154	2172		1736.21	1576.75	1651.9	1782.52	1769.16	1753.45		OE_Vs_Cont	1.1	0.0941	up	0.0332	0.0545	2450	not DE
ENSG00000040933	INPP4A		768	693	1202	1687	1446	1520		1052.42	1119.56	1095.19	1229.4	1187.66	1227.09		OE_Vs_Cont	1.1	0.158	up	0.00229	0.00451	1690	not DE
ENSG00000041353	RAB27B		2477	1958	3735	3765	3387	3484		3394.32	3163.19	3403.12	2743.74	2781.87	2812.63		OE_Vs_Cont	-1.2	-0.26	down	0	0	3760	not DE
ENSG00000041357	PSMA4		3372	2804	5205	8784	7883	7781		4620.77	4529.92	4742.5	6401.33	6474.61	6281.59		OE_Vs_Cont	1.4	0.461	up	0	0	8780	not DE
ENSG00000041515	MYO16		10	3	9	14	7	10		13.7	4.85	8.2	10.2	5.75	8.07		OE_Vs_Cont	-1.1	-0.159	down	0.788	0.839	14	not DE
ENSG00000041802	LSG1		288	219	395	722	614	650		394.66	353.8	359.9	526.16	504.3	524.74		OE_Vs_Cont	1.4	0.49	up	3.5e-09	1.09e-08	722	not DE
ENSG00000041880	PARP3		271	252	452	426	351	394		371.36	407.11	411.84	310.45	288.29	318.08		OE_Vs_Cont	-1.3	-0.379	down	3.96e-05	9.34e-05	452	not DE
ENSG00000041982	TNC		385	316	572	291	280	290		527.58	510.5	521.17	212.07	229.97	234.12		OE_Vs_Cont	-2.3	-1.21	down	0	0	572	DE
ENSG00000041988	THAP3		105	68	138	297	265	285		143.89	109.86	125.74	216.44	217.65	230.08		OE_Vs_Cont	1.7	0.802	up	2.6e-09	8.3e-09	297	not DE
ENSG00000042062	RIPOR3		14	12	23	15	9	10		19.18	19.39	20.96	10.93	7.39	8.07		OE_Vs_Cont	-2.3	-1.17	down	0.00952	0.0173	23	not DE
ENSG00000042088	TDP1		346	263	491	972	818	861		474.14	424.88	447.37	708.34	671.86	695.08		OE_Vs_Cont	1.5	0.623	up	0	0	972	not DE
ENSG00000042286	AIFM2		960	821	1410	2673	2275	2462		1315.52	1326.34	1284.71	1947.95	1868.55	1987.57		OE_Vs_Cont	1.5	0.567	up	0	0	2670	not DE
ENSG00000042317	SPATA7		106	88	166	163	149	191		145.26	142.17	151.25	118.79	122.38	154.19		OE_Vs_Cont	-1.1	-0.156	down	0.295	0.378	191	not DE
ENSG00000042429	MED17		180	142	254	309	270	308		246.66	229.4	231.43	225.18	221.76	248.65		OE_Vs_Cont	-1	-0.0241	down	0.83	0.871	309	not DE
ENSG00000042445	RETSAT		1315	1142	1972	1648	1491	1570		1801.99	1844.93	1796.78	1200.98	1224.62	1267.46		OE_Vs_Cont	-1.5	-0.559	down	0	0	1970	not DE
ENSG00000042493	CAPG		3470	2940	5194	5100	4545	4805		4755.06	4749.64	4732.48	3716.62	3732.99	3879.07		OE_Vs_Cont	-1.3	-0.33	down	0	0	5190	not DE
ENSG00000042753	AP2S1		3464	2753	4970	7328	6757	6959		4746.84	4447.53	4528.38	5340.27	5549.79	5617.99		OE_Vs_Cont	1.2	0.266	up	0	0	7330	not DE
ENSG00000042980	ADAM28		3	4	9	5	1	4		4.11	6.46	8.2	3.64	0.82	3.23		OE_Vs_Cont	-2.5	-1.3	down	0.119	0.172	9	not DE
ENSG00000043039	BARX2		95	70	129	649	615	612		130.18	113.09	117.54	472.96	505.12	494.07		OE_Vs_Cont	4.1	2.03	up	0	0	649	DE
ENSG00000043093	DCUN1D1		933	820	1560	2102	1810	1837		1278.52	1324.73	1421.38	1531.83	1486.62	1483.01		OE_Vs_Cont	1.1	0.156	up	0.00154	0.00312	2100	not DE
ENSG00000043143	JADE2		1369	1154	2083	2783	2442	2496		1875.99	1864.31	1897.91	2028.11	2005.71	2015.02		OE_Vs_Cont	1.1	0.1	up	0.0124	0.0222	2780	not DE
ENSG00000043355	ZIC2		124	80	179	657	606	614		169.92	129.24	163.09	478.79	497.73	495.68		OE_Vs_Cont	3.1	1.65	up	0	0	657	DE
ENSG00000043514	TRIT1		418	333	634	1082	957	999		572.8	537.97	577.67	788.51	786.02	806.49		OE_Vs_Cont	1.4	0.491	up	0	0	1080	not DE
ENSG00000043591	ADRB1		3	2	7	5	4	1		4.11	3.23	6.38	3.64	3.29	0.81		OE_Vs_Cont	-1.8	-0.864	down	0.339	0.426	7	not DE
ENSG00000044090	CUL7		780	641	1036	891	737	743		1068.86	1035.55	943.94	649.32	605.33	599.82		OE_Vs_Cont	-1.6	-0.71	down	0	0	1040	not DE
ENSG00000044115	CTNNA1		1165	896	1622	1659	1386	1472		1596.44	1447.51	1477.87	1208.99	1138.38	1188.34		OE_Vs_Cont	-1.3	-0.354	down	0	0	1660	not DE
ENSG00000044446	PHKA2		778	635	1150	1232	1107	1078		1066.12	1025.86	1047.82	897.82	909.22	870.27		OE_Vs_Cont	-1.2	-0.231	down	3.29e-05	7.83e-05	1230	not DE
ENSG00000044459	CNTLN		84	69	115	226	200	183		115.11	111.47	104.78	164.7	164.27	147.74		OE_Vs_Cont	1.4	0.532	up	0.000357	0.000772	226	not DE
ENSG00000044574	HSPA5		24083	20598	36235	41300	36464	36216		33001.8	33276.5	33015.3	30097.3	29949.3	29237.1		OE_Vs_Cont	-1.1	-0.153	down	0	0	41300	not DE
ENSG00000046604	DSG2		6168	5216	9498	9472	8254	8272		8452.23	8426.56	8654.04	6902.71	6779.33	6677.97		OE_Vs_Cont	-1.3	-0.328	down	0	0	9500	not DE
ENSG00000046647	GEMIN8		208	147	301	415	318	324		285.03	237.48	274.25	302.43	261.19	261.56		OE_Vs_Cont	1	0.0452	up	0.677	0.749	415	not DE
ENSG00000046651	OFD1		845	697	1295	1048	904	955		1157.93	1126.02	1179.93	763.73	742.49	770.97		OE_Vs_Cont	-1.5	-0.608	down	0	0	1300	not DE
ENSG00000046653	GPM6B		9	7	19	6	8	4		12.33	11.31	17.31	4.37	6.57	3.23		OE_Vs_Cont	-2.9	-1.56	down	0.00735	0.0136	19	not DE
ENSG00000047056	WDR37		309	234	443	277	247	266		423.43	378.03	403.64	201.86	202.87	214.74		OE_Vs_Cont	-1.9	-0.963	down	0	0	443	not DE
ENSG00000047188	YTHDC2		434	358	635	1116	1031	1044		594.73	578.36	578.58	813.28	846.8	842.82		OE_Vs_Cont	1.4	0.515	up	0	0	1120	not DE
ENSG00000047230	CTPS2		414	349	594	1186	914	918		567.32	563.82	541.22	864.3	750.7	741.1		OE_Vs_Cont	1.4	0.499	up	0	1e-10	1190	not DE
ENSG00000047249	ATP6V1H		526	477	796	810	779	782		720.8	770.6	725.27	590.29	639.82	631.31		OE_Vs_Cont	-1.2	-0.25	down	0.000201	0.000446	810	not DE
ENSG00000047315	POLR2B		1010	853	1702	2144	1813	1840		1384.04	1378.04	1550.77	1562.44	1489.09	1485.43		OE_Vs_Cont	1	0.0657	up	0.196	0.266	2140	not DE
ENSG00000047346	FAM214A		290	258	415	231	180	189		397.4	416.8	378.12	168.34	147.84	152.58		OE_Vs_Cont	-2.5	-1.34	down	0	0	415	DE
ENSG00000047365	ARAP2		378	285	469	641	559	530		517.99	460.42	427.33	467.13	459.13	427.87		OE_Vs_Cont	-1	-0.0459	down	0.589	0.672	641	not DE
ENSG00000047410	TPR		2755	2311	4119	4525	3948	4010		3775.27	3733.47	3753	3297.59	3242.65	3237.27		OE_Vs_Cont	-1.2	-0.204	down	1e-10	2e-10	4520	not DE
ENSG00000047457	CP		14	16	35	37	44	46		19.18	25.85	31.89	26.96	36.14	37.14		OE_Vs_Cont	1.3	0.352	up	0.273	0.354	46	not DE
ENSG00000047578	KIAA0556		1448	1217	2090	1821	1559	1637		1984.25	1966.09	1904.29	1327.05	1280.47	1321.55		OE_Vs_Cont	-1.5	-0.573	down	0	0	2090	not DE
ENSG00000047579	DTNBP1		190	187	300	465	394	384		260.36	302.1	273.34	338.87	323.61	310		OE_Vs_Cont	1.2	0.225	up	0.0246	0.0413	465	not DE
ENSG00000047597	XK		134	103	192	603	533	522		183.62	166.4	174.94	439.44	437.77	421.41		OE_Vs_Cont	2.5	1.3	up	0	0	603	DE
ENSG00000047621	C12orf4		407	344	621	782	703	706		557.73	555.74	565.82	569.88	577.4	569.95		OE_Vs_Cont	1	0.0306	up	0.668	0.742	782	not DE
ENSG00000047634	SCML1		456	417	681	515	472	507		624.87	673.67	620.49	375.31	387.67	409.3		OE_Vs_Cont	-1.6	-0.707	down	0	0	681	not DE
ENSG00000047644	WWC3		1973	1680	2877	2959	2733	2735		2703.67	2714.08	2621.36	2156.37	2244.72	2207.96		OE_Vs_Cont	-1.2	-0.281	down	0	0	2960	not DE
ENSG00000047849	MAP4		5456	4764	8094	7812	6809	6797		7476.55	7696.35	7374.8	5692.99	5592.5	5487.21		OE_Vs_Cont	-1.3	-0.425	down	0	0	8090	not DE
ENSG00000047932	GOPC		1580	1317	2537	1952	1632	1674		2165.13	2127.64	2311.57	1422.52	1340.42	1351.42		OE_Vs_Cont	-1.6	-0.687	down	0	0	2540	not DE
ENSG00000047936	ROS1		9	7	7	0	0	0		12.33	11.31	6.38	0	0	0		OE_Vs_Cont	-340	-8.41	down	0.00191	0.00382	9	not DE
ENSG00000048028	USP28		895	677	1182	2502	2301	2284		1226.45	1093.71	1076.97	1823.33	1889.9	1843.87		OE_Vs_Cont	1.6	0.713	up	0	0	2500	not DE
ENSG00000048052	HDAC9		893	778	1306	967	861	813		1223.71	1256.88	1189.95	704.7	707.17	656.33		OE_Vs_Cont	-1.8	-0.824	down	0	0	1310	not DE
ENSG00000048140	TSPAN17		2024	1782	3061	3863	3263	3473		2773.56	2878.86	2789.01	2815.16	2680.03	2803.75		OE_Vs_Cont	-1	-0.0226	down	0.528	0.614	3860	not DE
ENSG00000048162	NOP16		441	309	574	1875	1587	1666		604.32	499.2	523	1366.4	1303.46	1344.96		OE_Vs_Cont	2.5	1.3	up	0	0	1880	DE
ENSG00000048342	CC2D2A		5	9	17	15	17	12		6.85	14.54	15.49	10.93	13.96	9.69		OE_Vs_Cont	-1.1	-0.114	down	0.818	0.863	17	not DE
ENSG00000048392	RRM2B		520	446	781	827	744	686		712.57	720.52	711.6	602.68	611.08	553.81		OE_Vs_Cont	-1.2	-0.278	down	4.8e-05	0.000112	827	not DE
ENSG00000048405	ZNF800		475	376	687	737	604	576		650.91	607.44	625.96	537.09	496.09	465		OE_Vs_Cont	-1.3	-0.33	down	1.17e-05	2.89e-05	737	not DE
ENSG00000048471	SNX29		999	871	1487	1884	1630	1578		1368.96	1407.12	1354.87	1372.96	1338.78	1273.92		OE_Vs_Cont	-1	-0.0487	down	0.321	0.406	1880	not DE
ENSG00000048540	LMO3		2	5	8	5	4	7		2.74	8.08	7.29	3.64	3.29	5.65		OE_Vs_Cont	-1.4	-0.535	down	0.477	0.565	8	not DE
ENSG00000048544	MRPS10		1274	1096	2007	3644	3164	3142		1745.81	1770.61	1828.67	2655.56	2598.72	2536.53		OE_Vs_Cont	1.5	0.541	up	0	0	3640	not DE
ENSG00000048649	RSF1		2208	1979	3367	3704	3424	3267		3025.7	3197.12	3067.82	2699.29	2812.26	2637.44		OE_Vs_Cont	-1.1	-0.188	down	2.26e-07	6.38e-07	3700	not DE
ENSG00000048707	VPS13D		551	500	872	1057	898	833		755.05	807.76	794.52	770.29	737.56	672.48		OE_Vs_Cont	-1.1	-0.112	down	0.0938	0.139	1060	not DE
ENSG00000048828	FAM120A		5064	4320	7679	13289	11760	11520		6939.38	6979.06	6996.67	9684.35	9658.94	9300.08		OE_Vs_Cont	1.4	0.454	up	0	0	13300	not DE
ENSG00000048991	R3HDM1		1029	867	1541	3236	2822	2731		1410.08	1400.66	1404.07	2358.23	2317.82	2204.73		OE_Vs_Cont	1.6	0.707	up	0	0	3240	not DE
ENSG00000049089	COL9A2		105	87	167	37	19	31		143.89	140.55	152.16	26.96	15.61	25.03		OE_Vs_Cont	-6.5	-2.69	down	0	0	167	DE
ENSG00000049130	KITLG		147	145	230	362	318	321		201.44	234.25	209.56	263.81	261.19	259.14		OE_Vs_Cont	1.2	0.288	up	0.00945	0.0172	362	not DE
ENSG00000049167	ERCC8		199	162	318	442	390	460		272.7	261.71	289.74	322.11	320.32	371.36		OE_Vs_Cont	1.2	0.29	up	0.00434	0.00826	460	not DE
ENSG00000049192	ADAMTS6		47	41	78	42	44	39		64.41	66.24	71.07	30.61	36.14	31.48		OE_Vs_Cont	-2.1	-1.05	down	1.39e-05	3.43e-05	78	DE
ENSG00000049239	H6PD		1692	1482	2603	2684	2450	2307		2318.61	2394.2	2371.71	1955.96	2012.28	1862.44		OE_Vs_Cont	-1.2	-0.281	down	0	0	2680	not DE
ENSG00000049245	VAMP3		1596	1332	2336	2649	2346	2380		2187.06	2151.88	2128.43	1930.46	1926.86	1921.37		OE_Vs_Cont	-1.1	-0.161	down	3.91e-05	9.23e-05	2650	not DE
ENSG00000049246	PER3		413	332	642	834	674	676		565.95	536.35	584.95	607.78	553.58	545.73		OE_Vs_Cont	1	0.0125	up	0.867	0.902	834	not DE
ENSG00000049247	UTS2		97	77	134	78	58	87		132.92	124.4	122.09	56.84	47.64	70.23		OE_Vs_Cont	-2.2	-1.12	down	1.4e-09	4.5e-09	134	DE
ENSG00000049249	TNFRSF9		211	177	293	59	54	40		289.14	285.95	266.97	43	44.35	32.29		OE_Vs_Cont	-7	-2.81	down	0	0	293	DE
ENSG00000049283	EPN3		520	455	841	1798	1660	1735		712.57	735.06	766.27	1310.29	1363.42	1400.66		OE_Vs_Cont	1.8	0.875	up	0	0	1800	not DE
ENSG00000049323	LTBP1		334	258	454	794	719	693		457.69	416.8	413.66	578.63	590.54	559.46		OE_Vs_Cont	1.3	0.427	up	4.75e-08	1.4e-07	794	not DE
ENSG00000049449	RCN1		3950	3434	5924	8177	7269	7531		5412.82	5547.7	5397.61	5958.98	5970.31	6079.76		OE_Vs_Cont	1.1	0.14	up	9.64e-08	2.78e-07	8180	not DE
ENSG00000049541	RFC2		752	590	1017	2860	2554	2648		1030.49	953.16	926.63	2084.22	2097.7	2137.73		OE_Vs_Cont	2.2	1.12	up	0	0	2860	DE
ENSG00000049618	ARID1B		1158	975	1707	2269	1893	2073		1586.85	1575.13	1555.32	1653.53	1554.79	1673.53		OE_Vs_Cont	1	0.051	up	0.265	0.346	2270	not DE
ENSG00000049656	CLPTM1L		3519	3106	5567	9843	8705	9031		4822.21	5017.81	5072.34	7173.08	7149.75	7290.71		OE_Vs_Cont	1.4	0.534	up	0	0	9840	not DE
ENSG00000049759	NEDD4L		3498	2897	5217	6519	5756	5701		4793.43	4680.17	4753.44	4750.71	4727.63	4602.41		OE_Vs_Cont	-1	-0.0154	down	0.587	0.67	6520	not DE
ENSG00000049769	PPP1R3F		38	42	67	52	38	45		52.07	67.85	61.05	37.89	31.21	36.33		OE_Vs_Cont	-1.7	-0.773	down	0.0017	0.00341	67	not DE
ENSG00000049860	HEXB		2109	1848	3142	6024	5441	5248		2890.04	2985.48	2862.81	4389.98	4468.9	4236.7		OE_Vs_Cont	1.5	0.586	up	0	0	6020	not DE
ENSG00000049883	PTCD2		267	235	419	814	759	738		365.88	379.65	381.77	593.2	623.4	595.79		OE_Vs_Cont	1.6	0.683	up	0	0	814	not DE
ENSG00000050130	JKAMP		1385	1190	2065	2011	1789	1777		1897.91	1922.47	1881.51	1465.51	1469.38	1434.57		OE_Vs_Cont	-1.3	-0.383	down	0	0	2060	not DE
ENSG00000050165	DKK3		15	6	18	5	4	2		20.56	9.69	16.4	3.64	3.29	1.61		OE_Vs_Cont	-5.5	-2.46	down	0.000137	0.000308	18	not DE
ENSG00000050327	ARHGEF5		362	353	585	562	496	507		496.06	570.28	533.02	409.56	407.38	409.3		OE_Vs_Cont	-1.3	-0.38	down	1.79e-06	4.72e-06	585	not DE
ENSG00000050344	NFE2L3		4812	4053	7246	13834	12024	12482		6594.05	6547.71	6602.15	10081.5	9875.78	10076.7		OE_Vs_Cont	1.5	0.605	up	0	0	13800	not DE
ENSG00000050393	MCUR1		1138	946	1579	2274	2070	2031		1559.44	1528.28	1438.7	1657.18	1700.17	1639.62		OE_Vs_Cont	1.1	0.147	up	0.00136	0.00276	2270	not DE
ENSG00000050405	LIMA1		3246	2847	4807	5964	5363	5318		4448.11	4599.39	4379.87	4346.26	4404.84	4293.21		OE_Vs_Cont	-1	-0.0392	down	0.185	0.253	5960	not DE
ENSG00000050426	LETMD1		1471	1284	2051	2062	1818	1885		2015.76	2074.33	1868.76	1502.68	1493.19	1521.76		OE_Vs_Cont	-1.3	-0.393	down	0	0	2060	not DE
ENSG00000050438	SLC4A8		58	61	88	41	38	32		79.48	98.55	80.18	29.88	31.21	25.83		OE_Vs_Cont	-2.9	-1.56	down	0	1e-10	88	DE
ENSG00000050730	TNIP3		2	3	6	7	2	9		2.74	4.85	5.47	5.1	1.64	7.27		OE_Vs_Cont	1.1	0.084	up	0.918	0.94	9	not DE
ENSG00000050748	MAPK9		688	581	1103	1718	1523	1532		942.79	938.62	1004.99	1251.99	1250.9	1236.78		OE_Vs_Cont	1.3	0.368	up	0	0	1720	not DE
ENSG00000050820	BCAR1		2457	2142	3699	4348	3869	4107		3366.91	3460.45	3370.32	3168.6	3177.76	3315.57		OE_Vs_Cont	-1.1	-0.0767	down	0.0209	0.0356	4350	not DE
ENSG00000051009	FAM160A2		422	332	592	609	503	572		578.28	536.35	539.4	443.81	413.13	461.77		OE_Vs_Cont	-1.3	-0.325	down	3.38e-05	8.03e-05	609	not DE
ENSG00000051108	HERPUD1		1083	872	1575	1001	851	927		1484.07	1408.74	1435.05	729.48	698.96	748.37		OE_Vs_Cont	-2	-0.992	down	0	0	1580	not DE
ENSG00000051128	HOMER3		1359	1227	2101	2480	2134	2205		1862.29	1982.25	1914.31	1807.3	1752.74	1780.09		OE_Vs_Cont	-1.1	-0.107	down	0.0106	0.0191	2480	not DE
ENSG00000051180	RAD51		41	28	48	115	100	103		56.18	45.23	43.73	83.81	82.13	83.15		OE_Vs_Cont	1.7	0.788	up	0.000254	0.000557	115	not DE
ENSG00000051341	POLQ		229	187	306	901	883	881		313.81	302.1	278.81	656.6	725.24	711.23		OE_Vs_Cont	2.3	1.23	up	0	0	901	DE
ENSG00000051382	PIK3CB		688	652	1025	1438	1337	1323		942.79	1053.32	933.92	1047.94	1098.13	1068.06		OE_Vs_Cont	1.1	0.14	up	0.014	0.0247	1440	not DE
ENSG00000051523	CYBA		1641	1385	2441	2730	2360	2533		2248.72	2237.5	2224.1	1989.48	1938.36	2044.89		OE_Vs_Cont	-1.1	-0.167	down	2.19e-05	5.29e-05	2730	not DE
ENSG00000051596	THOC3		307	296	528	1237	1040	1059		420.69	478.19	481.08	901.46	854.19	854.93		OE_Vs_Cont	1.9	0.917	up	0	0	1240	not DE
ENSG00000051620	HEBP2		3727	3179	5640	5925	5301	5430		5107.24	5135.74	5138.85	4317.84	4353.92	4383.63		OE_Vs_Cont	-1.2	-0.237	down	0	0	5920	not DE
ENSG00000051825	MPHOSPH9		232	220	408	857	746	776		317.92	355.41	371.75	624.54	612.72	626.46		OE_Vs_Cont	1.8	0.828	up	0	0	857	not DE
ENSG00000052126	PLEKHA5		621	584	994	1079	910	922		850.98	943.46	905.68	786.32	747.42	744.33		OE_Vs_Cont	-1.2	-0.243	down	7.52e-05	0.000173	1080	not DE
ENSG00000052344	PRSS8		235	183	292	324	306	280		322.03	295.64	266.05	236.11	251.33	226.04		OE_Vs_Cont	-1.2	-0.3	down	0.00537	0.0101	324	not DE
ENSG00000052723	SIKE1		1067	826	1541	2116	1878	1815		1462.15	1334.42	1404.07	1542.03	1542.47	1465.25		OE_Vs_Cont	1.1	0.113	up	0.0185	0.0318	2120	not DE
ENSG00000052749	RRP12		727	644	1110	2036	1719	1746		996.23	1040.4	1011.37	1483.73	1411.88	1409.54		OE_Vs_Cont	1.4	0.5	up	0	0	2040	not DE
ENSG00000052795	FNIP2		49	49	84	131	107	109		67.15	79.16	76.54	95.47	87.88	88		OE_Vs_Cont	1.2	0.285	up	0.128	0.184	131	not DE
ENSG00000052802	MSMO1		7562	6461	11585	1682	1458	1510		10362.5	10437.9	10555.6	1225.76	1197.51	1219.02		OE_Vs_Cont	-8.6	-3.11	down	0	0	11600	DE
ENSG00000052841	TTC17		1413	1248	2205	2095	1821	1824		1936.28	2016.17	2009.07	1526.73	1495.66	1472.51		OE_Vs_Cont	-1.3	-0.407	down	0	0	2200	not DE
ENSG00000053371	AKR7A2		610	487	886	1403	1312	1249		835.9	786.76	807.27	1022.43	1077.6	1008.32		OE_Vs_Cont	1.3	0.354	up	1.6e-09	5e-09	1400	not DE
ENSG00000053372	MRTO4		788	679	1192	2903	2610	2694		1079.82	1096.94	1086.08	2115.56	2143.69	2174.86		OE_Vs_Cont	2	0.98	up	0	0	2900	not DE
ENSG00000053438	NNAT		6	2	11	4	3	6		8.22	3.23	10.02	2.91	2.46	4.84		OE_Vs_Cont	-2.2	-1.13	down	0.134	0.191	11	not DE
ENSG00000053501	USE1		310	262	507	508	428	442		424.8	423.27	461.95	370.2	351.53	356.83		OE_Vs_Cont	-1.2	-0.287	down	0.000835	0.00174	508	not DE
ENSG00000053524	MCF2L2		128	122	144	139	122	121		175.4	197.09	131.2	101.3	100.2	97.68		OE_Vs_Cont	-1.7	-0.727	down	4.54e-06	1.16e-05	144	not DE
ENSG00000053702	NRIP2		16	8	29	35	34	31		21.93	12.92	26.42	25.51	27.93	25.03		OE_Vs_Cont	1.2	0.308	up	0.387	0.476	35	not DE
ENSG00000053747	LAMA3		5548	4664	8211	6558	5886	5625		7602.62	7534.8	7481.4	4779.14	4834.4	4541.05		OE_Vs_Cont	-1.6	-0.676	down	0	0	8210	not DE
ENSG00000053770	AP5M1		628	560	965	1255	1018	1059		860.57	904.69	879.25	914.58	836.12	854.93		OE_Vs_Cont	-1	-0.019	down	0.753	0.811	1260	not DE
ENSG00000053900	ANAPC4		326	246	472	681	629	609		446.73	397.42	430.06	496.28	516.62	491.64		OE_Vs_Cont	1.2	0.235	up	0.00348	0.00671	681	not DE
ENSG00000054116	TRAPPC3		1357	1098	1893	2772	2370	2528		1859.54	1773.84	1724.79	2020.09	1946.57	2040.85		OE_Vs_Cont	1.1	0.168	up	8.89e-05	0.000203	2770	not DE
ENSG00000054118	THRAP3		2870	2394	4084	4880	4256	4214		3932.86	3867.56	3721.11	3556.29	3495.62	3401.96		OE_Vs_Cont	-1.1	-0.137	down	2.75e-05	6.58e-05	4880	not DE
ENSG00000054148	PHPT1		853	719	1258	1481	1285	1334		1168.9	1161.56	1146.22	1079.28	1055.42	1076.94		OE_Vs_Cont	-1.1	-0.113	down	0.0289	0.048	1480	not DE
ENSG00000054179	ENTPD2		115	96	173	131	109	113		157.59	155.09	157.63	95.47	89.53	91.22		OE_Vs_Cont	-1.7	-0.768	down	3.54e-07	9.83e-07	173	not DE
ENSG00000054219	LY75		5	3	7	0	3	3		6.85	4.85	6.38	0	2.46	2.42		OE_Vs_Cont	-3.8	-1.93	down	0.041	0.0661	7	not DE
ENSG00000054267	ARID4B		779	598	1183	1248	1014	1045		1067.49	966.08	1077.88	909.48	832.84	843.63		OE_Vs_Cont	-1.2	-0.272	down	5.84e-06	1.48e-05	1250	not DE
ENSG00000054277	OPN3		365	335	573	653	612	598		500.17	541.2	522.09	475.87	502.66	482.76		OE_Vs_Cont	-1.1	-0.0967	down	0.206	0.277	653	not DE
ENSG00000054282	SDCCAG8		434	385	709	534	503	472		594.73	621.98	646	389.15	413.13	381.04		OE_Vs_Cont	-1.6	-0.659	down	0	0	709	not DE
ENSG00000054392	HHAT		41	40	56	52	46	53		56.18	64.62	51.02	37.89	37.78	42.79		OE_Vs_Cont	-1.4	-0.521	down	0.0319	0.0525	56	not DE
ENSG00000054523	KIF1B		675	556	1066	1358	1163	1108		924.98	898.23	971.28	989.64	955.22	894.49		OE_Vs_Cont	1	0.0184	up	0.757	0.814	1360	not DE
ENSG00000054598	FOXC1		798	687	1310	1488	1357	1356		1093.53	1109.86	1193.6	1084.38	1114.56	1094.7		OE_Vs_Cont	-1	-0.0508	down	0.342	0.429	1490	not DE
ENSG00000054611	TBC1D22A		1585	1283	2255	2255	1965	2017		2171.98	2072.71	2054.63	1643.33	1613.93	1628.32		OE_Vs_Cont	-1.3	-0.365	down	0	0	2260	not DE
ENSG00000054654	SYNE2		477	404	789	1133	1015	999		653.65	652.67	718.89	825.67	833.66	806.49		OE_Vs_Cont	1.2	0.276	up	2.02e-05	4.9e-05	1130	not DE
ENSG00000054690	PLEKHH1		502	450	722	1071	916	1022		687.91	726.98	657.85	780.49	752.35	825.06		OE_Vs_Cont	1.1	0.193	up	0.00358	0.00688	1070	not DE
ENSG00000054793	ATP9A		2402	1997	3716	2322	2149	2074		3291.55	3226.2	3385.81	1692.16	1765.06	1674.34		OE_Vs_Cont	-1.9	-0.951	down	0	0	3720	not DE
ENSG00000054965	FAM168A		1536	1360	2143	2541	2217	2209		2104.84	2197.11	1952.58	1851.75	1820.91	1783.32		OE_Vs_Cont	-1.1	-0.19	down	1.87e-05	4.54e-05	2540	not DE
ENSG00000054967	RELT		267	254	389	699	593	651		365.88	410.34	354.43	509.4	487.05	525.55		OE_Vs_Cont	1.4	0.439	up	1.98e-07	5.59e-07	699	not DE
ENSG00000055044	NOP58		1471	1290	2210	4579	4130	4083		2015.76	2084.02	2013.63	3336.94	3392.13	3296.2		OE_Vs_Cont	1.6	0.716	up	0	0	4580	not DE
ENSG00000055070	SZRD1		2617	2249	3950	6363	5602	5609		3586.17	3633.31	3599.02	4637.03	4601.14	4528.14		OE_Vs_Cont	1.3	0.348	up	0	0	6360	not DE
ENSG00000055130	CUL1		2771	2339	4065	6578	5881	5766		3797.2	3778.71	3703.8	4793.71	4830.29	4654.88		OE_Vs_Cont	1.3	0.342	up	0	0	6580	not DE
ENSG00000055147	FAM114A2		277	279	433	773	686	655		379.58	450.73	394.53	563.32	563.44	528.78		OE_Vs_Cont	1.4	0.443	up	6.26e-08	1.82e-07	773	not DE
ENSG00000055208	TAB2		2392	2172	3680	4231	3878	3743		3277.84	3508.91	3353.01	3083.34	3185.15	3021.72		OE_Vs_Cont	-1.1	-0.125	down	0.000343	0.000743	4230	not DE
ENSG00000055211	GINM1		622	551	1036	1605	1439	1405		852.35	890.15	943.94	1169.64	1181.91	1134.25		OE_Vs_Cont	1.3	0.37	up	1e-10	2e-10	1600	not DE
ENSG00000055332	EIF2AK2		1628	1302	2376	3721	3464	3314		2230.91	2103.41	2164.88	2711.67	2845.12	2675.39		OE_Vs_Cont	1.3	0.34	up	0	0	3720	not DE
ENSG00000055483	USP36		690	545	1069	1626	1438	1411		945.53	880.46	974.01	1184.95	1181.09	1139.1		OE_Vs_Cont	1.2	0.317	up	1.04e-08	3.19e-08	1630	not DE
ENSG00000055609	KMT2C		835	769	1329	1276	1134	1092		1144.23	1242.34	1210.91	929.88	931.4	881.57		OE_Vs_Cont	-1.3	-0.391	down	0	0	1330	not DE
ENSG00000055732	MCOLN3		32	32	40	27	19	19		43.85	51.7	36.45	19.68	15.61	15.34		OE_Vs_Cont	-2.6	-1.36	down	2.11e-05	5.11e-05	40	DE
ENSG00000055917	PUM2		2541	2215	3770	6352	5760	5836		3482.02	3578.38	3435.01	4629.01	4730.91	4711.39		OE_Vs_Cont	1.3	0.425	up	0	0	6350	not DE
ENSG00000055950	MRPL43		666	595	1050	1767	1496	1574		912.64	961.24	956.7	1287.7	1228.72	1270.69		OE_Vs_Cont	1.3	0.42	up	0	0	1770	not DE
ENSG00000056050	HPF1		242	180	358	673	610	580		331.62	290.79	326.19	490.45	501.02	468.23		OE_Vs_Cont	1.5	0.615	up	0	0	673	not DE
ENSG00000056097	ZFR		3054	2611	4613	6818	5934	5799		4185	4218.13	4203.11	4968.61	4873.82	4681.52		OE_Vs_Cont	1.2	0.205	up	0	1e-10	6820	not DE
ENSG00000056277	ZNF280C		154	108	258	426	380	380		211.03	174.48	235.08	310.45	312.11	306.77		OE_Vs_Cont	1.5	0.561	up	5.36e-07	1.47e-06	426	not DE
ENSG00000056558	TRAF1		80	81	146	60	48	61		109.63	130.86	133.03	43.72	39.42	49.25		OE_Vs_Cont	-2.8	-1.5	down	0	0	146	DE
ENSG00000056586	RC3H2		856	774	1326	1744	1543	1510		1173.01	1250.41	1208.18	1270.94	1267.33	1219.02		OE_Vs_Cont	1	0.0508	up	0.314	0.399	1740	not DE
ENSG00000056736	IL17RB		4	6	18	14	10	17		5.48	9.69	16.4	10.2	8.21	13.72		OE_Vs_Cont	-1	-0.0321	down	0.952	0.965	18	not DE
ENSG00000056972	TRAF3IP2		1408	1172	2093	2435	2210	2206		1929.43	1893.39	1907.02	1774.5	1815.16	1780.9		OE_Vs_Cont	-1.1	-0.0938	down	0.0223	0.0377	2440	not DE
ENSG00000057019	DCBLD2		9605	7955	13870	8402	7484	7591		13162.1	12851.5	12637.6	6122.95	6146.9	6128.2		OE_Vs_Cont	-2.1	-1.07	down	0	0	13900	DE
ENSG00000057149	SERPINB3		79	71	118	138	156	134		108.26	114.7	107.51	100.57	128.13	108.18		OE_Vs_Cont	1	0.0293	up	0.858	0.894	156	not DE
ENSG00000057252	SOAT1		1129	920	1665	1749	1552	1632		1547.11	1486.28	1517.05	1274.58	1274.72	1317.51		OE_Vs_Cont	-1.2	-0.236	down	4.93e-07	1.36e-06	1750	not DE
ENSG00000057294	PKP2		1723	1434	2540	2572	2445	2414		2361.09	2316.66	2314.3	1874.34	2008.17	1948.82		OE_Vs_Cont	-1.2	-0.262	down	1e-10	2e-10	2570	not DE
ENSG00000057608	GDI2		4521	3977	6964	9812	8744	8795		6195.29	6424.93	6345.2	7150.48	7181.79	7100.19		OE_Vs_Cont	1.1	0.177	up	0	0	9810	not DE
ENSG00000057657	PRDM1		189	201	297	158	138	128		258.99	324.72	270.61	115.14	113.34	103.33		OE_Vs_Cont	-2.5	-1.35	down	0	0	297	DE
ENSG00000057663	ATG5		1315	1122	1918	2463	2259	2267		1801.99	1812.62	1747.57	1794.91	1855.4	1830.15		OE_Vs_Cont	1	0.0338	up	0.421	0.51	2460	not DE
ENSG00000057704	TMCC3		735	626	1193	1521	1342	1292		1007.2	1011.32	1086.99	1108.43	1102.24	1043.03		OE_Vs_Cont	1	0.0619	up	0.264	0.345	1520	not DE
ENSG00000057757	PITHD1		432	363	625	1169	1079	1006		591.98	586.43	569.46	851.91	886.22	812.14		OE_Vs_Cont	1.5	0.548	up	0	0	1170	not DE
ENSG00000057935	MTA3		1784	1506	2710	4100	3516	3604		2444.68	2432.98	2469.2	2987.87	2887.83	2909.5		OE_Vs_Cont	1.2	0.257	up	0	0	4100	not DE
ENSG00000058056	USP13		454	388	662	1466	1337	1361		622.13	626.82	603.18	1068.35	1098.13	1098.73		OE_Vs_Cont	1.8	0.821	up	0	0	1470	not DE
ENSG00000058063	ATP11B		2917	2462	4474	4789	4281	4184		3997.27	3977.42	4076.46	3489.98	3516.15	3377.74		OE_Vs_Cont	-1.2	-0.216	down	0	0	4790	not DE
ENSG00000058085	LAMC2		29751	25334	44955	23123	20408	20331		40768.8	40927.6	40960.5	16850.9	16761.9	16413.2		OE_Vs_Cont	-2.4	-1.29	down	0	0	45000	DE
ENSG00000058091	CDK14		4	2	6	3	2	3		5.48	3.23	5.47	2.19	1.64	2.42		OE_Vs_Cont	-2.3	-1.21	down	0.19	0.259	6	not DE
ENSG00000058262	SEC61A1		11024	9619	16481	13795	12355	12544		15106.6	15539.7	15016.6	10053.1	10147.6	10126.8		OE_Vs_Cont	-1.5	-0.589	down	0	0	16500	not DE
ENSG00000058272	PPP1R12A		1254	1119	1867	2209	1897	1971		1718.4	1807.77	1701.11	1609.81	1558.08	1591.19		OE_Vs_Cont	-1.1	-0.131	down	0.00283	0.00552	2210	not DE
ENSG00000058335	RASGRF1		59	50	86	46	47	54		80.85	80.78	78.36	33.52	38.6	43.59		OE_Vs_Cont	-2.1	-1.05	down	2.22e-06	5.83e-06	86	DE
ENSG00000058404	CAMK2B		3	2	8	2	6	2		4.11	3.23	7.29	1.46	4.93	1.61		OE_Vs_Cont	-1.9	-0.94	down	0.291	0.373	8	not DE
ENSG00000058453	CROCC		175	112	213	273	240	225		239.81	180.94	194.07	198.95	197.12	181.64		OE_Vs_Cont	-1.1	-0.0887	down	0.48	0.568	273	not DE
ENSG00000058600	POLR3E		1027	849	1485	2792	2555	2618		1407.33	1371.58	1353.05	2034.67	2098.52	2113.51		OE_Vs_Cont	1.5	0.598	up	0	0	2790	not DE
ENSG00000058668	ATP2B4		4983	4196	7421	8804	7680	7517		6828.38	6778.73	6761.6	6415.91	6307.88	6068.46		OE_Vs_Cont	-1.1	-0.116	down	1.4e-05	3.45e-05	8800	not DE
ENSG00000058673	ZC3H11A		27	31	56	51	51	33		37	50.08	51.02	37.17	41.89	26.64		OE_Vs_Cont	-1.3	-0.392	down	0.152	0.213	56	not DE
ENSG00000058729	RIOK2		287	224	404	709	611	614		393.29	361.88	368.1	516.68	501.84	495.68		OE_Vs_Cont	1.3	0.432	up	1.72e-07	4.88e-07	709	not DE
ENSG00000058799	YIPF1		496	408	725	778	705	685		679.69	659.13	660.58	566.97	579.04	553		OE_Vs_Cont	-1.2	-0.234	down	0.000641	0.00135	778	not DE
ENSG00000058804	NDC1		1608	1361	2591	6456	5880	5788		2203.5	2198.73	2360.77	4704.8	4829.47	4672.64		OE_Vs_Cont	2.1	1.06	up	0	0	6460	DE
ENSG00000058866	DGKG		162	170	290	375	311	362		221.99	274.64	264.23	273.28	255.44	292.24		OE_Vs_Cont	1.1	0.109	up	0.319	0.405	375	not DE
ENSG00000059122	FLYWCH1		903	742	1224	1424	1278	1346		1237.41	1198.72	1115.24	1037.74	1049.67	1086.62		OE_Vs_Cont	-1.1	-0.157	down	0.00394	0.00754	1420	not DE
ENSG00000059145	UNKL		334	284	517	1181	1083	1205		457.69	458.81	471.06	860.65	889.51	972.79		OE_Vs_Cont	2	0.969	up	0	0	1200	not DE
ENSG00000059377	TBXAS1		7	5	4	13	10	18		9.59	8.08	3.64	9.47	8.21	14.53		OE_Vs_Cont	1.6	0.66	up	0.268	0.348	18	not DE
ENSG00000059378	PARP12		437	333	582	1073	887	897		598.84	537.97	530.29	781.95	728.53	724.15		OE_Vs_Cont	1.3	0.427	up	2e-09	6.4e-09	1070	not DE
ENSG00000059573	ALDH18A1		1314	1101	1979	3695	3293	3210		1800.62	1778.69	1803.15	2692.73	2704.67	2591.43		OE_Vs_Cont	1.5	0.569	up	0	0	3700	not DE
ENSG00000059588	TARBP1		1132	875	1794	2294	2080	2042		1551.22	1413.58	1634.59	1671.75	1708.38	1648.5		OE_Vs_Cont	1.1	0.12	up	0.0135	0.0239	2290	not DE
ENSG00000059691	GATB		401	345	629	885	794	888		549.5	557.36	573.11	644.94	652.14	716.88		OE_Vs_Cont	1.2	0.258	up	0.000328	0.000712	888	not DE
ENSG00000059728	MXD1		1138	926	1674	1420	1358	1268		1559.44	1495.97	1525.25	1034.82	1115.38	1023.65		OE_Vs_Cont	-1.4	-0.531	down	0	0	1670	not DE
ENSG00000059758	CDK17		678	564	1040	1221	1094	1029		929.09	911.15	947.59	889.8	898.54	830.71		OE_Vs_Cont	-1.1	-0.0925	down	0.116	0.168	1220	not DE
ENSG00000059769	DNAJC25		341	306	507	663	551	587		467.28	494.35	461.95	483.16	452.56	473.88		OE_Vs_Cont	-1	-0.00902	down	0.909	0.934	663	not DE
ENSG00000059804	SLC2A3		4593	3966	6787	2949	2631	2610		6293.95	6407.16	6183.93	2149.08	2160.94	2107.05		OE_Vs_Cont	-2.9	-1.56	down	0	0	6790	DE
ENSG00000059915	PSD		9	14	23	19	16	12		12.33	22.62	20.96	13.85	13.14	9.69		OE_Vs_Cont	-1.5	-0.609	down	0.161	0.225	23	not DE
ENSG00000060069	CTDP1		813	681	1294	1551	1380	1497		1114.08	1100.17	1179.02	1130.29	1133.45	1208.53		OE_Vs_Cont	1	0.0278	up	0.604	0.686	1550	not DE
ENSG00000060138	YBX3		7516	5652	11280	14443	12872	13214		10299.4	9130.93	10277.7	10525.3	10572.3	10667.6		OE_Vs_Cont	1.1	0.0958	up	0.0869	0.13	14400	not DE
ENSG00000060140	STYK1		171	188	315	180	166	176		234.33	303.72	287.01	131.17	136.34	142.08		OE_Vs_Cont	-2	-1.01	down	0	0	315	DE
ENSG00000060237	WNK1		3796	3213	5658	7785	6780	6880		5201.79	5190.67	5155.25	5673.31	5568.68	5554.21		OE_Vs_Cont	1.1	0.112	up	2.34e-05	5.64e-05	7780	not DE
ENSG00000060339	CCAR1		2213	1949	3182	5428	4524	4606		3032.55	3148.65	2899.26	3955.65	3715.74	3718.42		OE_Vs_Cont	1.3	0.332	up	0	0	5430	not DE
ENSG00000060491	OGFR		1381	1166	2000	2719	2349	2331		1892.43	1883.7	1822.29	1981.47	1929.32	1881.81		OE_Vs_Cont	1	0.0522	up	0.212	0.284	2720	not DE
ENSG00000060558	GNA15		907	724	1282	1052	920	906		1242.89	1169.64	1168.09	766.64	755.63	731.41		OE_Vs_Cont	-1.6	-0.666	down	0	0	1280	not DE
ENSG00000060566	CREB3L3		4	3	8	3	9	5		5.48	4.85	7.29	2.19	7.39	4.04		OE_Vs_Cont	-1.3	-0.416	down	0.579	0.663	9	not DE
ENSG00000060642	PIGV		470	399	771	755	703	691		644.06	644.59	702.49	550.21	577.4	557.84		OE_Vs_Cont	-1.2	-0.248	down	0.000425	0.00091	771	not DE
ENSG00000060656	PTPRU		1280	1103	1911	2665	2490	2464		1754.03	1781.92	1741.2	1942.12	2045.13	1989.18		OE_Vs_Cont	1.1	0.181	up	1.63e-05	3.98e-05	2660	not DE
ENSG00000060688	SNRNP40		529	434	843	2194	2026	1979		724.91	701.14	768.09	1598.88	1664.03	1597.64		OE_Vs_Cont	2.2	1.14	up	0	0	2190	DE
ENSG00000060749	QSER1		2004	1655	2947	4578	3985	3950		2746.15	2673.69	2685.14	3336.21	3273.04	3188.83		OE_Vs_Cont	1.2	0.274	up	0	0	4580	not DE
ENSG00000060762	MPC1		214	182	371	418	396	423		293.25	294.03	338.03	304.62	325.25	341.49		OE_Vs_Cont	1	0.0575	up	0.562	0.647	423	not DE
ENSG00000060971	ACAA1		631	533	936	959	879	918		864.68	861.07	852.83	698.87	721.96	741.1		OE_Vs_Cont	-1.2	-0.254	down	3.37e-05	8.01e-05	959	not DE
ENSG00000060982	BCAT1		803	672	1214	722	580	658		1100.38	1085.63	1106.13	526.16	476.38	531.2		OE_Vs_Cont	-2.1	-1.1	down	0	0	1210	DE
ENSG00000061273	HDAC7		1808	1563	2727	2343	2101	2136		2477.57	2525.06	2484.69	1707.46	1725.63	1724.39		OE_Vs_Cont	-1.5	-0.537	down	0	0	2730	not DE
ENSG00000061656	SPAG4		506	416	764	324	285	281		693.39	672.06	696.11	236.11	234.08	226.85		OE_Vs_Cont	-3	-1.57	down	0	0	764	DE
ENSG00000061676	NCKAP1		11089	9193	17109	23985	21431	21542		15195.6	14851.5	15588.8	17479	17602.1	17390.8		OE_Vs_Cont	1.1	0.2	up	0	0	24000	not DE
ENSG00000061794	MRPS35		1663	1483	2619	4464	3943	4154		2278.87	2395.82	2386.29	3253.14	3238.54	3353.52		OE_Vs_Cont	1.4	0.479	up	0	0	4460	not DE
ENSG00000061918	GUCY1B1		4	3	3	7	6	10		5.48	4.85	2.73	5.1	4.93	8.07		OE_Vs_Cont	1.4	0.519	up	0.493	0.581	10	not DE
ENSG00000061936	SFSWAP		1536	1270	2215	2919	2579	2716		2104.84	2051.71	2018.18	2127.22	2118.23	2192.62		OE_Vs_Cont	1	0.0619	up	0.119	0.172	2920	not DE
ENSG00000061938	TNK2		3048	2676	4564	4520	4254	4265		4176.78	4323.14	4158.46	3293.95	3493.98	3443.13		OE_Vs_Cont	-1.2	-0.306	down	0	0	4560	not DE
ENSG00000061987	MON2		637	587	1034	1089	910	1040		872.9	948.31	942.12	793.61	747.42	839.59		OE_Vs_Cont	-1.2	-0.216	down	0.000545	0.00116	1090	not DE
ENSG00000062038	CDH3		3996	3624	5963	7059	6160	6166		5475.86	5854.65	5433.15	5144.24	5059.45	4977.8		OE_Vs_Cont	-1.1	-0.14	down	3.29e-06	8.49e-06	7060	not DE
ENSG00000062194	GPBP1		1601	1313	2342	3182	2798	2999		2193.91	2121.18	2133.9	2318.88	2298.11	2421.09		OE_Vs_Cont	1.1	0.126	up	0.00125	0.00256	3180	not DE
ENSG00000062282	DGAT2		258	251	398	1366	1219	1203		353.55	405.5	362.64	995.47	1001.21	971.18		OE_Vs_Cont	2.7	1.41	up	0	0	1370	DE
ENSG00000062370	ZNF112		91	76	152	153	152	137		124.7	122.78	138.49	111.5	124.84	110.6		OE_Vs_Cont	-1.1	-0.165	down	0.283	0.365	153	not DE
ENSG00000062485	CS		4550	3726	6655	9489	8254	8534		6235.03	6019.44	6063.66	6915.1	6779.33	6889.48		OE_Vs_Cont	1.1	0.168	up	0	1e-10	9490	not DE
ENSG00000062524	LTK		2	1	6	0	2	0		2.74	1.62	5.47	0	1.64	0		OE_Vs_Cont	-6.5	-2.69	down	0.0666	0.102	6	not DE
ENSG00000062582	MRPS24		634	619	899	1419	1357	1488		868.79	1000.01	819.12	1034.09	1114.56	1201.26		OE_Vs_Cont	1.3	0.322	up	0.00199	0.00397	1490	not DE
ENSG00000062598	ELMO2		653	610	1045	1360	1143	1133		894.83	985.47	952.15	991.1	938.79	914.67		OE_Vs_Cont	1	0.00789	up	0.893	0.921	1360	not DE
ENSG00000062650	WAPL		1099	902	1574	2128	1820	1732		1506	1457.2	1434.14	1550.78	1494.84	1398.24		OE_Vs_Cont	1	0.0176	up	0.722	0.786	2130	not DE
ENSG00000062716	VMP1		4670	4037	7124	6470	5736	5684		6399.47	6521.86	6490.99	4715.01	4711.2	4588.68		OE_Vs_Cont	-1.4	-0.47	down	0	0	7120	not DE
ENSG00000062725	APPBP2		761	585	1143	1203	1081	1045		1042.83	945.08	1041.44	876.69	887.87	843.63		OE_Vs_Cont	-1.2	-0.221	down	0.000144	0.000324	1200	not DE
ENSG00000062822	POLD1		1192	923	1650	2981	2607	2734		1633.44	1491.13	1503.39	2172.4	2141.23	2207.15		OE_Vs_Cont	1.4	0.496	up	0	0	2980	not DE
ENSG00000063046	EIF4B		10259	8308	15163	18368	16184	15992		14058.3	13421.8	13815.7	13385.7	13292.5	12910.3		OE_Vs_Cont	-1	-0.0615	down	0.00608	0.0113	18400	not DE
ENSG00000063169	BICRA		594	436	829	907	762	785		813.98	704.37	755.34	660.98	625.86	633.73		OE_Vs_Cont	-1.2	-0.245	down	0.000279	0.000608	907	not DE
ENSG00000063176	SPHK2		431	327	584	653	597	652		590.61	528.28	532.11	475.87	490.34	526.36		OE_Vs_Cont	-1.1	-0.145	down	0.0619	0.096	653	not DE
ENSG00000063177	RPL18		23637	20073	34971	45387	40770	42196		32390.6	32428.4	31863.6	33075.7	33486	34064.8		OE_Vs_Cont	1	0.0581	up	0.000903	0.00187	45400	not DE
ENSG00000063180	CA11		49	45	83	91	81	91		67.15	72.7	75.62	66.32	66.53	73.46		OE_Vs_Cont	-1	-0.0685	down	0.732	0.795	91	not DE
ENSG00000063241	ISOC2		800	672	1224	2225	2024	2156		1096.27	1085.63	1115.24	1621.47	1662.39	1740.54		OE_Vs_Cont	1.5	0.605	up	0	0	2220	not DE
ENSG00000063244	U2AF2		8852	7442	13471	21420	19277	19245		12130.2	12022.7	12274	15609.8	15833	15536.5		OE_Vs_Cont	1.3	0.366	up	0	0	21400	not DE
ENSG00000063245	EPN1		4846	4160	6917	9079	8136	8624		6640.64	6720.57	6302.38	6616.31	6682.41	6962.14		OE_Vs_Cont	1	0.0458	up	0.114	0.166	9080	not DE
ENSG00000063322	MED29		1229	957	1722	2018	1705	1859		1684.14	1546.05	1568.99	1470.62	1400.38	1500.77		OE_Vs_Cont	-1.1	-0.134	down	0.00508	0.00958	2020	not DE
ENSG00000063438	AHRR		299	271	458	211	182	184		409.73	437.81	417.3	153.77	149.48	148.54		OE_Vs_Cont	-2.8	-1.48	down	0	0	458	DE
ENSG00000063587	ZNF275		218	163	284	255	202	226		298.73	263.33	258.76	185.83	165.91	182.45		OE_Vs_Cont	-1.5	-0.615	down	9.41e-08	2.72e-07	284	not DE
ENSG00000063601	MTMR1		1901	1681	2956	2936	2557	2617		2605.01	2715.69	2693.34	2139.61	2100.16	2112.7		OE_Vs_Cont	-1.3	-0.335	down	0	0	2960	not DE
ENSG00000063660	GPC1		3432	3000	5131	15639	14136	14443		4702.99	4846.57	4675.08	11396.9	11610.5	11659.8		OE_Vs_Cont	2.4	1.29	up	0	0	15600	DE
ENSG00000063761	ADCK1		185	167	305	504	457	466		253.51	269.79	277.9	367.29	375.35	376.2		OE_Vs_Cont	1.4	0.477	up	7.3e-07	1.99e-06	504	not DE
ENSG00000063854	HAGH		469	413	729	892	821	876		642.69	667.21	664.22	650.04	674.32	707.19		OE_Vs_Cont	1	0.0402	up	0.551	0.637	892	not DE
ENSG00000063978	RNF4		1130	994	1650	2524	2342	2285		1548.48	1605.83	1503.39	1839.36	1923.58	1844.68		OE_Vs_Cont	1.2	0.272	up	9e-10	3e-09	2520	not DE
ENSG00000064012	CASP8		990	808	1515	1795	1606	1539		1356.63	1305.34	1380.38	1308.1	1319.07	1242.43		OE_Vs_Cont	-1	-0.0663	down	0.179	0.246	1800	not DE
ENSG00000064042	LIMCH1		2420	2093	3662	3502	3080	3091		3316.21	3381.29	3336.61	2552.08	2529.72	2495.36		OE_Vs_Cont	-1.3	-0.404	down	0	0	3660	not DE
ENSG00000064102	INTS13		913	805	1367	3658	3241	3154		1251.12	1300.5	1245.53	2665.76	2661.96	2546.22		OE_Vs_Cont	2.1	1.06	up	0	0	3660	DE
ENSG00000064115	TM7SF3		1132	961	1661	3079	2721	2844		1551.22	1552.52	1513.41	2243.82	2234.86	2295.96		OE_Vs_Cont	1.5	0.555	up	0	0	3080	not DE
ENSG00000064195	DLX3		146	116	186	487	395	392		200.07	187.4	169.47	354.9	324.43	316.46		OE_Vs_Cont	1.8	0.85	up	0	0	487	not DE
ENSG00000064199	SPA17		193	173	287	460	408	396		264.47	279.49	261.5	335.22	335.11	319.69		OE_Vs_Cont	1.2	0.303	up	0.0022	0.00435	460	not DE
ENSG00000064225	ST3GAL6		52	55	101	109	107	113		71.26	88.85	92.03	79.43	87.88	91.22		OE_Vs_Cont	1	0.0269	up	0.885	0.915	113	not DE
ENSG00000064270	ATP2C2		285	249	404	465	394	442		390.55	402.27	368.1	338.87	323.61	356.83		OE_Vs_Cont	-1.1	-0.181	down	0.0451	0.0719	465	not DE
ENSG00000064309	CDON		282	266	434	611	540	549		386.43	429.73	395.44	445.27	443.52	443.21		OE_Vs_Cont	1.1	0.142	up	0.0887	0.132	611	not DE
ENSG00000064313	TAF2		1116	954	1742	2028	1733	1756		1529.29	1541.21	1587.21	1477.9	1423.38	1417.62		OE_Vs_Cont	-1.1	-0.111	down	0.0158	0.0276	2030	not DE
ENSG00000064393	HIPK2		923	850	1371	2535	2257	2194		1264.82	1373.19	1249.18	1847.38	1853.76	1771.21		OE_Vs_Cont	1.4	0.5	up	0	0	2540	not DE
ENSG00000064419	TNPO3		1784	1576	2759	4472	4014	3828		2444.68	2546.06	2513.85	3258.97	3296.85	3090.34		OE_Vs_Cont	1.3	0.363	up	0	0	4470	not DE
ENSG00000064489	BORCS8-MEF2B		12	10	30	22	41	24		16.44	16.16	27.33	16.03	33.67	19.38		OE_Vs_Cont	1.1	0.156	up	0.691	0.761	41	not DE
ENSG00000064490	RFXANK		1427	1200	2218	2680	2285	2354		1955.47	1938.63	2020.92	1953.05	1876.76	1900.38		OE_Vs_Cont	-1	-0.0483	down	0.239	0.316	2680	not DE
ENSG00000064545	TMEM161A		661	555	971	2234	2056	2196		905.79	896.61	884.72	1628.03	1688.67	1772.83		OE_Vs_Cont	1.9	0.922	up	0	0	2230	not DE
ENSG00000064547	LPAR2		772	689	1186	1209	1113	1118		1057.9	1113.09	1080.62	881.06	914.15	902.56		OE_Vs_Cont	-1.2	-0.269	down	1.07e-06	2.87e-06	1210	not DE
ENSG00000064601	CTSA		4392	3652	6364	7829	7022	7156		6018.51	5899.89	5798.52	5705.38	5767.44	5777.03		OE_Vs_Cont	-1	-0.0373	down	0.154	0.216	7830	not DE
ENSG00000064607	SUGP2		1545	1276	2225	3431	2952	2842		2117.17	2061.41	2027.29	2500.34	2424.59	2294.34		OE_Vs_Cont	1.2	0.22	up	1.03e-07	2.96e-07	3430	not DE
ENSG00000064651	SLC12A2		673	553	1033	1437	1214	1314		922.24	893.38	941.21	1047.21	997.11	1060.79		OE_Vs_Cont	1.1	0.168	up	0.0029	0.00566	1440	not DE
ENSG00000064652	SNX24		289	263	494	630	544	546		396.03	424.88	450.1	459.11	446.81	440.78		OE_Vs_Cont	1.1	0.0775	up	0.35	0.437	630	not DE
ENSG00000064666	CNN2		3748	3119	5359	4533	3947	4133		5136.02	5038.81	4882.82	3303.42	3241.82	3336.56		OE_Vs_Cont	-1.5	-0.606	down	0	0	5360	not DE
ENSG00000064687	ABCA7		420	382	649	375	336	348		575.54	617.13	591.33	273.28	275.97	280.94		OE_Vs_Cont	-2.1	-1.1	down	0	0	649	DE
ENSG00000064703	DDX20		505	407	779	1684	1536	1556		692.02	657.52	709.78	1227.21	1261.58	1256.16		OE_Vs_Cont	1.8	0.856	up	0	0	1680	not DE
ENSG00000064726	BTBD1		1693	1422	2623	3914	3404	3338		2319.98	2297.27	2389.93	2852.32	2795.84	2694.76		OE_Vs_Cont	1.2	0.249	up	0	1e-10	3910	not DE
ENSG00000064763	FAR2		402	323	609	1047	919	906		550.87	521.81	554.89	763	754.81	731.41		OE_Vs_Cont	1.4	0.463	up	0	1e-10	1050	not DE
ENSG00000064787	BCAS1		122	117	189	165	175	155		167.18	189.02	172.21	120.24	143.73	125.13		OE_Vs_Cont	-1.4	-0.438	down	0.0016	0.00323	189	not DE
ENSG00000064886	CHI3L2		13	11	30	65	55	70		17.81	17.77	27.33	47.37	45.17	56.51		OE_Vs_Cont	2.3	1.2	up	9.87e-05	0.000225	70	DE
ENSG00000064932	SBNO2		3072	2540	4453	4832	4307	4413		4209.67	4103.43	4057.32	3521.32	3537.51	3562.61		OE_Vs_Cont	-1.2	-0.219	down	0	0	4830	not DE
ENSG00000064933	PMS1		156	130	234	575	487	473		213.77	210.02	213.21	419.03	399.99	381.85		OE_Vs_Cont	1.9	0.915	up	0	0	575	not DE
ENSG00000064961	HMG20B		1966	1644	2888	2840	2628	2713		2694.08	2655.92	2631.38	2069.65	2158.48	2190.2		OE_Vs_Cont	-1.2	-0.314	down	0	0	2890	not DE
ENSG00000064995	TAF11		441	348	710	1187	1006	1022		604.32	562.2	646.91	865.03	826.27	825.06		OE_Vs_Cont	1.4	0.463	up	0	0	1190	not DE
ENSG00000064999	ANKS1A		1360	1121	2042	2878	2579	2621		1863.66	1811	1860.56	2097.34	2118.23	2115.93		OE_Vs_Cont	1.1	0.192	up	1.59e-06	4.22e-06	2880	not DE
ENSG00000065000	AP3D1		4139	3634	6520	8592	7652	7494		5671.82	5870.81	5940.66	6261.41	6284.88	6049.89		OE_Vs_Cont	1.1	0.088	up	0.00137	0.00279	8590	not DE
ENSG00000065029	ZNF76		630	521	947	1022	900	911		863.31	841.69	862.85	744.78	739.2	735.45		OE_Vs_Cont	-1.2	-0.212	down	0.000454	0.000971	1020	not DE
ENSG00000065054	SLC9A3R2		1033	849	1644	1423	1358	1408		1415.56	1371.58	1497.92	1037.01	1115.38	1136.68		OE_Vs_Cont	-1.3	-0.388	down	0	0	1640	not DE
ENSG00000065057	NTHL1		295	236	453	1007	924	927		404.25	381.26	412.75	733.85	758.92	748.37		OE_Vs_Cont	1.9	0.897	up	0	0	1010	not DE
ENSG00000065060	UHRF1BP1		651	581	1077	1752	1593	1522		892.09	938.62	981.3	1276.77	1308.39	1228.71		OE_Vs_Cont	1.4	0.435	up	0	0	1750	not DE
ENSG00000065135	GNAI3		4337	3647	6806	8725	7791	7855		5943.14	5891.81	6201.24	6358.33	6399.05	6341.33		OE_Vs_Cont	1.1	0.0796	up	0.00267	0.00522	8720	not DE
ENSG00000065150	IPO5		3899	3285	6021	10149	8983	9266		5342.94	5306.99	5486	7396.07	7378.09	7480.43		OE_Vs_Cont	1.4	0.462	up	0	0	10100	not DE
ENSG00000065154	OAT		4497	3622	6665	4919	4381	4347		6162.4	5851.42	6072.77	3584.72	3598.29	3509.33		OE_Vs_Cont	-1.7	-0.76	down	0	0	6660	not DE
ENSG00000065183	WDR3		1630	1350	2503	6054	5386	5406		2233.65	2180.95	2280.59	4411.85	4423.73	4364.26		OE_Vs_Cont	2	0.976	up	0	0	6050	not DE
ENSG00000065243	PKN2		2933	2578	4703	5406	4772	4914		4019.19	4164.82	4285.11	3939.62	3919.43	3967.06		OE_Vs_Cont	-1.1	-0.0787	down	0.0111	0.02	5410	not DE
ENSG00000065268	WDR18		954	793	1378	2609	2449	2551		1307.3	1281.11	1255.56	1901.31	2011.46	2059.42		OE_Vs_Cont	1.6	0.637	up	0	0	2610	not DE
ENSG00000065308	TRAM2		1865	1586	2686	3577	3104	3084		2555.68	2562.22	2447.33	2606.74	2549.44	2489.71		OE_Vs_Cont	1	0.0189	up	0.613	0.693	3580	not DE
ENSG00000065320	NTN1		47	43	73	334	271	327		64.41	69.47	66.51	243.4	222.58	263.99		OE_Vs_Cont	3.7	1.87	up	0	0	334	DE
ENSG00000065325	GLP2R		9	7	9	29	21	39		12.33	11.31	8.2	21.13	17.25	31.48		OE_Vs_Cont	2.3	1.17	up	0.00953	0.0173	39	DE
ENSG00000065328	MCM10		177	149	267	1330	1147	1082		242.55	240.71	243.28	969.24	942.08	873.5		OE_Vs_Cont	3.8	1.94	up	0	0	1330	DE
ENSG00000065357	DGKA		764	637	1163	789	724	716		1046.94	1029.09	1059.66	574.98	594.65	578.03		OE_Vs_Cont	-1.8	-0.846	down	0	0	1160	not DE
ENSG00000065361	ERBB3		3135	2621	4634	3365	2949	3035		4296	4234.28	4222.24	2452.24	2422.13	2450.15		OE_Vs_Cont	-1.7	-0.799	down	0	0	4630	not DE
ENSG00000065413	ANKRD44		24	25	48	17	14	13		32.89	40.39	43.73	12.39	11.5	10.49		OE_Vs_Cont	-3.4	-1.77	down	6.63e-07	1.81e-06	48	DE
ENSG00000065427	KARS		4323	3562	6528	13455	11812	12102		5923.96	5754.49	5947.95	9805.32	9701.65	9769.93		OE_Vs_Cont	1.7	0.73	up	0	0	13500	not DE
ENSG00000065457	ADAT1		329	284	498	829	758	760		450.84	458.81	453.75	604.13	622.57	613.55		OE_Vs_Cont	1.4	0.433	up	6.3e-09	1.95e-08	829	not DE
ENSG00000065485	PDIA5		957	798	1441	1524	1373	1355		1311.41	1289.19	1312.96	1110.61	1127.7	1093.89		OE_Vs_Cont	-1.2	-0.233	down	2.88e-06	7.47e-06	1520	not DE
ENSG00000065491	TBC1D22B		517	427	713	1098	943	905		708.46	689.83	649.65	800.17	774.52	730.61		OE_Vs_Cont	1.1	0.177	up	0.00787	0.0145	1100	not DE
ENSG00000065518	NDUFB4		1792	1621	2707	3981	3486	3606		2455.64	2618.76	2466.47	2901.15	2863.19	2911.12		OE_Vs_Cont	1.2	0.206	up	1.24e-08	3.79e-08	3980	not DE
ENSG00000065526	SPEN		1752	1506	2473	3000	2816	2580		2400.83	2432.98	2253.26	2186.25	2312.89	2082.83		OE_Vs_Cont	-1.1	-0.103	down	0.0184	0.0317	3000	not DE
ENSG00000065534	MYLK		14	15	20	24	17	28		19.18	24.23	18.22	17.49	13.96	22.6		OE_Vs_Cont	-1.1	-0.17	down	0.661	0.736	28	not DE
ENSG00000065548	ZC3H15		1511	1225	2448	4178	3612	3798		2070.58	1979.01	2230.48	3044.71	2966.68	3066.12		OE_Vs_Cont	1.4	0.524	up	0	0	4180	not DE
ENSG00000065559	MAP2K4		583	494	888	1274	1147	1106		798.91	798.07	809.1	928.43	942.08	892.87		OE_Vs_Cont	1.1	0.199	up	0.000802	0.00167	1270	not DE
ENSG00000065600	TMEM206		293	228	416	867	734	805		401.51	368.34	379.04	631.83	602.86	649.88		OE_Vs_Cont	1.6	0.714	up	0	0	867	not DE
ENSG00000065613	SLK		2218	1912	3468	4055	3473	3521		3039.4	3088.88	3159.85	2955.08	2852.51	2842.5		OE_Vs_Cont	-1.1	-0.104	down	0.00253	0.00497	4060	not DE
ENSG00000065615	CYB5R4		403	333	560	782	688	667		552.25	537.97	510.24	569.88	565.08	538.47		OE_Vs_Cont	1	0.0696	up	0.348	0.435	782	not DE
ENSG00000065618	COL17A1		862	742	1146	850	776	760		1181.23	1198.72	1044.17	619.44	637.36	613.55		OE_Vs_Cont	-1.8	-0.865	down	0	0	1150	not DE
ENSG00000065621	GSTO2		64	39	75	183	169	173		87.7	63.01	68.34	133.36	138.81	139.66		OE_Vs_Cont	1.9	0.912	up	1.62e-07	4.58e-07	183	not DE
ENSG00000065665	SEC61A2		114	95	161	295	266	265		156.22	153.47	146.69	214.98	218.48	213.93		OE_Vs_Cont	1.4	0.509	up	5.48e-05	0.000128	295	not DE
ENSG00000065675	PRKCQ		7	4	14	42	28	44		9.59	6.46	12.76	30.61	23	35.52		OE_Vs_Cont	3	1.57	up	0.000257	0.000563	44	DE
ENSG00000065717	TLE2		57	23	64	190	165	201		78.11	37.16	58.31	138.46	135.52	162.27		OE_Vs_Cont	2.5	1.31	up	0	1e-10	201	DE
ENSG00000065802	ASB1		1119	987	1695	1879	1659	1709		1533.41	1594.52	1544.39	1369.32	1362.6	1379.67		OE_Vs_Cont	-1.1	-0.183	down	6.36e-05	0.000148	1880	not DE
ENSG00000065809	FAM107B		7633	6483	11961	9136	7985	7983		10459.8	10473.4	10898.2	6657.85	6558.39	6444.66		OE_Vs_Cont	-1.6	-0.697	down	0	0	12000	not DE
ENSG00000065833	ME1		2111	1807	3158	2891	2597	2633		2892.78	2919.25	2877.39	2106.81	2133.02	2125.62		OE_Vs_Cont	-1.4	-0.448	down	0	0	3160	not DE
ENSG00000065882	TBC1D1		1037	806	1579	2079	1882	1984		1421.04	1302.11	1438.7	1515.07	1545.76	1601.68		OE_Vs_Cont	1.1	0.158	up	0.00118	0.0024	2080	not DE
ENSG00000065883	CDK13		1834	1604	2732	2889	2663	2495		2513.19	2591.3	2489.24	2105.36	2187.23	2014.21		OE_Vs_Cont	-1.2	-0.266	down	0	1e-10	2890	not DE
ENSG00000065911	MTHFD2		2255	1854	3385	4909	4283	4325		3090.11	2995.18	3084.22	3577.43	3517.79	3491.57		OE_Vs_Cont	1.2	0.206	up	2e-10	8e-10	4910	not DE
ENSG00000065923	SLC9A7		1712	1410	2473	2847	2460	2309		2346.01	2277.89	2253.26	2074.75	2020.49	1864.05		OE_Vs_Cont	-1.2	-0.205	down	2.16e-06	5.67e-06	2850	not DE
ENSG00000065970	FOXJ2		1002	851	1622	1768	1517	1487		1373.08	1374.81	1477.87	1288.43	1245.97	1200.45		OE_Vs_Cont	-1.1	-0.183	down	0.000301	0.000655	1770	not DE
ENSG00000065978	YBX1		25532	21762	37479	58934	51370	52770		34987.4	35157	34148.8	42948.1	42192.2	42601.1		OE_Vs_Cont	1.2	0.293	up	0	0	58900	not DE
ENSG00000065989	PDE4A		64	44	81	62	67	56		87.7	71.08	73.8	45.18	55.03	45.21		OE_Vs_Cont	-1.6	-0.678	down	0.00163	0.00328	81	not DE
ENSG00000066027	PPP2R5A		725	590	1050	1651	1576	1527		993.49	953.16	956.7	1203.16	1294.43	1232.74		OE_Vs_Cont	1.3	0.361	up	0	1e-10	1650	not DE
ENSG00000066044	ELAVL1		2261	1887	3318	5984	5455	5429		3098.33	3048.49	3023.17	4360.83	4480.4	4382.82		OE_Vs_Cont	1.4	0.529	up	0	0	5980	not DE
ENSG00000066084	DIP2B		1624	1326	2468	2655	2316	2386		2225.42	2142.18	2248.7	1934.83	1902.22	1926.21		OE_Vs_Cont	-1.2	-0.202	down	3.26e-07	9.08e-07	2660	not DE
ENSG00000066117	SMARCD1		1458	1213	2120	3170	2845	2910		1997.95	1959.63	1931.62	2310.13	2336.71	2349.24		OE_Vs_Cont	1.2	0.25	up	1e-10	4e-10	3170	not DE
ENSG00000066135	KDM4A		462	416	745	673	593	630		633.09	672.06	678.8	490.45	487.05	508.6		OE_Vs_Cont	-1.3	-0.419	down	4.4e-09	1.39e-08	745	not DE
ENSG00000066136	NFYC		1013	870	1528	1977	1858	1838		1388.15	1405.5	1392.23	1440.74	1526.05	1483.81		OE_Vs_Cont	1.1	0.0884	up	0.0598	0.093	1980	not DE
ENSG00000066185	ZMYND12		4	5	9	20	15	16		5.48	8.08	8.2	14.57	12.32	12.92		OE_Vs_Cont	1.8	0.862	up	0.112	0.164	20	not DE
ENSG00000066230	SLC9A3		105	104	138	294	211	212		143.89	168.01	125.74	214.25	173.3	171.15		OE_Vs_Cont	1.3	0.375	up	0.0092	0.0168	294	not DE
ENSG00000066248	NGEF		1387	1150	2024	1288	1170	1225		1900.66	1857.85	1844.15	938.63	960.97	988.94		OE_Vs_Cont	-1.9	-0.955	down	0	0	2020	not DE
ENSG00000066279	ASPM		1287	1070	1918	3062	2725	2689		1763.62	1728.61	1747.57	2231.43	2238.15	2170.83		OE_Vs_Cont	1.3	0.341	up	0	0	3060	not DE
ENSG00000066322	ELOVL1		4124	3477	6149	7175	6510	6721		5651.26	5617.17	5602.62	5228.77	5346.92	5425.85		OE_Vs_Cont	-1.1	-0.0764	down	0.00442	0.0084	7180	not DE
ENSG00000066379	ZNRD1		142	110	203	364	333	328		194.59	177.71	184.96	265.26	273.51	264.79		OE_Vs_Cont	1.4	0.526	up	3.96e-06	1.02e-05	364	not DE
ENSG00000066422	ZBTB11		634	553	1008	1561	1316	1387		868.79	893.38	918.43	1137.58	1080.88	1119.72		OE_Vs_Cont	1.2	0.314	up	1.91e-08	5.75e-08	1560	not DE
ENSG00000066427	ATXN3		202	132	283	372	306	355		276.81	213.25	257.85	271.09	251.33	286.59		OE_Vs_Cont	1.1	0.105	up	0.347	0.434	372	not DE
ENSG00000066455	GOLGA5		1967	1594	2831	3138	2897	2786		2695.45	2575.14	2579.45	2286.81	2379.42	2249.13		OE_Vs_Cont	-1.1	-0.182	down	1.57e-06	4.18e-06	3140	not DE
ENSG00000066557	LRRC40		301	293	547	959	862	883		412.47	473.35	498.4	698.87	707.99	712.84		OE_Vs_Cont	1.5	0.607	up	0	0	959	not DE
ENSG00000066583	ISOC1		367	282	513	1327	1200	1216		502.91	455.58	467.42	967.05	985.61	981.67		OE_Vs_Cont	2.1	1.04	up	0	0	1330	DE
ENSG00000066629	EML1		86	83	162	247	224	214		117.85	134.09	147.61	180	183.98	172.76		OE_Vs_Cont	1.3	0.414	up	0.00288	0.00561	247	not DE
ENSG00000066651	TRMT11		430	382	694	1709	1497	1548		589.24	617.13	632.33	1245.43	1229.54	1249.7		OE_Vs_Cont	2	1.01	up	0	0	1710	DE
ENSG00000066654	THUMPD1		922	755	1440	2014	1892	1826		1263.45	1219.72	1312.05	1467.7	1553.97	1474.13		OE_Vs_Cont	1.2	0.239	up	1.2e-06	3.21e-06	2010	not DE
ENSG00000066697	MSANTD3		1043	859	1523	1743	1455	1528		1429.26	1387.73	1387.67	1270.21	1195.05	1233.55		OE_Vs_Cont	-1.1	-0.184	down	0.00017	0.000379	1740	not DE
ENSG00000066739	ATG2B		405	334	579	613	524	544		554.99	539.58	527.55	446.72	430.38	439.17		OE_Vs_Cont	-1.2	-0.299	down	0.0001	0.000228	613	not DE
ENSG00000066777	ARFGEF1		1094	1025	1787	1880	1602	1624		1499.15	1655.91	1628.21	1370.05	1315.78	1311.05		OE_Vs_Cont	-1.2	-0.259	down	8.68e-08	2.51e-07	1880	not DE
ENSG00000066827	ZFAT		339	284	478	451	468	476		464.54	458.81	435.53	328.67	384.39	384.27		OE_Vs_Cont	-1.2	-0.307	down	0.000528	0.00112	478	not DE
ENSG00000066855	MTFR1		538	474	824	1145	958	991		737.24	765.76	750.78	834.42	786.84	800.03		OE_Vs_Cont	1.1	0.105	up	0.0914	0.136	1140	not DE
ENSG00000066923	STAG3		41	43	58	39	39	30		56.18	69.47	52.85	28.42	32.03	24.22		OE_Vs_Cont	-2.1	-1.06	down	5.11e-05	0.00012	58	DE
ENSG00000066926	FECH		761	655	1160	2274	2071	2160		1042.83	1058.17	1056.93	1657.18	1700.99	1743.76		OE_Vs_Cont	1.6	0.691	up	0	0	2270	not DE
ENSG00000066933	MYO9A		297	258	481	466	418	373		406.99	416.8	438.26	339.6	343.32	301.12		OE_Vs_Cont	-1.3	-0.363	down	5.8e-05	0.000135	481	not DE
ENSG00000067057	PFKP		5654	4738	8378	8305	7543	7563		7747.88	7654.34	7633.56	6052.26	6195.36	6105.6		OE_Vs_Cont	-1.3	-0.328	down	0	0	8380	not DE
ENSG00000067064	IDI1		4780	4083	7354	992	865	861		6550.2	6596.18	6700.55	722.92	710.46	695.08		OE_Vs_Cont	-9.3	-3.22	down	0	0	7350	DE
ENSG00000067066	SP100		1299	1017	1814	1770	1533	1482		1780.07	1642.99	1652.81	1289.89	1259.11	1196.42		OE_Vs_Cont	-1.4	-0.437	down	0	0	1810	not DE
ENSG00000067082	KLF6		4054	3250	5910	1765	1605	1654		5555.34	5250.45	5384.86	1286.24	1318.25	1335.27		OE_Vs_Cont	-4.1	-2.04	down	0	0	5910	DE
ENSG00000067113	PLPP1		285	243	421	490	413	396		390.55	392.57	383.59	357.09	339.21	319.69		OE_Vs_Cont	-1.1	-0.197	down	0.0287	0.0476	490	not DE
ENSG00000067141	NEO1		104	78	160	385	347	352		142.51	126.01	145.78	280.57	285	284.17		OE_Vs_Cont	2	1.02	up	0	0	385	DE
ENSG00000067167	TRAM1		3461	2819	5175	4147	3650	3483		4742.73	4554.16	4715.17	3022.12	2997.89	2811.82		OE_Vs_Cont	-1.6	-0.667	down	0	0	5180	not DE
ENSG00000067177	PHKA1		899	877	1486	2309	2030	2029		1231.93	1416.81	1353.96	1682.68	1667.32	1638.01		OE_Vs_Cont	1.2	0.319	up	1e-10	3e-10	2310	not DE
ENSG00000067182	TNFRSF1A		3714	3192	5494	8046	7246	7446		5089.43	5156.75	5005.82	5863.51	5951.42	6011.14		OE_Vs_Cont	1.2	0.227	up	0	0	8050	not DE
ENSG00000067191	CACNB1		388	341	554	233	203	193		531.69	550.89	504.77	169.8	166.73	155.81		OE_Vs_Cont	-3.2	-1.68	down	0	0	554	DE
ENSG00000067208	EVI5		497	446	771	677	651	649		681.06	720.52	702.49	493.36	534.69	523.94		OE_Vs_Cont	-1.4	-0.439	down	4e-10	1.2e-09	771	not DE
ENSG00000067221	STOML1		232	196	323	358	331	327		317.92	316.64	294.3	260.89	271.86	263.99		OE_Vs_Cont	-1.2	-0.216	down	0.0307	0.0507	358	not DE
ENSG00000067225	PKM		67422	57532	99653	111299	98574	100818		92390.8	92944.2	90798.2	81109	80962.6	81390.2		OE_Vs_Cont	-1.1	-0.181	down	0	0	111000	not DE
ENSG00000067248	DHX29		685	665	1103	1913	1661	1709		938.68	1074.32	1004.99	1394.1	1364.24	1379.67		OE_Vs_Cont	1.4	0.458	up	0	0	1910	not DE
ENSG00000067334	DNTTIP2		3208	2603	4655	7730	6864	6752		4396.04	4205.2	4241.37	5633.23	5637.67	5450.88		OE_Vs_Cont	1.3	0.381	up	0	0	7730	not DE
ENSG00000067365	METTL22		299	242	436	560	465	507		409.73	390.96	397.26	408.1	381.92	409.3		OE_Vs_Cont	1	0.00191	up	0.982	0.987	560	not DE
ENSG00000067369	TP53BP1		1237	1097	1871	1608	1509	1441		1695.1	1772.23	1704.75	1171.83	1239.4	1163.32		OE_Vs_Cont	-1.4	-0.532	down	0	0	1870	not DE
ENSG00000067533	RRP15		342	361	639	1099	952	1017		468.65	583.2	582.22	800.9	781.91	821.02		OE_Vs_Cont	1.5	0.553	up	0	0	1100	not DE
ENSG00000067560	RHOA		8301	7093	12284	15772	14125	14363		11375.1	11458.9	11192.5	11493.8	11601.4	11595.2		OE_Vs_Cont	1	0.0289	up	0.161	0.225	15800	not DE
ENSG00000067596	DHX8		1233	957	1843	2161	2142	2026		1689.62	1546.05	1679.24	1574.83	1759.31	1635.59		OE_Vs_Cont	1	0.0114	up	0.818	0.863	2160	not DE
ENSG00000067601	PMS2P4		25	20	22	32	44	43		34.26	32.31	20.05	23.32	36.14	34.71		OE_Vs_Cont	1.1	0.152	up	0.64	0.716	44	not DE
ENSG00000067606	PRKCZ		484	404	630	792	797	749		663.24	652.67	574.02	577.17	654.61	604.67		OE_Vs_Cont	-1	-0.0335	down	0.656	0.732	797	not DE
ENSG00000067704	IARS2		4238	3572	6513	9741	8531	8712		5807.48	5770.65	5934.28	7098.74	7006.84	7033.18		OE_Vs_Cont	1.2	0.27	up	0	0	9740	not DE
ENSG00000067715	SYT1		5	5	12	1	0	0		6.85	8.08	10.93	0.73	0	0		OE_Vs_Cont	-34	-5.07	down	0.00144	0.00293	12	not DE
ENSG00000067798	NAV3		60	45	81	20	30	33		82.22	72.7	73.8	14.57	24.64	26.64		OE_Vs_Cont	-3.5	-1.81	down	0	0	81	DE
ENSG00000067829	IDH3G		1215	1060	1830	1972	1762	1786		1664.96	1712.45	1667.39	1437.09	1447.2	1441.83		OE_Vs_Cont	-1.2	-0.22	down	6.24e-07	1.71e-06	1970	not DE
ENSG00000067836	ROGDI		411	288	631	376	348	361		563.21	465.27	574.93	274.01	285.83	291.43		OE_Vs_Cont	-1.9	-0.924	down	0	0	631	not DE
ENSG00000067900	ROCK1		993	877	1561	1809	1535	1479		1360.74	1416.81	1422.3	1318.31	1260.76	1193.99		OE_Vs_Cont	-1.1	-0.155	down	0.00229	0.00452	1810	not DE
ENSG00000067955	CBFB		779	633	1175	1673	1474	1498		1067.49	1022.63	1070.59	1219.2	1210.65	1209.33		OE_Vs_Cont	1.1	0.201	up	0.000108	0.000245	1670	not DE
ENSG00000067992	PDK3		368	326	563	651	606	584		504.28	526.66	512.97	474.42	497.73	471.46		OE_Vs_Cont	-1.1	-0.096	down	0.209	0.281	651	not DE
ENSG00000068001	HYAL2		492	400	661	1112	958	958		674.2	646.21	602.27	810.37	786.84	773.39		OE_Vs_Cont	1.2	0.309	up	3.29e-06	8.49e-06	1110	not DE
ENSG00000068024	HDAC4		517	409	742	1555	1268	1352		708.46	660.75	676.07	1133.2	1041.46	1091.47		OE_Vs_Cont	1.6	0.676	up	0	0	1560	not DE
ENSG00000068028	RASSF1		181	148	300	344	327	294		248.03	239.1	273.34	250.69	268.58	237.35		OE_Vs_Cont	-1	-0.018	down	0.869	0.903	344	not DE
ENSG00000068078	FGFR3		9	12	15	24	15	13		12.33	19.39	13.67	17.49	12.32	10.49		OE_Vs_Cont	-1.1	-0.143	down	0.752	0.811	24	not DE
ENSG00000068079	IFI35		260	222	389	364	375	351		356.29	358.65	354.43	265.26	308	283.36		OE_Vs_Cont	-1.2	-0.321	down	0.000876	0.00182	389	not DE
ENSG00000068097	HEATR6		231	207	303	457	384	371		316.55	334.41	276.08	333.04	315.39	299.51		OE_Vs_Cont	1	0.0471	up	0.639	0.716	457	not DE
ENSG00000068120	COASY		2645	2295	3798	6879	6084	6179		3624.54	3707.62	3460.52	5013.06	4997.03	4988.3		OE_Vs_Cont	1.4	0.479	up	0	0	6880	not DE
ENSG00000068137	PLEKHH3		276	241	437	532	462	460		378.21	389.34	398.17	387.69	379.46	371.36		OE_Vs_Cont	-1	-0.0362	down	0.676	0.748	532	not DE
ENSG00000068305	MEF2A		616	540	1010	884	808	837		844.13	872.38	920.26	644.21	663.64	675.71		OE_Vs_Cont	-1.3	-0.416	down	0	1e-10	1010	not DE
ENSG00000068308	OTUD5		1216	1088	2009	1652	1451	1371		1666.33	1757.69	1830.49	1203.89	1191.76	1106.81		OE_Vs_Cont	-1.5	-0.588	down	0	0	2010	not DE
ENSG00000068323	TFE3		1629	1357	2178	2100	1837	1868		2232.28	2192.26	1984.47	1530.37	1508.8	1508.03		OE_Vs_Cont	-1.4	-0.489	down	0	0	2180	not DE
ENSG00000068354	TBC1D25		279	250	440	344	295	314		382.32	403.88	400.9	250.69	242.29	253.49		OE_Vs_Cont	-1.6	-0.669	down	0	0	440	not DE
ENSG00000068366	ACSL4		4753	4097	7328	3132	2785	2934		6513.2	6618.79	6676.86	2282.44	2287.43	2368.61		OE_Vs_Cont	-2.8	-1.51	down	0	0	7330	DE
ENSG00000068383	INPP5A		541	421	768	843	725	737		741.35	680.13	699.76	614.34	595.47	594.98		OE_Vs_Cont	-1.2	-0.233	down	0.000546	0.00116	843	not DE
ENSG00000068394	GPKOW		310	303	455	692	632	685		424.8	489.5	414.57	504.29	519.09	553		OE_Vs_Cont	1.2	0.257	up	0.0018	0.0036	692	not DE
ENSG00000068400	GRIPAP1		613	506	859	611	545	582		840.02	817.45	782.67	445.27	447.63	469.85		OE_Vs_Cont	-1.8	-0.837	down	0	0	859	not DE
ENSG00000068438	FTSJ1		869	719	1306	1368	1250	1330		1190.82	1161.56	1189.95	996.93	1026.67	1073.71		OE_Vs_Cont	-1.1	-0.196	down	0.000231	0.00051	1370	not DE
ENSG00000068489	PRR11		1355	1137	1988	2955	2627	2577		1856.8	1836.85	1811.35	2153.45	2157.66	2080.41		OE_Vs_Cont	1.2	0.217	up	9.08e-08	2.63e-07	2960	not DE
ENSG00000068650	ATP11A		4028	3396	6127	5331	4737	4842		5519.71	5486.31	5582.58	3884.96	3890.68	3908.94		OE_Vs_Cont	-1.4	-0.507	down	0	0	6130	not DE
ENSG00000068654	POLR1A		1393	1163	1872	3472	3114	3054		1908.88	1878.85	1705.66	2530.22	2557.65	2465.49		OE_Vs_Cont	1.4	0.466	up	0	0	3470	not DE
ENSG00000068697	LAPTM4A		5562	4713	8511	11703	10146	10384		7621.8	7613.96	7754.74	8528.55	8333.3	8382.99		OE_Vs_Cont	1.1	0.134	up	9.5e-09	2.91e-08	11700	not DE
ENSG00000068724	TTC7A		2012	1735	2940	6029	5291	5282		2757.11	2802.93	2678.76	4393.63	4345.7	4264.15		OE_Vs_Cont	1.6	0.662	up	0	0	6030	not DE
ENSG00000068745	IP6K2		958	808	1428	1438	1309	1301		1312.78	1305.34	1301.11	1047.94	1075.13	1050.3		OE_Vs_Cont	-1.2	-0.304	down	1.4e-09	4.4e-09	1440	not DE
ENSG00000068784	SRBD1		634	556	935	1250	1157	1097		868.79	898.23	851.92	910.94	950.29	885.61		OE_Vs_Cont	1.1	0.0722	up	0.22	0.294	1250	not DE
ENSG00000068796	KIF2A		1289	1100	1993	3307	2940	2890		1766.36	1777.07	1815.91	2409.97	2414.74	2333.09		OE_Vs_Cont	1.3	0.416	up	0	0	3310	not DE
ENSG00000068831	RASGRP2		4	2	7	9	10	6		5.48	3.23	6.38	6.56	8.21	4.84		OE_Vs_Cont	1.3	0.332	up	0.638	0.715	10	not DE
ENSG00000068878	PSME4		3093	2622	4960	6412	5797	5671		4238.45	4235.9	4519.27	4672.74	4761.3	4578.19		OE_Vs_Cont	1.1	0.105	up	0.000864	0.00179	6410	not DE
ENSG00000068885	IFT80		313	218	468	518	441	423		428.91	352.18	426.42	377.49	362.21	341.49		OE_Vs_Cont	-1.1	-0.169	down	0.0665	0.102	518	not DE
ENSG00000068903	SIRT2		951	811	1413	1349	1223	1308		1303.19	1310.19	1287.45	983.08	1004.5	1055.95		OE_Vs_Cont	-1.3	-0.357	down	0	0	1410	not DE
ENSG00000068912	ERLEC1		2890	2376	4421	4187	3593	3638		3960.27	3838.48	4028.17	3051.27	2951.07	2936.95		OE_Vs_Cont	-1.3	-0.406	down	0	0	4420	not DE
ENSG00000068971	PPP2R5B		544	480	846	365	316	330		745.46	775.45	770.83	265.99	259.54	266.41		OE_Vs_Cont	-2.9	-1.53	down	0	0	846	DE
ENSG00000068976	PYGM		8	5	8	13	14	12		10.96	8.08	7.29	9.47	11.5	9.69		OE_Vs_Cont	1.2	0.234	up	0.67	0.743	14	not DE
ENSG00000069011	PITX1		1898	1573	2924	4341	3866	4201		2600.9	2541.22	2664.18	3163.5	3175.3	3391.46		OE_Vs_Cont	1.2	0.315	up	0	0	4340	not DE
ENSG00000069020	MAST4		586	514	958	1043	941	910		803.02	830.38	872.88	760.09	772.88	734.64		OE_Vs_Cont	-1.1	-0.149	down	0.0164	0.0286	1040	not DE
ENSG00000069122	ADGRF5		5403	4542	8056	6715	6023	5966		7403.92	7337.7	7340.17	4893.55	4946.92	4816.34		OE_Vs_Cont	-1.5	-0.591	down	0	0	8060	not DE
ENSG00000069248	NUP133		819	778	1383	2372	2105	1953		1122.3	1256.88	1260.11	1728.59	1728.92	1576.65		OE_Vs_Cont	1.4	0.466	up	0	0	2370	not DE
ENSG00000069275	NUCKS1		7901	6456	11918	21040	18212	18045		10827	10429.8	10859	15332.9	14958.2	14567.7		OE_Vs_Cont	1.4	0.481	up	0	0	21000	not DE
ENSG00000069329	VPS35		3559	3149	5507	8200	7267	7244		4877.02	5087.28	5017.67	5975.74	5968.67	5848.07		OE_Vs_Cont	1.2	0.248	up	0	0	8200	not DE
ENSG00000069345	DNAJA2		1917	1624	2886	4700	4180	4133		2626.93	2623.61	2629.56	3425.12	3433.2	3336.56		OE_Vs_Cont	1.3	0.372	up	0	0	4700	not DE
ENSG00000069399	BCL3		1085	909	1809	1864	1562	1715		1486.81	1468.51	1648.26	1358.39	1282.93	1384.52		OE_Vs_Cont	-1.1	-0.2	down	0.000107	0.000242	1860	not DE
ENSG00000069424	KCNAB2		210	162	318	357	310	327		287.77	261.71	289.74	260.16	254.62	263.99		OE_Vs_Cont	-1.1	-0.114	down	0.268	0.349	357	not DE
ENSG00000069482	GAL		305	277	504	1843	1776	1801		417.95	447.5	459.22	1343.08	1458.7	1453.94		OE_Vs_Cont	3.2	1.68	up	0	0	1840	DE
ENSG00000069493	CLEC2D		86	71	125	99	72	72		117.85	114.7	113.89	72.15	59.14	58.13		OE_Vs_Cont	-1.8	-0.866	down	1.74e-06	4.6e-06	125	not DE
ENSG00000069509	FUNDC1		167	134	268	311	284	286		228.85	216.48	244.19	226.64	233.26	230.89		OE_Vs_Cont	-1	-0.00682	down	0.951	0.965	311	not DE
ENSG00000069667	RORA		162	136	216	179	145	136		221.99	219.71	196.81	130.45	119.09	109.79		OE_Vs_Cont	-1.8	-0.819	down	1.1e-09	3.5e-09	216	not DE
ENSG00000069696	DRD4		5	6	7	4	7	15		6.85	9.69	6.38	2.91	5.75	12.11		OE_Vs_Cont	-1.1	-0.126	down	0.848	0.886	15	not DE
ENSG00000069702	TGFBR3		192	137	283	984	831	838		263.1	221.33	257.85	717.09	682.53	676.52		OE_Vs_Cont	2.8	1.47	up	0	0	984	DE
ENSG00000069764	PLA2G10		11	12	8	7	7	5		15.07	19.39	7.29	5.1	5.75	4.04		OE_Vs_Cont	-2.7	-1.43	down	0.0146	0.0257	12	not DE
ENSG00000069812	HES2		9	6	11	13	10	17		12.33	9.69	10.02	9.47	8.21	13.72		OE_Vs_Cont	-1	-0.0275	down	0.958	0.97	17	not DE
ENSG00000069849	ATP1B3		1522	1247	2288	5364	4829	4895		2085.65	2014.56	2084.7	3909.01	3966.25	3951.73		OE_Vs_Cont	1.9	0.933	up	0	0	5360	not DE
ENSG00000069869	NEDD4		255	232	411	464	382	367		349.44	374.8	374.48	338.14	313.75	296.28		OE_Vs_Cont	-1.2	-0.212	down	0.0237	0.0399	464	not DE
ENSG00000069943	PIGB		151	144	237	278	228	195		206.92	232.64	215.94	202.59	187.27	157.42		OE_Vs_Cont	-1.2	-0.255	down	0.0426	0.0684	278	not DE
ENSG00000069956	MAPK6		1375	1175	1993	2345	2074	2050		1884.21	1898.24	1815.91	1708.92	1703.46	1654.96		OE_Vs_Cont	-1.1	-0.14	down	0.000955	0.00197	2340	not DE
ENSG00000069966	GNB5		194	185	311	368	336	312		265.85	298.87	283.37	268.18	275.97	251.88		OE_Vs_Cont	-1.1	-0.0892	down	0.388	0.477	368	not DE
ENSG00000069974	RAB27A		280	252	490	688	653	649		383.69	407.11	446.46	501.38	536.33	523.94		OE_Vs_Cont	1.3	0.326	up	7.54e-05	0.000174	688	not DE
ENSG00000069998	HDHD5		416	337	673	1327	1148	1195		570.06	544.43	613.2	967.05	942.9	964.72		OE_Vs_Cont	1.7	0.725	up	0	0	1330	not DE
ENSG00000070010	UFD1		1247	1068	1841	2338	2107	2146		1708.81	1725.38	1677.42	1703.82	1730.56	1732.46		OE_Vs_Cont	1	0.0173	up	0.684	0.755	2340	not DE
ENSG00000070018	LRP6		822	747	1245	1802	1561	1541		1126.42	1206.8	1134.37	1313.21	1282.11	1244.05		OE_Vs_Cont	1.1	0.151	up	0.00328	0.00635	1800	not DE
ENSG00000070047	PHRF1		651	549	952	1473	1362	1301		892.09	886.92	867.41	1073.45	1118.66	1050.3		OE_Vs_Cont	1.2	0.295	up	1.73e-07	4.9e-07	1470	not DE
ENSG00000070061	ELP1		1174	977	1678	2678	2401	2445		1608.77	1578.37	1528.9	1951.59	1972.03	1973.84		OE_Vs_Cont	1.3	0.325	up	0	0	2680	not DE
ENSG00000070081	NUCB2		791	626	1241	1129	1014	968		1083.94	1011.32	1130.73	822.76	832.84	781.46		OE_Vs_Cont	-1.3	-0.411	down	0	0	1240	not DE
ENSG00000070087	PFN2		2841	2326	4225	6402	5739	5806		3893.12	3757.7	3849.58	4665.45	4713.66	4687.17		OE_Vs_Cont	1.2	0.289	up	0	0	6400	not DE
ENSG00000070159	PTPN3		1103	887	1654	2170	1967	1959		1511.48	1432.97	1507.03	1581.39	1615.57	1581.5		OE_Vs_Cont	1.1	0.0991	up	0.0286	0.0475	2170	not DE
ENSG00000070182	SPTB		29	15	37	15	12	14		39.74	24.23	33.71	10.93	9.86	11.3		OE_Vs_Cont	-3.1	-1.62	down	2.41e-05	5.79e-05	37	DE
ENSG00000070190	DAPP1		820	706	1278	838	747	771		1123.67	1140.56	1164.44	610.69	613.54	622.43		OE_Vs_Cont	-1.9	-0.895	down	0	0	1280	not DE
ENSG00000070214	SLC44A1		2495	2116	3831	5974	5257	5490		3418.99	3418.44	3490.59	4353.55	4317.78	4432.07		OE_Vs_Cont	1.3	0.342	up	0	0	5970	not DE
ENSG00000070269	TMEM260		439	405	715	964	814	836		601.58	654.29	651.47	702.51	668.57	674.9		OE_Vs_Cont	1.1	0.101	up	0.139	0.198	964	not DE
ENSG00000070366	SMG6		826	764	1291	944	826	719		1131.9	1234.26	1176.29	687.94	678.43	580.45		OE_Vs_Cont	-1.8	-0.861	down	0	0	1290	not DE
ENSG00000070367	EXOC5		1277	1114	1894	2637	2378	2334		1749.92	1799.69	1725.71	1921.71	1953.14	1884.23		OE_Vs_Cont	1.1	0.129	up	0.00203	0.00404	2640	not DE
ENSG00000070371	CLTCL1		57	59	88	63	53	69		78.11	95.32	80.18	45.91	43.53	55.7		OE_Vs_Cont	-1.7	-0.796	down	0.000161	0.00036	88	not DE
ENSG00000070404	FSTL3		898	772	1490	960	846	913		1230.56	1247.18	1357.6	699.6	694.85	737.06		OE_Vs_Cont	-1.8	-0.853	down	0	0	1490	not DE
ENSG00000070413	DGCR2		1213	1163	1970	3908	3375	3578		1662.22	1878.85	1794.95	2847.95	2772.02	2888.51		OE_Vs_Cont	1.6	0.675	up	0	0	3910	not DE
ENSG00000070423	RNF126		1655	1353	2366	2974	2744	2953		2267.9	2185.8	2155.77	2167.3	2253.75	2383.95		OE_Vs_Cont	1	0.0429	up	0.309	0.393	2970	not DE
ENSG00000070444	MNT		1018	851	1485	1152	1099	1094		1395	1374.81	1353.05	839.52	902.65	883.18		OE_Vs_Cont	-1.6	-0.651	down	0	0	1480	not DE
ENSG00000070476	ZXDC		616	486	943	878	812	844		844.13	785.14	859.21	639.84	666.93	681.36		OE_Vs_Cont	-1.3	-0.33	down	2.77e-07	7.73e-07	943	not DE
ENSG00000070495	JMJD6		325	262	505	750	683	725		445.36	423.27	460.13	546.56	560.97	585.29		OE_Vs_Cont	1.3	0.343	up	1.03e-05	2.57e-05	750	not DE
ENSG00000070501	POLB		358	293	526	822	761	734		490.58	473.35	479.26	599.03	625.04	592.56		OE_Vs_Cont	1.3	0.331	up	7.72e-06	1.94e-05	822	not DE
ENSG00000070540	WIPI1		673	615	1015	334	268	326		922.24	993.55	924.81	243.4	220.12	263.18		OE_Vs_Cont	-3.9	-1.96	down	0	0	1020	DE
ENSG00000070610	GBA2		556	498	825	1059	871	934		761.91	804.53	751.69	771.75	715.39	754.02		OE_Vs_Cont	-1	-0.0436	down	0.494	0.582	1060	not DE
ENSG00000070614	NDST1		2809	2577	4311	4571	3980	3980		3849.27	4163.2	3927.94	3331.11	3268.93	3213.05		OE_Vs_Cont	-1.2	-0.28	down	0	0	4570	not DE
ENSG00000070669	ASNS		35	31	32	26	25	26		47.96	50.08	29.16	18.95	20.53	20.99		OE_Vs_Cont	-2.1	-1.04	down	0.00102	0.00209	35	DE
ENSG00000070718	AP3M2		309	250	444	1078	1027	1033		423.43	403.88	404.55	785.59	843.51	833.94		OE_Vs_Cont	2	1	up	0	0	1080	DE
ENSG00000070729	CNGB1		96	79	157	103	86	90		131.55	127.63	143.05	75.06	70.64	72.66		OE_Vs_Cont	-1.9	-0.889	down	9.56e-08	2.76e-07	157	not DE
ENSG00000070731	ST6GALNAC2		4	2	8	0	2	3		5.48	3.23	7.29	0	1.64	2.42		OE_Vs_Cont	-4.1	-2.05	down	0.045	0.0718	8	not DE
ENSG00000070756	PABPC1		77407	64272	111642	108613	96894	98622		106074	103833	101722	79151.6	79582.8	79617.4		OE_Vs_Cont	-1.3	-0.387	down	0	0	112000	not DE
ENSG00000070759	TESK2		112	93	174	172	156	168		153.48	150.24	158.54	125.34	128.13	135.63		OE_Vs_Cont	-1.2	-0.253	down	0.072	0.11	174	not DE
ENSG00000070761	CFAP20		995	840	1538	2084	1873	1915		1363.48	1357.04	1401.34	1518.71	1538.37	1545.98		OE_Vs_Cont	1.1	0.157	up	0.000683	0.00143	2080	not DE
ENSG00000070770	CSNK2A2		2054	1793	3022	4636	4061	4061		2814.67	2896.63	2753.48	3378.48	3335.46	3278.44		OE_Vs_Cont	1.2	0.243	up	0	0	4640	not DE
ENSG00000070778	PTPN21		202	203	336	334	256	270		276.81	327.95	306.14	243.4	210.26	217.97		OE_Vs_Cont	-1.4	-0.435	down	5.68e-05	0.000132	336	not DE
ENSG00000070785	EIF2B3		203	165	297	936	853	826		278.18	266.56	270.61	682.11	700.6	666.83		OE_Vs_Cont	2.5	1.33	up	0	0	936	DE
ENSG00000070814	TCOF1		2349	1998	3682	10102	9028	8866		3218.92	3227.81	3354.83	7361.82	7415.05	7157.51		OE_Vs_Cont	2.2	1.16	up	0	0	10100	DE
ENSG00000070831	CDC42		3843	3173	5811	6638	5676	5923		5266.2	5126.05	5294.66	4837.44	4661.92	4781.63		OE_Vs_Cont	-1.1	-0.137	down	1.21e-06	3.25e-06	6640	not DE
ENSG00000070882	OSBPL3		1728	1557	2609	3518	2988	3179		2367.94	2515.37	2377.17	2563.74	2454.16	2566.4		OE_Vs_Cont	1	0.0662	up	0.0827	0.125	3520	not DE
ENSG00000070950	RAD18		436	361	682	1647	1414	1354		597.47	583.2	621.4	1200.25	1161.37	1093.08		OE_Vs_Cont	1.9	0.934	up	0	0	1650	not DE
ENSG00000070961	ATP2B1		3427	2864	5182	5324	4508	4472		4696.14	4626.86	4721.55	3879.86	3702.6	3610.24		OE_Vs_Cont	-1.3	-0.328	down	0	0	5320	not DE
ENSG00000071051	NCK2		834	717	1340	1505	1381	1359		1142.86	1158.33	1220.93	1096.77	1134.27	1097.12		OE_Vs_Cont	-1.1	-0.0864	down	0.0985	0.146	1500	not DE
ENSG00000071054	MAP4K4		13429	11313	20223	21734	18952	18679		18402.2	18276.4	18426.1	15838.6	15566	15079.5		OE_Vs_Cont	-1.2	-0.245	down	0	0	21700	not DE
ENSG00000071073	MGAT4A		314	266	524	472	410	417		430.29	429.73	477.44	343.97	336.75	336.64		OE_Vs_Cont	-1.3	-0.403	down	3.46e-06	8.92e-06	524	not DE
ENSG00000071082	RPL31		9737	8434	15052	17789	15359	15963		13343	13625.3	13714.5	12963.7	12614.9	12886.9		OE_Vs_Cont	-1.1	-0.0812	down	9.84e-05	0.000224	17800	not DE
ENSG00000071127	WDR1		8025	6846	12088	14125	12505	12603		10996.9	11059.9	11013.9	10293.6	10270.8	10174.4		OE_Vs_Cont	-1.1	-0.105	down	3.46e-07	9.61e-07	14100	not DE
ENSG00000071189	SNX13		1340	1178	2056	2213	1828	1845		1836.25	1903.09	1873.31	1612.72	1501.41	1489.47		OE_Vs_Cont	-1.2	-0.284	down	3e-10	9e-10	2210	not DE
ENSG00000071205	ARHGAP10		490	391	761	959	846	799		671.46	631.67	693.38	698.87	694.85	645.03		OE_Vs_Cont	1	0.0245	up	0.72	0.785	959	not DE
ENSG00000071242	RPS6KA2		439	415	701	585	489	458		601.58	670.44	638.71	426.32	401.63	369.74		OE_Vs_Cont	-1.6	-0.671	down	0	0	701	not DE
ENSG00000071243	ING3		217	177	391	279	263	230		297.36	285.95	356.26	203.32	216.01	185.68		OE_Vs_Cont	-1.6	-0.649	down	9e-09	2.77e-08	391	not DE
ENSG00000071246	VASH1		3	1	10	7	6	6		4.11	1.62	9.11	5.1	4.93	4.84		OE_Vs_Cont	-1.1	-0.104	down	0.892	0.921	10	not DE
ENSG00000071282	LMCD1		75	73	111	194	187	210		102.78	117.93	101.14	141.38	153.59	169.53		OE_Vs_Cont	1.5	0.539	up	0.00045	0.000963	210	not DE
ENSG00000071462	BUD23		1053	961	1618	3170	2925	2967		1442.96	1552.52	1474.23	2310.13	2402.42	2395.25		OE_Vs_Cont	1.6	0.672	up	0	0	3170	not DE
ENSG00000071537	SEL1L		2307	1959	3456	3597	3177	3120		3161.36	3164.81	3148.91	2621.31	2609.39	2518.77		OE_Vs_Cont	-1.2	-0.289	down	0	0	3600	not DE
ENSG00000071539	TRIP13		1147	1000	1730	5494	4840	4935		1571.77	1615.52	1576.28	4003.75	3975.28	3984.02		OE_Vs_Cont	2.5	1.33	up	0	0	5490	DE
ENSG00000071553	ATP6AP1		3163	2791	4660	4997	4510	4592		4334.37	4508.92	4245.93	3641.56	3704.24	3707.11		OE_Vs_Cont	-1.2	-0.241	down	0	0	5000	not DE
ENSG00000071564	TCF3		2107	1683	3020	6816	6080	6337		2887.3	2718.92	2751.65	4967.15	4993.74	5115.85		OE_Vs_Cont	1.8	0.851	up	0	0	6820	not DE
ENSG00000071575	TRIB2		1689	1486	2421	2552	2338	2356		2314.5	2400.67	2205.88	1859.77	1920.29	1902		OE_Vs_Cont	-1.2	-0.28	down	0	0	2550	not DE
ENSG00000071626	DAZAP1		3877	3170	5656	9251	8071	8322		5312.79	5121.21	5153.43	6741.66	6629.03	6718.34		OE_Vs_Cont	1.3	0.366	up	0	0	9250	not DE
ENSG00000071655	MBD3		1361	1164	2088	2771	2625	2830		1865.03	1880.47	1902.47	2019.36	2156.01	2284.65		OE_Vs_Cont	1.1	0.192	up	2.45e-05	5.9e-05	2830	not DE
ENSG00000071794	HLTF		409	383	642	1193	1027	1030		560.47	618.74	584.95	869.4	843.51	831.52		OE_Vs_Cont	1.4	0.532	up	0	0	1190	not DE
ENSG00000071859	FAM50A		744	648	1126	1706	1432	1355		1019.53	1046.86	1025.95	1243.25	1176.16	1093.89		OE_Vs_Cont	1.1	0.186	up	0.00106	0.00218	1710	not DE
ENSG00000071889	FAM3A		1046	861	1599	1928	1568	1616		1433.37	1390.96	1456.92	1405.03	1287.86	1304.59		OE_Vs_Cont	-1.1	-0.101	down	0.0431	0.0691	1930	not DE
ENSG00000071894	CPSF1		2676	2250	4217	5958	5315	5404		3667.02	3634.92	3842.29	4341.89	4365.42	4362.64		OE_Vs_Cont	1.2	0.226	up	0	0	5960	not DE
ENSG00000071967	CYBRD1		1032	907	1559	1595	1426	1526		1414.19	1465.28	1420.47	1162.35	1171.23	1231.94		OE_Vs_Cont	-1.2	-0.269	down	4.13e-08	1.22e-07	1600	not DE
ENSG00000071994	PDCD2		1714	1468	2716	4121	3681	3864		2348.75	2371.59	2474.67	3003.17	3023.35	3119.4		OE_Vs_Cont	1.3	0.343	up	0	0	4120	not DE
ENSG00000072042	RDH11		2950	2565	4543	3308	2965	3099		4042.49	4143.81	4139.33	2410.7	2435.27	2501.82		OE_Vs_Cont	-1.7	-0.747	down	0	0	4540	not DE
ENSG00000072062	PRKACA		2328	1870	3261	4921	4297	4523		3190.14	3021.03	2971.24	3586.17	3529.29	3651.41		OE_Vs_Cont	1.2	0.232	up	0	0	4920	not DE
ENSG00000072071	ADGRL1		444	390	649	2241	2003	2103		608.43	630.05	591.33	1633.13	1645.14	1697.75		OE_Vs_Cont	2.7	1.45	up	0	0	2240	DE
ENSG00000072110	ACTN1		14987	12543	21941	24009	21438	21659		20537.2	20263.5	19991.4	17496.5	17607.9	17485.3		OE_Vs_Cont	-1.2	-0.209	down	0	0	24000	not DE
ENSG00000072121	ZFYVE26		525	369	676	892	855	872		719.43	596.13	615.93	650.04	702.24	703.96		OE_Vs_Cont	1.1	0.0905	up	0.215	0.288	892	not DE
ENSG00000072133	RPS6KA6		227	187	365	315	294	288		311.07	302.1	332.57	229.56	241.47	232.5		OE_Vs_Cont	-1.4	-0.435	down	2.16e-05	5.21e-05	365	not DE
ENSG00000072134	EPN2		927	744	1297	1830	1581	1668		1270.3	1201.95	1181.75	1333.61	1298.54	1346.57		OE_Vs_Cont	1.1	0.125	up	0.0123	0.0219	1830	not DE
ENSG00000072135	PTPN18		361	353	513	740	665	718		494.69	570.28	467.42	539.27	546.19	579.64		OE_Vs_Cont	1.1	0.132	up	0.097	0.144	740	not DE
ENSG00000072195	SPEG		496	379	650	583	534	524		679.69	612.28	592.24	424.86	438.59	423.02		OE_Vs_Cont	-1.5	-0.547	down	0	0	650	not DE
ENSG00000072201	LNX1		8	15	23	31	21	28		10.96	24.23	20.96	22.59	17.25	22.6		OE_Vs_Cont	1.1	0.155	up	0.691	0.761	31	not DE
ENSG00000072210	ALDH3A2		4029	3331	6129	16320	14443	14744		5521.08	5381.3	5584.4	11893.2	11862.6	11902.8		OE_Vs_Cont	2.2	1.11	up	0	0	16300	DE
ENSG00000072274	TFRC		16254	13391	25006	28294	25451	24958		22273.4	21633.5	22784.1	20619.2	20903.9	20148.5		OE_Vs_Cont	-1.1	-0.114	down	1.16e-07	3.32e-07	28300	not DE
ENSG00000072310	SREBF1		3598	3014	5273	2949	2688	2706		4930.47	4869.18	4804.46	2149.08	2207.76	2184.55		OE_Vs_Cont	-2.2	-1.16	down	0	0	5270	DE
ENSG00000072364	AFF4		1961	1691	2972	2470	2079	2165		2687.23	2731.85	2707.92	1800.01	1707.56	1747.8		OE_Vs_Cont	-1.5	-0.628	down	0	0	2970	not DE
ENSG00000072401	UBE2D1		2130	1872	3284	2638	2246	2511		2918.81	3024.26	2992.2	1922.44	1844.73	2027.13		OE_Vs_Cont	-1.5	-0.625	down	0	0	3280	not DE
ENSG00000072415	MPP5		1324	1160	2191	2750	2579	2506		1814.32	1874.01	1996.32	2004.06	2118.23	2023.09		OE_Vs_Cont	1.1	0.107	up	0.0144	0.0253	2750	not DE
ENSG00000072422	RHOBTB1		167	148	236	571	503	544		228.85	239.1	215.03	416.12	413.13	439.17		OE_Vs_Cont	1.9	0.902	up	0	0	571	not DE
ENSG00000072501	SMC1A		1675	1415	2512	4513	3969	3948		2295.31	2285.96	2288.79	3288.84	3259.89	3187.21		OE_Vs_Cont	1.4	0.503	up	0	0	4510	not DE
ENSG00000072506	HSD17B10		967	796	1406	2475	2152	2111		1325.11	1285.96	1281.07	1803.65	1767.52	1704.21		OE_Vs_Cont	1.4	0.44	up	0	0	2480	not DE
ENSG00000072518	MARK2		2293	1948	3409	3917	3390	3534		3142.18	3147.04	3106.09	2854.51	2784.34	2852.99		OE_Vs_Cont	-1.1	-0.145	down	1.54e-05	3.77e-05	3920	not DE
ENSG00000072571	HMMR		1675	1439	2483	4480	4088	4162		2295.31	2324.74	2262.37	3264.8	3357.63	3359.98		OE_Vs_Cont	1.5	0.538	up	0	0	4480	not DE
ENSG00000072609	CHFR		723	621	1130	623	570	596		990.75	1003.24	1029.59	454.01	468.16	481.15		OE_Vs_Cont	-2.2	-1.11	down	0	0	1130	DE
ENSG00000072682	P4HA2		1241	1034	1767	2218	1958	1988		1700.59	1670.45	1609.99	1616.37	1608.18	1604.91		OE_Vs_Cont	-1	-0.0413	down	0.347	0.435	2220	not DE
ENSG00000072736	NFATC3		300	247	412	742	677	716		411.1	399.03	375.39	540.73	556.05	578.03		OE_Vs_Cont	1.4	0.504	up	4e-10	1.3e-09	742	not DE
ENSG00000072756	TRNT1		322	297	581	1192	1073	1028		441.25	479.81	529.37	868.67	881.3	829.9		OE_Vs_Cont	1.8	0.82	up	0	0	1190	not DE
ENSG00000072778	ACADVL		5838	5150	8696	9633	8424	8629		8000.02	8319.94	7923.3	7020.04	6918.96	6966.18		OE_Vs_Cont	-1.2	-0.212	down	0	0	9630	not DE
ENSG00000072786	STK10		2194	1895	3223	2322	2068	2037		3006.52	3061.41	2936.62	1692.16	1698.53	1644.47		OE_Vs_Cont	-1.8	-0.836	down	0	0	3220	not DE
ENSG00000072803	FBXW11		1322	1137	1866	2535	2185	2306		1811.58	1836.85	1700.19	1847.38	1794.63	1861.63		OE_Vs_Cont	1	0.0468	up	0.283	0.365	2540	not DE
ENSG00000072818	ACAP1		43	48	59	31	41	25		58.92	77.55	53.76	22.59	33.67	20.18		OE_Vs_Cont	-2.5	-1.3	down	1.99e-06	5.23e-06	59	DE
ENSG00000072832	CRMP1		73	79	125	137	139	137		100.03	127.63	113.89	99.84	114.17	110.6		OE_Vs_Cont	-1	-0.0703	down	0.666	0.74	139	not DE
ENSG00000072840	EVC		508	432	715	735	585	604		696.13	697.91	651.47	535.63	480.48	487.61		OE_Vs_Cont	-1.4	-0.437	down	2e-09	6.4e-09	735	not DE
ENSG00000072849	DERL2		728	619	1117	1181	1024	959		997.6	1000.01	1017.75	860.65	841.05	774.2		OE_Vs_Cont	-1.2	-0.285	down	1.49e-06	3.96e-06	1180	not DE
ENSG00000072858	SIDT1		39	37	62	58	63	58		53.44	59.77	56.49	42.27	51.74	46.82		OE_Vs_Cont	-1.2	-0.269	down	0.25	0.328	63	not DE
ENSG00000072864	NDE1		538	488	826	1816	1658	1649		737.24	788.37	752.6	1323.41	1361.78	1331.24		OE_Vs_Cont	1.8	0.821	up	0	0	1820	not DE
ENSG00000072952	MRVI1		2	1	7	4	1	4		2.74	1.62	6.38	2.91	0.82	3.23		OE_Vs_Cont	-1.6	-0.704	down	0.48	0.568	7	not DE
ENSG00000072954	TMEM38A		880	706	1248	1364	1142	1264		1205.9	1140.56	1137.11	994.01	937.97	1020.43		OE_Vs_Cont	-1.2	-0.237	down	1.59e-05	3.88e-05	1360	not DE
ENSG00000072958	AP1M1		1665	1410	2514	3005	2682	2822		2281.61	2277.89	2290.62	2189.89	2202.83	2278.2		OE_Vs_Cont	-1	-0.0389	down	0.307	0.392	3000	not DE
ENSG00000073008	PVR		7051	5948	10312	10120	8676	8907		9662.23	9609.13	9395.71	7374.94	7125.94	7190.61		OE_Vs_Cont	-1.3	-0.401	down	0	0	10300	not DE
ENSG00000073050	XRCC1		442	387	655	1322	1162	1137		605.69	625.21	596.8	963.41	954.4	917.9		OE_Vs_Cont	1.6	0.638	up	0	0	1320	not DE
ENSG00000073060	SCARB1		2305	1968	3428	5665	5186	5355		3158.62	3179.35	3123.4	4128.36	4259.46	4323.08		OE_Vs_Cont	1.3	0.427	up	0	0	5660	not DE
ENSG00000073067	CYP2W1		6	5	6	4	3	4		8.22	8.08	5.47	2.91	2.46	3.23		OE_Vs_Cont	-2.5	-1.31	down	0.0872	0.13	6	not DE
ENSG00000073111	MCM2		1369	1239	2080	5998	5132	5407		1875.99	2001.63	1895.18	4371.04	4215.11	4365.06		OE_Vs_Cont	2.3	1.17	up	0	0	6000	DE
ENSG00000073150	PANX2		2395	2075	3588	3466	3067	3195		3281.95	3352.21	3269.18	2525.84	2519.05	2579.32		OE_Vs_Cont	-1.3	-0.376	down	0	0	3590	not DE
ENSG00000073169	SELENOO		887	717	1354	1740	1639	1753		1215.49	1158.33	1233.69	1268.02	1346.17	1415.19		OE_Vs_Cont	1.1	0.155	up	0.0035	0.00674	1750	not DE
ENSG00000073282	TP63		15	6	15	24	14	24		20.56	9.69	13.67	17.49	11.5	19.38		OE_Vs_Cont	1.1	0.135	up	0.761	0.818	24	not DE
ENSG00000073331	ALPK1		202	189	364	270	217	234		276.81	305.33	331.66	196.76	178.23	188.91		OE_Vs_Cont	-1.6	-0.703	down	3e-10	9e-10	364	not DE
ENSG00000073350	LLGL2		1555	1364	2449	2155	1967	1943		2130.87	2203.57	2231.39	1570.45	1615.57	1568.58		OE_Vs_Cont	-1.4	-0.467	down	0	0	2450	not DE
ENSG00000073417	PDE8A		1907	1654	2763	2471	2155	2161		2613.23	2672.07	2517.49	1800.74	1769.99	1744.57		OE_Vs_Cont	-1.5	-0.55	down	0	0	2760	not DE
ENSG00000073464	CLCN4		449	388	619	237	231	198		615.28	626.82	564	172.71	189.73	159.85		OE_Vs_Cont	-3.4	-1.78	down	0	0	619	DE
ENSG00000073536	NLE1		558	500	910	1699	1565	1566		764.65	807.76	829.14	1238.14	1285.4	1264.23		OE_Vs_Cont	1.6	0.653	up	0	0	1700	not DE
ENSG00000073578	SDHA		3074	2591	4519	8430	7672	7522		4212.41	4185.82	4117.46	6143.35	6301.31	6072.5		OE_Vs_Cont	1.5	0.566	up	0	0	8430	not DE
ENSG00000073584	SMARCE1		343	324	516	668	670	630		470.03	523.43	470.15	486.8	550.3	508.6		OE_Vs_Cont	1.1	0.084	up	0.294	0.377	670	not DE
ENSG00000073605	GSDMB		257	248	410	251	238	208		352.18	400.65	373.57	182.92	195.48	167.92		OE_Vs_Cont	-2.1	-1.04	down	0	0	410	DE
ENSG00000073614	KDM5A		1388	1165	2043	2117	1917	1855		1902.03	1882.08	1861.47	1542.76	1574.51	1497.54		OE_Vs_Cont	-1.2	-0.29	down	0	1e-10	2120	not DE
ENSG00000073670	ADAM11		7	5	10	8	10	5		9.59	8.08	9.11	5.83	8.21	4.04		OE_Vs_Cont	-1.5	-0.575	down	0.35	0.438	10	not DE
ENSG00000073711	PPP2R3A		507	461	779	699	602	676		694.76	744.76	709.78	509.4	494.45	545.73		OE_Vs_Cont	-1.4	-0.47	down	0	1e-10	779	not DE
ENSG00000073712	FERMT2		214	174	375	422	401	383		293.25	281.1	341.68	307.53	329.36	309.2		OE_Vs_Cont	1	0.0311	up	0.757	0.814	422	not DE
ENSG00000073734	ABCB11		6	2	7	0	2	7		8.22	3.23	6.38	0	1.64	5.65		OE_Vs_Cont	-2.5	-1.33	down	0.144	0.204	7	not DE
ENSG00000073737	DHRS9		489	466	785	1325	1213	1243		670.09	752.83	715.25	965.59	996.28	1003.47		OE_Vs_Cont	1.4	0.473	up	0	0	1320	not DE
ENSG00000073756	PTGS2		3	5	11	3	3	3		4.11	8.08	10.02	2.19	2.46	2.42		OE_Vs_Cont	-3.2	-1.68	down	0.0367	0.0596	11	not DE
ENSG00000073792	IGF2BP2		3322	2926	4805	6601	5952	6031		4552.25	4727.02	4378.04	4810.47	4888.61	4868.82		OE_Vs_Cont	1.1	0.097	up	0.00137	0.00279	6600	not DE
ENSG00000073803	MAP3K13		507	427	842	951	877	832		694.76	689.83	767.18	693.04	720.31	671.67		OE_Vs_Cont	-1	-0.0537	down	0.424	0.513	951	not DE
ENSG00000073849	ST6GAL1		308	284	475	812	717	746		422.06	458.81	432.79	591.74	588.9	602.24		OE_Vs_Cont	1.4	0.444	up	5.8e-09	1.8e-08	812	not DE
ENSG00000073905	VDAC1P1		6	2	4	12	11	11		8.22	3.23	3.64	8.74	9.03	8.88		OE_Vs_Cont	1.8	0.838	up	0.208	0.28	12	not DE
ENSG00000073910	FRY		58	45	77	71	46	66		79.48	72.7	70.16	51.74	37.78	53.28		OE_Vs_Cont	-1.5	-0.632	down	0.00426	0.00812	77	not DE
ENSG00000073921	PICALM		7585	6382	11158	11005	9609	9756		10394	10310.3	10166.5	8019.88	7892.24	7876		OE_Vs_Cont	-1.3	-0.375	down	0	0	11200	not DE
ENSG00000073969	NSF		1159	966	1764	2245	2035	2064		1588.22	1560.59	1607.26	1636.04	1671.42	1666.26		OE_Vs_Cont	1	0.0623	up	0.155	0.217	2240	not DE
ENSG00000074047	GLI2		7	4	5	4	3	3		9.59	6.46	4.56	2.91	2.46	2.42		OE_Vs_Cont	-2.6	-1.37	down	0.0869	0.13	7	not DE
ENSG00000074054	CLASP1		1619	1331	2319	2212	1880	1916		2218.57	2150.26	2112.94	1611.99	1544.12	1546.78		OE_Vs_Cont	-1.4	-0.461	down	0	0	2320	not DE
ENSG00000074071	MRPS34		1543	1293	2232	4768	4176	4499		2114.43	2088.87	2033.67	3474.68	3429.91	3632.04		OE_Vs_Cont	1.7	0.759	up	0	0	4770	not DE
ENSG00000074181	NOTCH3		6701	5473	9817	14795	13554	13656		9182.62	8841.75	8944.7	10781.8	11132.4	11024.5		OE_Vs_Cont	1.2	0.288	up	0	0	14800	not DE
ENSG00000074201	CLNS1A		3060	2541	4842	7428	6652	6710		4193.23	4105.04	4411.76	5413.15	5463.55	5416.97		OE_Vs_Cont	1.3	0.354	up	0	0	7430	not DE
ENSG00000074211	PPP2R2C		1239	1072	1776	3497	3007	3055		1697.85	1731.84	1618.19	2548.44	2469.77	2466.3		OE_Vs_Cont	1.5	0.574	up	0	0	3500	not DE
ENSG00000074219	TEAD2		392	374	651	1008	968	950		537.17	604.21	593.15	734.58	795.06	766.93		OE_Vs_Cont	1.3	0.403	up	6.4e-09	1.97e-08	1010	not DE
ENSG00000074266	EED		809	687	1279	2286	2018	2112		1108.6	1109.86	1165.35	1665.92	1657.46	1705.01		OE_Vs_Cont	1.5	0.567	up	0	0	2290	not DE
ENSG00000074276	CDHR2		10	9	16	11	15	3		13.7	14.54	14.58	8.02	12.32	2.42		OE_Vs_Cont	-1.9	-0.914	down	0.092	0.137	16	not DE
ENSG00000074319	TSG101		2340	1937	3478	3812	3335	3476		3206.58	3129.27	3168.96	2777.99	2739.17	2806.17		OE_Vs_Cont	-1.1	-0.192	down	1.02e-08	3.12e-08	3810	not DE
ENSG00000074356	NCBP3		974	890	1426	2068	1876	1805		1334.71	1437.81	1299.29	1507.05	1540.83	1457.17		OE_Vs_Cont	1.1	0.152	up	0.00198	0.00395	2070	not DE
ENSG00000074370	ATP2A3		10	15	18	7	12	13		13.7	24.23	16.4	5.1	9.86	10.49		OE_Vs_Cont	-2.1	-1.08	down	0.0245	0.0412	18	not DE
ENSG00000074416	MGLL		2157	1791	3159	2551	2279	2350		2955.81	2893.4	2878.3	1859.04	1871.83	1897.15		OE_Vs_Cont	-1.5	-0.632	down	0	0	3160	not DE
ENSG00000074527	NTN4		3456	2949	5311	7845	6906	6857		4735.88	4764.17	4839.08	5717.04	5672.17	5535.65		OE_Vs_Cont	1.2	0.238	up	0	0	7840	not DE
ENSG00000074582	BCS1L		405	335	620	1473	1305	1333		554.99	541.2	564.91	1073.45	1071.85	1076.13		OE_Vs_Cont	1.9	0.952	up	0	0	1470	not DE
ENSG00000074590	NUAK1		956	856	1443	878	821	795		1310.04	1382.89	1314.78	639.84	674.32	641.8		OE_Vs_Cont	-2	-1.03	down	0	0	1440	DE
ENSG00000074603	DPP8		506	410	784	940	803	822		693.39	662.36	714.34	685.02	659.54	663.6		OE_Vs_Cont	-1	-0.0485	down	0.464	0.552	940	not DE
ENSG00000074621	SLC24A1		205	174	290	265	250	246		280.92	281.1	264.23	193.12	205.33	198.6		OE_Vs_Cont	-1.4	-0.465	down	2.26e-05	5.44e-05	290	not DE
ENSG00000074657	ZNF532		340	310	521	557	490	496		465.91	500.81	474.71	405.91	402.46	400.42		OE_Vs_Cont	-1.2	-0.251	down	0.00188	0.00376	557	not DE
ENSG00000074660	SCARF1		8	14	14	2	4	1		10.96	22.62	12.76	1.46	3.29	0.81		OE_Vs_Cont	-8.3	-3.05	down	3.55e-05	8.43e-05	14	not DE
ENSG00000074695	LMAN1		9390	7865	13930	16685	14511	14098		12867.5	12706.1	12692.2	12159.2	11918.5	11381.3		OE_Vs_Cont	-1.1	-0.11	down	6.13e-06	1.55e-05	16700	not DE
ENSG00000074696	HACD3		1827	1474	2703	5457	4715	4846		2503.6	2381.28	2462.82	3976.78	3872.61	3912.17		OE_Vs_Cont	1.6	0.677	up	0	0	5460	not DE
ENSG00000074755	ZZEF1		956	840	1510	1960	1714	1712		1310.04	1357.04	1375.83	1428.35	1407.77	1382.09		OE_Vs_Cont	1	0.0597	up	0.21	0.282	1960	not DE
ENSG00000074800	ENO1		32522	27411	49265	63126	56129	57369		44566	44283.1	44887.5	46003	46100.9	46313.9		OE_Vs_Cont	1	0.0493	up	0.00104	0.00215	63100	not DE
ENSG00000074842	MYDGF		799	699	1246	1693	1513	1576		1094.9	1129.25	1135.28	1233.77	1242.69	1272.3		OE_Vs_Cont	1.1	0.157	up	0.00203	0.00405	1690	not DE
ENSG00000074855	ANO8		377	334	588	451	336	340		516.62	539.58	535.75	328.67	275.97	274.48		OE_Vs_Cont	-1.8	-0.854	down	0	0	588	not DE
ENSG00000074935	TUBE1		412	332	628	1112	960	979		564.58	536.35	572.2	810.37	788.49	790.35		OE_Vs_Cont	1.4	0.51	up	0	0	1110	not DE
ENSG00000074964	ARHGEF10L		401	339	652	907	865	861		549.5	547.66	594.07	660.98	710.46	695.08		OE_Vs_Cont	1.2	0.281	up	6.7e-05	0.000155	907	not DE
ENSG00000074966	TXK		76	72	162	15	13	18		104.15	116.32	147.61	10.93	10.68	14.53		OE_Vs_Cont	-10	-3.37	down	0	0	162	DE
ENSG00000075073	TACR2		9	9	26	5	2	7		12.33	14.54	23.69	3.64	1.64	5.65		OE_Vs_Cont	-4.7	-2.24	down	0.000195	0.000433	26	not DE
ENSG00000075089	ACTR6		332	327	586	905	699	764		454.95	528.28	533.93	659.52	574.12	616.78		OE_Vs_Cont	1.2	0.284	up	0.000346	0.000748	905	not DE
ENSG00000075131	TIPIN		119	92	170	557	466	487		163.07	148.63	154.89	405.91	382.74	393.15		OE_Vs_Cont	2.5	1.34	up	0	0	557	DE
ENSG00000075142	SRI		3153	2667	4934	5518	5010	5219		4320.67	4308.6	4495.58	4021.24	4114.91	4213.29		OE_Vs_Cont	-1.1	-0.0907	down	0.0033	0.00639	5520	not DE
ENSG00000075151	EIF4G3		1775	1466	2539	2809	2418	2460		2432.35	2368.36	2313.39	2047.06	1986	1985.95		OE_Vs_Cont	-1.2	-0.239	down	1e-09	3.1e-09	2810	not DE
ENSG00000075188	NUP37		818	706	1344	2411	2119	2092		1120.93	1140.56	1224.58	1757.01	1740.42	1688.87		OE_Vs_Cont	1.5	0.567	up	0	0	2410	not DE
ENSG00000075213	SEMA3A		7	0	4	2	0	2		9.59	0	3.64	1.46	0	1.61		OE_Vs_Cont	-4.3	-2.11	down	0.0777	0.118	7	not DE
ENSG00000075218	GTSE1		859	705	1217	2881	2519	2568		1177.12	1138.94	1108.86	2099.53	2068.95	2073.14		OE_Vs_Cont	1.8	0.869	up	0	0	2880	not DE
ENSG00000075223	SEMA3C		908	709	1335	1518	1357	1350		1244.26	1145.41	1216.38	1106.24	1114.56	1089.85		OE_Vs_Cont	-1.1	-0.126	down	0.0149	0.0262	1520	not DE
ENSG00000075234	TTC38		270	239	384	911	799	814		369.99	386.11	349.88	663.89	656.25	657.14		OE_Vs_Cont	1.8	0.847	up	0	0	911	not DE
ENSG00000075239	ACAT1		1081	852	1637	2995	2552	2688		1481.33	1376.42	1491.54	2182.6	2096.06	2170.02		OE_Vs_Cont	1.5	0.564	up	0	0	3000	not DE
ENSG00000075240	GRAMD4		1575	1394	2496	3517	2945	3061		2158.28	2252.04	2274.21	2563.01	2418.84	2471.14		OE_Vs_Cont	1.1	0.156	up	6.53e-05	0.000151	3520	not DE
ENSG00000075275	CELSR1		2494	2024	3616	5460	4805	5004		3417.62	3269.82	3294.7	3978.97	3946.53	4039.72		OE_Vs_Cont	1.2	0.262	up	0	0	5460	not DE
ENSG00000075290	WNT8B		1	0	1	2	6	2		1.37	0	0.91	1.46	4.93	1.61		OE_Vs_Cont	3.3	1.72	up	0.241	0.318	6	not DE
ENSG00000075292	ZNF638		2540	2131	3840	3748	3213	3339		3480.65	3442.68	3498.79	2731.35	2638.96	2695.57		OE_Vs_Cont	-1.3	-0.37	down	0	0	3840	not DE
ENSG00000075303	SLC25A40		393	368	594	626	542	541		538.54	594.51	541.22	456.2	445.17	436.75		OE_Vs_Cont	-1.2	-0.317	down	3.72e-05	8.8e-05	626	not DE
ENSG00000075336	TIMM21		716	588	1173	2584	2454	2455		981.16	949.93	1068.77	1883.09	2015.57	1981.92		OE_Vs_Cont	1.9	0.961	up	0	0	2580	not DE
ENSG00000075340	ADD2		13	19	13	59	44	51		17.81	30.69	11.84	43	36.14	41.17		OE_Vs_Cont	2.1	1.07	up	0.0016	0.00323	59	DE
ENSG00000075391	RASAL2		1105	900	1580	1813	1580	1578		1514.22	1453.97	1439.61	1321.22	1297.72	1273.92		OE_Vs_Cont	-1.1	-0.177	down	0.00019	0.000422	1810	not DE
ENSG00000075399	VPS9D1		428	367	558	235	218	236		586.5	592.9	508.42	171.26	179.05	190.52		OE_Vs_Cont	-3.1	-1.63	down	0	0	558	DE
ENSG00000075407	ZNF37A		166	135	246	254	235	268		227.48	218.1	224.14	185.1	193.01	216.36		OE_Vs_Cont	-1.1	-0.175	down	0.14	0.198	268	not DE
ENSG00000075413	MARK3		2863	2593	4461	5320	4672	4724		3923.27	4189.05	4064.61	3876.94	3837.3	3813.68		OE_Vs_Cont	-1.1	-0.0779	down	0.0122	0.0217	5320	not DE
ENSG00000075415	SLC25A3		9867	8311	14654	18330	16508	17086		13521.1	13426.6	13351.9	13358	13558.7	13793.5		OE_Vs_Cont	1	0.0148	up	0.469	0.557	18300	not DE
ENSG00000075420	FNDC3B		4800	3911	7100	6520	5758	5815		6577.61	6318.31	6469.12	4751.44	4729.27	4694.44		OE_Vs_Cont	-1.4	-0.451	down	0	0	7100	not DE
ENSG00000075426	FOSL2		6918	5979	10176	13701	12468	12425		9479.98	9659.21	9271.8	9984.59	10240.5	10030.7		OE_Vs_Cont	1.1	0.0925	up	5.9e-05	0.000137	13700	not DE
ENSG00000075461	CACNG4		466	411	700	1172	1032	1047		638.58	663.98	637.8	854.09	847.62	845.24		OE_Vs_Cont	1.3	0.395	up	4e-10	1.4e-09	1170	not DE
ENSG00000075539	FRYL		766	651	1231	1032	859	900		1049.68	1051.7	1121.62	752.07	705.53	726.57		OE_Vs_Cont	-1.5	-0.565	down	0	0	1230	not DE
ENSG00000075568	TMEM131		2340	1917	3327	3892	3473	3427		3206.58	3096.96	3031.37	2836.29	2852.51	2766.61		OE_Vs_Cont	-1.1	-0.141	down	5.18e-05	0.000121	3890	not DE
ENSG00000075618	FSCN1		6764	5716	9910	12702	11573	12156		9268.95	9234.32	9029.43	9256.57	9505.35	9813.52		OE_Vs_Cont	1	0.0544	up	0.0301	0.0498	12700	not DE
ENSG00000075624	ACTB		110986	93400	160338	226846	202551	206437		152088	150890	146091	165314	166363	166656		OE_Vs_Cont	1.1	0.15	up	0	0	227000	not DE
ENSG00000075643	MOCOS		1113	973	1723	3188	2846	2911		1525.18	1571.9	1569.9	2323.25	2337.53	2350.05		OE_Vs_Cont	1.5	0.586	up	0	0	3190	not DE
ENSG00000075651	PLD1		753	679	1139	1194	1114	1084		1031.86	1096.94	1037.79	870.13	914.97	875.11		OE_Vs_Cont	-1.2	-0.249	down	9.77e-06	2.44e-05	1190	not DE
ENSG00000075702	WDR62		156	148	257	868	824	799		213.77	239.1	234.16	632.55	676.78	645.03		OE_Vs_Cont	2.8	1.51	up	0	0	868	DE
ENSG00000075711	DLG1		2444	2007	3695	3717	3354	3315		3349.1	3242.35	3366.68	2708.76	2754.77	2676.19		OE_Vs_Cont	-1.2	-0.293	down	0	0	3720	not DE
ENSG00000075785	RAB7A		7454	6206	11062	14911	12930	13099		10214.5	10025.9	10079.1	10866.4	10619.9	10574.8		OE_Vs_Cont	1.1	0.0807	up	0.000215	0.000476	14900	not DE
ENSG00000075790	BCAP29		579	556	1021	1099	919	929		793.42	898.23	930.28	800.9	754.81	749.98		OE_Vs_Cont	-1.1	-0.189	down	0.00374	0.00719	1100	not DE
ENSG00000075826	SEC31B		41	16	49	33	19	26		56.18	25.85	44.65	24.05	15.61	20.99		OE_Vs_Cont	-2.1	-1.07	down	0.000948	0.00196	49	DE
ENSG00000075856	SART3		1032	856	1560	3396	2883	2808		1414.19	1382.89	1421.38	2474.83	2367.92	2266.89		OE_Vs_Cont	1.7	0.752	up	0	0	3400	not DE
ENSG00000075886	TUBA3D		5	1	7	3	0	3		6.85	1.62	6.38	2.19	0	2.42		OE_Vs_Cont	-3.3	-1.71	down	0.092	0.137	7	not DE
ENSG00000075914	EXOSC7		408	351	728	1293	1103	1122		559.1	567.05	663.31	942.27	905.94	905.79		OE_Vs_Cont	1.5	0.609	up	0	0	1290	not DE
ENSG00000075945	KIFAP3		592	465	781	607	529	577		811.24	751.22	711.6	442.35	434.49	465.81		OE_Vs_Cont	-1.7	-0.755	down	0	0	781	not DE
ENSG00000075975	MKRN2		629	544	996	1397	1236	1255		861.94	878.84	907.5	1018.06	1015.17	1013.16		OE_Vs_Cont	1.1	0.199	up	0.000414	0.000888	1400	not DE
ENSG00000076003	MCM6		775	657	1146	4653	4131	4055		1062.01	1061.4	1044.17	3390.87	3392.95	3273.6		OE_Vs_Cont	3.2	1.67	up	0	0	4650	DE
ENSG00000076043	REXO2		2514	2094	3733	4804	4224	4448		3445.02	3382.9	3401.3	3500.91	3469.34	3590.86		OE_Vs_Cont	1	0.0459	up	0.149	0.21	4800	not DE
ENSG00000076053	RBM7		776	693	1190	1413	1241	1257		1063.38	1119.56	1084.26	1029.72	1019.28	1014.77		OE_Vs_Cont	-1.1	-0.091	down	0.0877	0.131	1410	not DE
ENSG00000076067	RBMS2		2319	1771	3341	1594	1367	1332		3177.81	2861.09	3044.13	1161.63	1122.77	1075.32		OE_Vs_Cont	-2.7	-1.44	down	0	0	3340	DE
ENSG00000076108	BAZ2A		3933	3399	5765	5535	4913	4946		5389.53	5491.16	5252.74	4033.63	4035.24	3992.9		OE_Vs_Cont	-1.3	-0.417	down	0	0	5760	not DE
ENSG00000076201	PTPN23		1053	880	1526	2044	1733	1707		1442.96	1421.66	1390.41	1489.56	1423.38	1378.06		OE_Vs_Cont	1	0.0148	up	0.759	0.816	2040	not DE
ENSG00000076242	MLH1		365	282	553	710	637	611		500.17	455.58	503.86	517.41	523.19	493.26		OE_Vs_Cont	1	0.0654	up	0.399	0.488	710	not DE
ENSG00000076248	UNG		761	644	1123	3550	3212	3322		1042.83	1040.4	1023.21	2587.06	2638.14	2681.85		OE_Vs_Cont	2.5	1.35	up	0	0	3550	DE
ENSG00000076258	FMO4		7	1	2	0	2	1		9.59	1.62	1.82	0	1.64	0.81		OE_Vs_Cont	-5.4	-2.43	down	0.0543	0.0851	7	not DE
ENSG00000076321	KLHL20		241	185	360	474	411	411		330.25	298.87	328.01	345.43	337.57	331.8		OE_Vs_Cont	1.1	0.0791	up	0.4	0.489	474	not DE
ENSG00000076351	SLC46A1		201	146	275	400	351	361		275.44	235.87	250.56	291.5	288.29	291.43		OE_Vs_Cont	1.1	0.192	up	0.0645	0.0995	400	not DE
ENSG00000076356	PLXNA2		1495	1239	2096	2471	2062	2146		2048.65	2001.63	1909.76	1800.74	1693.6	1732.46		OE_Vs_Cont	-1.1	-0.185	down	2.01e-05	4.86e-05	2470	not DE
ENSG00000076382	SPAG5		840	704	1306	3260	2870	2928		1151.08	1137.33	1189.95	2375.72	2357.24	2363.77		OE_Vs_Cont	2	1.02	up	0	0	3260	DE
ENSG00000076513	ANKRD13A		912	743	1322	1425	1266	1315		1249.75	1200.33	1204.53	1038.47	1039.81	1061.6		OE_Vs_Cont	-1.2	-0.219	down	2.23e-05	5.37e-05	1420	not DE
ENSG00000076554	TPD52		2606	2141	3907	5989	5358	5412		3571.09	3458.83	3559.84	4364.48	4400.73	4369.1		OE_Vs_Cont	1.2	0.309	up	0	0	5990	not DE
ENSG00000076555	ACACB		31	18	65	89	95	86		42.48	29.08	59.22	64.86	78.03	69.43		OE_Vs_Cont	1.6	0.645	up	0.00767	0.0141	95	not DE
ENSG00000076604	TRAF4		1727	1507	2520	2290	2029	2125		2366.57	2434.59	2296.08	1668.84	1666.5	1715.51		OE_Vs_Cont	-1.4	-0.487	down	0	0	2520	not DE
ENSG00000076641	PAG1		281	253	399	166	129	148		385.06	408.73	363.55	120.97	105.95	119.48		OE_Vs_Cont	-3.3	-1.73	down	0	0	399	DE
ENSG00000076650	GPATCH1		280	279	424	701	612	650		383.69	450.73	386.32	510.85	502.66	524.74		OE_Vs_Cont	1.3	0.344	up	3.29e-05	7.83e-05	701	not DE
ENSG00000076685	NT5C2		1192	1024	1843	1546	1348	1338		1633.44	1654.29	1679.24	1126.65	1107.16	1080.17		OE_Vs_Cont	-1.5	-0.585	down	0	0	1840	not DE
ENSG00000076706	MCAM		145	129	200	410	357	369		198.7	208.4	182.23	298.79	293.22	297.89		OE_Vs_Cont	1.5	0.606	up	4.33e-08	1.28e-07	410	not DE
ENSG00000076716	GPC4		7	13	12	28	27	27		9.59	21	10.93	20.4	22.18	21.8		OE_Vs_Cont	1.6	0.681	up	0.104	0.153	28	not DE
ENSG00000076770	MBNL3		401	344	549	1216	1032	1136		549.5	555.74	500.22	886.16	847.62	917.09		OE_Vs_Cont	1.7	0.733	up	0	0	1220	not DE
ENSG00000076826	CAMSAP3		799	581	1131	1665	1492	1529		1094.9	938.62	1030.5	1213.37	1225.44	1234.36		OE_Vs_Cont	1.2	0.257	up	2.96e-06	7.67e-06	1660	not DE
ENSG00000076864	RAP1GAP		612	535	968	1945	1672	1765		838.65	864.3	881.99	1417.42	1373.28	1424.88		OE_Vs_Cont	1.6	0.703	up	0	0	1940	not DE
ENSG00000076924	XAB2		1735	1459	2608	4233	3919	3880		2377.53	2357.05	2376.26	3084.79	3218.83	3132.32		OE_Vs_Cont	1.3	0.407	up	0	0	4230	not DE
ENSG00000076928	ARHGEF1		2646	2217	3883	3314	2970	3194		3625.91	3581.61	3537.97	2415.07	2439.38	2578.51		OE_Vs_Cont	-1.4	-0.531	down	0	0	3880	not DE
ENSG00000076944	STXBP2		1618	1405	2433	2196	2018	1977		2217.2	2269.81	2216.81	1600.33	1657.46	1596.03		OE_Vs_Cont	-1.4	-0.465	down	0	0	2430	not DE
ENSG00000076984	MAP2K7		2414	2060	3565	4169	3634	3691		3307.99	3327.98	3248.23	3038.15	2984.75	2979.74		OE_Vs_Cont	-1.1	-0.133	down	4.96e-05	0.000116	4170	not DE
ENSG00000077044	DGKD		1425	1253	2228	4139	3657	3713		1952.73	2024.25	2030.03	3016.29	3003.64	2997.5		OE_Vs_Cont	1.5	0.585	up	0	0	4140	not DE
ENSG00000077092	RARB		15	20	31	15	4	9		20.56	32.31	28.25	10.93	3.29	7.27		OE_Vs_Cont	-3.7	-1.9	down	3.1e-05	7.38e-05	31	DE
ENSG00000077097	TOP2B		3370	2703	5014	6059	5576	5294		4618.03	4366.76	4568.47	4415.49	4579.79	4273.84		OE_Vs_Cont	-1	-0.0324	down	0.313	0.398	6060	not DE
ENSG00000077147	TM9SF3		3973	3224	6071	6880	6163	6036		5444.34	5208.44	5531.55	5013.79	5061.91	4872.85		OE_Vs_Cont	-1.1	-0.117	down	5.8e-05	0.000135	6880	not DE
ENSG00000077150	NFKB2		1734	1400	2420	1503	1327	1311		2376.16	2261.73	2204.97	1095.31	1089.92	1058.37		OE_Vs_Cont	-2.1	-1.07	down	0	0	2420	DE
ENSG00000077152	UBE2T		414	339	603	1686	1491	1598		567.32	547.66	549.42	1228.67	1224.62	1290.06		OE_Vs_Cont	2.3	1.17	up	0	0	1690	DE
ENSG00000077157	PPP1R12B		550	439	763	984	898	864		753.68	709.21	695.2	717.09	737.56	697.51		OE_Vs_Cont	-1	-0.00124	down	0.985	0.989	984	not DE
ENSG00000077232	DNAJC10		8905	7524	13561	13527	11997	11898		12202.8	12155.2	12356	9857.79	9853.6	9605.24		OE_Vs_Cont	-1.3	-0.325	down	0	0	13600	not DE
ENSG00000077235	GTF3C1		3066	2737	4334	5391	4746	4827		4201.45	4421.68	3948.9	3928.69	3898.07	3896.83		OE_Vs_Cont	-1.1	-0.0957	down	0.00596	0.0111	5390	not DE
ENSG00000077238	IL4R		2780	2357	4032	4980	4227	4313		3809.53	3807.79	3673.73	3629.17	3471.8	3481.88		OE_Vs_Cont	-1.1	-0.0907	down	0.00519	0.00979	4980	not DE
ENSG00000077254	USP33		1628	1364	2564	3060	2567	2505		2230.91	2203.57	2336.17	2229.97	2108.38	2022.28		OE_Vs_Cont	-1.1	-0.0928	down	0.0302	0.05	3060	not DE
ENSG00000077312	SNRPA		2928	2472	4221	5540	5041	5396		4012.34	3993.57	3845.94	4037.27	4140.37	4356.18		OE_Vs_Cont	1.1	0.0825	up	0.0139	0.0246	5540	not DE
ENSG00000077348	EXOSC5		345	308	498	1184	1047	1095		472.77	497.58	453.75	862.84	859.94	883.99		OE_Vs_Cont	1.8	0.88	up	0	0	1180	not DE
ENSG00000077380	DYNC1I2		5033	4317	7719	9450	8481	8293		6896.9	6974.21	7033.12	6886.68	6965.77	6694.93		OE_Vs_Cont	-1	-0.0254	down	0.314	0.398	9450	not DE
ENSG00000077454	LRCH4		478	448	689	339	348	309		655.02	723.75	627.78	247.05	285.83	249.46		OE_Vs_Cont	-2.5	-1.35	down	0	0	689	DE
ENSG00000077458	FAM76B		356	308	558	751	755	656		487.84	497.58	508.42	547.29	620.11	529.59		OE_Vs_Cont	1.1	0.181	up	0.0222	0.0377	755	not DE
ENSG00000077463	SIRT6		526	454	801	816	661	764		720.8	733.45	729.83	594.66	542.9	616.78		OE_Vs_Cont	-1.2	-0.315	down	5.11e-06	1.3e-05	816	not DE
ENSG00000077514	POLD3		641	532	961	2741	2363	2332		878.38	859.46	875.61	1997.5	1940.82	1882.62		OE_Vs_Cont	2.2	1.15	up	0	0	2740	DE
ENSG00000077549	CAPZB		3428	2892	5164	6842	5810	5878		4697.51	4672.09	4705.15	4986.1	4771.98	4745.3		OE_Vs_Cont	1	0.0434	up	0.138	0.196	6840	not DE
ENSG00000077616	NAALAD2		1	2	3	16	9	12		1.37	3.23	2.73	11.66	7.39	9.69		OE_Vs_Cont	3.9	1.97	up	0.0143	0.0251	16	not DE
ENSG00000077684	JADE1		182	129	252	624	566	521		249.4	208.4	229.61	454.74	464.88	420.6		OE_Vs_Cont	1.9	0.959	up	0	0	624	not DE
ENSG00000077713	SLC25A43		1555	1277	2411	2892	2569	2693		2130.87	2063.02	2196.77	2107.54	2110.02	2174.05		OE_Vs_Cont	-1	-0.00398	down	0.92	0.942	2890	not DE
ENSG00000077721	UBE2A		3604	2985	5239	6744	5943	6257		4938.69	4822.33	4773.48	4914.68	4881.22	5051.27		OE_Vs_Cont	1	0.0316	up	0.266	0.346	6740	not DE
ENSG00000077782	FGFR1		159	132	206	696	506	565		217.88	213.25	187.7	507.21	415.6	456.12		OE_Vs_Cont	2.3	1.17	up	0	0	696	DE
ENSG00000077935	SMC1B		1	4	5	7	11	11		1.37	6.46	4.56	5.1	9.03	8.88		OE_Vs_Cont	1.9	0.901	up	0.221	0.295	11	not DE
ENSG00000077942	FBLN1		2124	1799	3188	9367	8445	8720		2910.59	2906.32	2904.73	6826.19	6936.21	7039.64		OE_Vs_Cont	2.4	1.25	up	0	0	9370	DE
ENSG00000078018	MAP2		71	58	103	73	56	59		97.29	93.7	93.85	53.2	45.99	47.63		OE_Vs_Cont	-1.9	-0.953	down	1.88e-06	4.94e-06	103	not DE
ENSG00000078043	PIAS2		218	201	344	715	576	593		298.73	324.72	313.43	521.06	473.09	478.73		OE_Vs_Cont	1.6	0.655	up	0	0	715	not DE
ENSG00000078061	ARAF		775	594	1055	1495	1336	1494		1062.01	959.62	961.26	1089.48	1097.31	1206.1		OE_Vs_Cont	1.1	0.187	up	0.00148	0.003	1500	not DE
ENSG00000078070	MCCC1		579	499	857	1268	1082	1094		793.42	806.15	780.85	924.05	888.69	883.18		OE_Vs_Cont	1.1	0.183	up	0.00225	0.00445	1270	not DE
ENSG00000078081	LAMP3		180	132	273	293	293	295		246.66	213.25	248.74	213.52	240.65	238.15		OE_Vs_Cont	-1	-0.0445	down	0.695	0.764	295	not DE
ENSG00000078114	NEBL		384	300	569	462	405	404		526.21	484.66	518.44	336.68	332.64	326.15		OE_Vs_Cont	-1.5	-0.623	down	0	0	569	not DE
ENSG00000078124	ACER3		969	816	1570	1721	1607	1558		1327.85	1318.27	1430.5	1254.18	1319.89	1257.77		OE_Vs_Cont	-1.1	-0.0956	down	0.0579	0.0903	1720	not DE
ENSG00000078140	UBE2K		1104	844	1630	2260	2060	2006		1512.85	1363.5	1485.16	1646.97	1691.96	1619.44		OE_Vs_Cont	1.1	0.181	up	0.000127	0.000288	2260	not DE
ENSG00000078142	PIK3C3		877	733	1439	1274	1188	1197		1201.78	1184.18	1311.14	928.43	975.75	966.34		OE_Vs_Cont	-1.3	-0.373	down	0	1e-10	1440	not DE
ENSG00000078177	N4BP2		264	197	348	465	432	413		361.77	318.26	317.08	338.87	354.82	333.41		OE_Vs_Cont	1	0.0455	up	0.63	0.708	465	not DE
ENSG00000078237	TIGAR		279	237	436	804	694	680		382.32	382.88	397.26	585.91	570.01	548.96		OE_Vs_Cont	1.5	0.55	up	0	0	804	not DE
ENSG00000078246	TULP3		1623	1337	2439	1618	1547	1563		2224.05	2159.95	2222.28	1179.12	1270.61	1261.81		OE_Vs_Cont	-1.8	-0.834	down	0	0	2440	not DE
ENSG00000078269	SYNJ2		2466	1990	3495	3118	2611	2642		3379.25	3214.89	3184.45	2272.24	2144.52	2132.88		OE_Vs_Cont	-1.5	-0.576	down	0	0	3500	not DE
ENSG00000078304	PPP2R5C		6177	5104	9266	12149	10749	11132		8464.56	8245.62	8442.66	8853.57	8828.57	8986.85		OE_Vs_Cont	1.1	0.0834	up	0.000253	0.000555	12100	not DE
ENSG00000078319	PMS2P1		158	119	225	313	255	256		216.51	192.25	205.01	228.1	209.44	206.67		OE_Vs_Cont	1	0.0684	up	0.562	0.647	313	not DE
ENSG00000078369	GNB1		7779	6197	11862	14466	12612	12958		10659.8	10011.4	10808	10542.1	10358.7	10461		OE_Vs_Cont	-1	-0.00763	down	0.765	0.821	14500	not DE
ENSG00000078399	HOXA9		23	16	35	44	40	59		31.52	25.85	31.89	32.06	32.85	47.63		OE_Vs_Cont	1.2	0.319	up	0.29	0.372	59	not DE
ENSG00000078401	EDN1		310	287	456	174	151	161		424.8	463.65	415.48	126.8	124.02	129.98		OE_Vs_Cont	-3.4	-1.77	down	0	0	456	DE
ENSG00000078403	MLLT10		370	281	518	641	563	560		507.02	453.96	471.97	467.13	462.41	452.09		OE_Vs_Cont	-1	-0.0532	down	0.503	0.59	641	not DE
ENSG00000078487	ZCWPW1		83	70	111	124	146	132		113.74	113.09	101.14	90.36	119.92	106.56		OE_Vs_Cont	-1	-0.0441	down	0.793	0.843	146	not DE
ENSG00000078618	NRDC		4703	3914	7089	9378	8222	8056		6444.69	6323.15	6459.1	6834.21	6753.05	6503.6		OE_Vs_Cont	1	0.0627	up	0.018	0.0311	9380	not DE
ENSG00000078668	VDAC3		1721	1495	2680	4501	3939	3947		2358.35	2415.21	2441.86	3280.1	3235.25	3186.41		OE_Vs_Cont	1.3	0.426	up	0	0	4500	not DE
ENSG00000078674	PCM1		1478	1199	2135	2670	2344	2269		2025.36	1937.01	1945.29	1945.76	1925.22	1831.76		OE_Vs_Cont	-1	-0.0501	down	0.234	0.31	2670	not DE
ENSG00000078699	CBFA2T2		471	368	695	753	714	625		645.43	594.51	633.24	548.75	586.44	504.56		OE_Vs_Cont	-1.1	-0.195	down	0.00895	0.0163	753	not DE
ENSG00000078747	ITCH		3828	3129	5660	6581	5912	5779		5245.64	5054.97	5157.07	4795.9	4855.76	4665.38		OE_Vs_Cont	-1.1	-0.111	down	9.12e-05	0.000208	6580	not DE
ENSG00000078795	PKD2L2		2	2	3	6	1	5		2.74	3.23	2.73	4.37	0.82	4.04		OE_Vs_Cont	1.1	0.107	up	0.914	0.938	6	not DE
ENSG00000078804	TP53INP2		455	379	669	58	64	62		623.5	612.28	609.56	42.27	52.57	50.05		OE_Vs_Cont	-13	-3.68	down	0	0	669	DE
ENSG00000078808	SDF4		4170	3623	6186	9485	8409	8692		5714.3	5853.04	5636.33	6912.18	6906.64	7017.04		OE_Vs_Cont	1.2	0.278	up	0	0	9480	not DE
ENSG00000078814	MYH7B		11	6	17	4	10	11		15.07	9.69	15.49	2.91	8.21	8.88		OE_Vs_Cont	-2.1	-1.05	down	0.0595	0.0925	17	not DE
ENSG00000078900	TP73		5	2	12	2	8	7		6.85	3.23	10.93	1.46	6.57	5.65		OE_Vs_Cont	-1.6	-0.702	down	0.34	0.427	12	not DE
ENSG00000078902	TOLLIP		901	761	1364	1554	1363	1470		1234.67	1229.41	1242.8	1132.48	1119.48	1186.73		OE_Vs_Cont	-1.1	-0.109	down	0.0319	0.0525	1550	not DE
ENSG00000078967	UBE2D4		336	277	523	796	746	798		460.43	447.5	476.53	580.08	612.72	644.22		OE_Vs_Cont	1.3	0.402	up	1.5e-07	4.27e-07	798	not DE
ENSG00000079134	THOC1		455	410	698	1295	1122	1134		623.5	662.36	635.98	943.73	921.54	915.48		OE_Vs_Cont	1.4	0.536	up	0	0	1300	not DE
ENSG00000079150	FKBP7		24	29	55	105	84	105		32.89	46.85	50.11	76.52	68.99	84.77		OE_Vs_Cont	1.8	0.812	up	0.000439	0.00094	105	not DE
ENSG00000079156	OSBPL6		44	25	46	67	66	58		60.29	40.39	41.91	48.83	54.21	46.82		OE_Vs_Cont	1.1	0.0772	up	0.755	0.813	67	not DE
ENSG00000079215	SLC1A3		165	144	291	1859	1595	1643		226.11	232.64	265.14	1354.74	1310.04	1326.39		OE_Vs_Cont	5.5	2.45	up	0	0	1860	DE
ENSG00000079246	XRCC5		7752	6706	11685	18844	16627	16576		10622.8	10833.7	10646.7	13732.5	13656.4	13381.8		OE_Vs_Cont	1.3	0.346	up	0	0	18800	not DE
ENSG00000079263	SP140		12	11	23	17	12	11		16.44	17.77	20.96	12.39	9.86	8.88		OE_Vs_Cont	-1.8	-0.835	down	0.0605	0.0939	23	not DE
ENSG00000079277	MKNK1		1224	1016	1757	1742	1547	1593		1677.29	1641.37	1600.88	1269.48	1270.61	1286.03		OE_Vs_Cont	-1.3	-0.36	down	0	0	1760	not DE
ENSG00000079313	REXO1		618	578	974	1259	1216	1258		846.87	933.77	887.45	917.49	998.75	1015.58		OE_Vs_Cont	1.1	0.137	up	0.0236	0.0399	1260	not DE
ENSG00000079332	SAR1A		1910	1680	3058	4343	4033	3887		2617.34	2714.08	2786.28	3164.96	3312.46	3137.97		OE_Vs_Cont	1.2	0.242	up	0	1e-10	4340	not DE
ENSG00000079335	CDC14A		132	123	187	164	164	165		180.88	198.71	170.38	119.51	134.7	133.2		OE_Vs_Cont	-1.4	-0.497	down	0.000281	0.000613	187	not DE
ENSG00000079337	RAPGEF3		118	90	172	92	75	101		161.7	145.4	156.72	67.04	61.6	81.54		OE_Vs_Cont	-2.2	-1.15	down	0	0	172	DE
ENSG00000079385	CEACAM1		84	59	116	180	185	149		115.11	95.32	105.69	131.17	151.95	120.29		OE_Vs_Cont	1.3	0.347	up	0.0309	0.051	185	not DE
ENSG00000079387	SENP1		508	422	778	1188	1027	1096		696.13	681.75	708.87	865.75	843.51	884.8		OE_Vs_Cont	1.2	0.311	up	5.9e-07	1.62e-06	1190	not DE
ENSG00000079393	DUSP13		5	2	3	4	6	4		6.85	3.23	2.73	2.91	4.93	3.23		OE_Vs_Cont	-1.1	-0.189	down	0.824	0.867	6	not DE
ENSG00000079432	CIC		2114	1731	2935	2082	1851	1876		2896.89	2796.47	2674.21	1517.26	1520.3	1514.49		OE_Vs_Cont	-1.8	-0.875	down	0	0	2940	not DE
ENSG00000079435	LIPE		121	148	230	210	187	184		165.81	239.1	209.56	153.04	153.59	148.54		OE_Vs_Cont	-1.3	-0.429	down	0.00141	0.00287	230	not DE
ENSG00000079459	FDFT1		8057	6764	12071	3246	2946	2943		11040.8	10927.4	10998.4	2365.52	2419.66	2375.88		OE_Vs_Cont	-4.6	-2.2	down	0	0	12100	DE
ENSG00000079462	PAFAH1B3		608	595	911	1447	1311	1379		833.16	961.24	830.05	1054.5	1076.78	1113.26		OE_Vs_Cont	1.2	0.314	up	1.68e-07	4.77e-07	1450	not DE
ENSG00000079482	OPHN1		444	394	714	370	327	298		608.43	636.52	650.56	269.64	268.58	240.57		OE_Vs_Cont	-2.4	-1.28	down	0	0	714	DE
ENSG00000079616	KIF22		1503	1371	2340	5830	5189	5308		2059.61	2214.88	2132.08	4248.61	4261.93	4285.14		OE_Vs_Cont	2	1	up	0	0	5830	DE
ENSG00000079691	CARMIL1		736	586	1022	1478	1340	1285		1008.57	946.7	931.19	1077.09	1100.59	1037.38		OE_Vs_Cont	1.1	0.158	up	0.00483	0.00913	1480	not DE
ENSG00000079739	PGM1		4160	3510	6351	8241	7192	7291		5700.59	5670.48	5786.67	6005.62	5907.07	5886.01		OE_Vs_Cont	1	0.0519	up	0.045	0.0718	8240	not DE
ENSG00000079785	DDX1		2479	2164	3924	5933	5205	5153		3397.06	3495.99	3575.33	4323.67	4275.07	4160.01		OE_Vs_Cont	1.2	0.284	up	0	0	5930	not DE
ENSG00000079805	DNM2		4665	3931	6753	7546	6751	6964		6392.61	6350.62	6152.95	5499.14	5544.86	5622.03		OE_Vs_Cont	-1.1	-0.179	down	0	0	7550	not DE
ENSG00000079819	EPB41L2		3430	3041	5116	5749	4889	4877		4700.25	4912.8	4661.41	4189.58	4015.53	3937.19		OE_Vs_Cont	-1.2	-0.231	down	0	0	5750	not DE
ENSG00000079931	MOXD1		5	5	6	8	10	6		6.85	8.08	5.47	5.83	8.21	4.84		OE_Vs_Cont	-1.1	-0.0841	down	0.898	0.925	10	not DE
ENSG00000079950	STX7		1857	1585	2742	2063	1871	1861		2544.71	2560.6	2498.36	1503.41	1536.72	1502.38		OE_Vs_Cont	-1.7	-0.742	down	0	0	2740	not DE
ENSG00000079974	RABL2B		919	740	1256	1409	1234	1192		1259.34	1195.49	1144.4	1026.81	1013.53	962.3		OE_Vs_Cont	-1.2	-0.257	down	2.78e-06	7.2e-06	1410	not DE
ENSG00000079999	KEAP1		2536	2160	3865	5716	4948	5134		3475.17	3489.53	3521.57	4165.53	4063.98	4144.67		OE_Vs_Cont	1.2	0.238	up	0	0	5720	not DE
ENSG00000080007	DDX43		94	63	134	141	112	99		128.81	101.78	122.09	102.75	91.99	79.92		OE_Vs_Cont	-1.3	-0.367	down	0.0309	0.051	141	not DE
ENSG00000080031	PTPRH		1100	1000	1715	648	555	608		1507.37	1615.52	1562.61	472.23	455.84	490.84		OE_Vs_Cont	-3.3	-1.72	down	0	0	1720	DE
ENSG00000080189	SLC35C2		1638	1419	2462	2535	2256	2304		2244.61	2292.43	2243.24	1847.38	1852.94	1860.02		OE_Vs_Cont	-1.2	-0.285	down	0	0	2540	not DE
ENSG00000080200	CRYBG3		657	597	1036	1107	930	906		900.31	964.47	943.94	806.73	763.85	731.41		OE_Vs_Cont	-1.2	-0.286	down	3.06e-06	7.91e-06	1110	not DE
ENSG00000080224	EPHA6		6	8	9	7	2	3		8.22	12.92	8.2	5.1	1.64	2.42		OE_Vs_Cont	-3.1	-1.63	down	0.0215	0.0366	9	not DE
ENSG00000080298	RFX3		64	59	88	172	132	129		87.7	95.32	80.18	125.34	108.42	104.14		OE_Vs_Cont	1.3	0.376	up	0.0302	0.05	172	not DE
ENSG00000080345	RIF1		689	565	1066	1488	1343	1431		944.16	912.77	971.28	1084.38	1103.06	1155.24		OE_Vs_Cont	1.2	0.236	up	2.15e-05	5.2e-05	1490	not DE
ENSG00000080371	RAB21		773	644	1303	1718	1674	1580		1059.27	1040.4	1187.22	1251.99	1374.92	1275.53		OE_Vs_Cont	1.2	0.238	up	3.24e-05	7.72e-05	1720	not DE
ENSG00000080503	SMARCA2		396	326	577	625	529	500		542.65	526.66	525.73	455.47	434.49	403.65		OE_Vs_Cont	-1.2	-0.3	down	0.000151	0.000339	625	not DE
ENSG00000080546	SESN1		125	110	186	361	315	333		171.29	177.71	169.47	263.08	258.72	268.83		OE_Vs_Cont	1.5	0.612	up	1.51e-07	4.3e-07	361	not DE
ENSG00000080561	MID2		223	183	367	438	393	433		305.58	295.64	334.39	319.19	322.79	349.56		OE_Vs_Cont	1.1	0.0735	up	0.448	0.537	438	not DE
ENSG00000080603	SRCAP		201	173	299	358	332	313		275.44	279.49	272.43	260.89	272.68	252.68		OE_Vs_Cont	-1.1	-0.0719	down	0.486	0.574	358	not DE
ENSG00000080608	PUM3		662	574	1012	2165	1848	1895		907.16	927.31	922.08	1577.74	1517.83	1529.83		OE_Vs_Cont	1.7	0.747	up	0	0	2160	not DE
ENSG00000080644	CHRNA3		0	1	4	15	14	15		0	1.62	3.64	10.93	11.5	12.11		OE_Vs_Cont	5.8	2.54	up	0.00251	0.00493	15	not DE
ENSG00000080802	CNOT4		679	568	881	1293	1131	1102		930.46	917.62	802.72	942.27	928.93	889.64		OE_Vs_Cont	1	0.0686	up	0.274	0.355	1290	not DE
ENSG00000080815	PSEN1		2134	1841	3199	2883	2592	2596		2924.3	2974.18	2914.75	2100.98	2128.91	2095.75		OE_Vs_Cont	-1.4	-0.477	down	0	0	3200	not DE
ENSG00000080819	CPOX		947	786	1459	2331	2154	2140		1297.71	1269.8	1329.36	1698.71	1769.16	1727.62		OE_Vs_Cont	1.3	0.411	up	0	0	2330	not DE
ENSG00000080822	CLDND1		2604	2242	4007	4271	3727	3701		3568.35	3622	3650.95	3112.49	3061.13	2987.81		OE_Vs_Cont	-1.2	-0.243	down	0	0	4270	not DE
ENSG00000080823	MOK		543	467	820	766	743	750		744.09	754.45	747.14	558.22	610.25	605.47		OE_Vs_Cont	-1.3	-0.341	down	4.05e-07	1.12e-06	820	not DE
ENSG00000080824	HSP90AA1		46423	39652	71490	180907	159450	158495		63615.1	64058.7	65137.7	131836	130962	127953		OE_Vs_Cont	2	1.02	up	0	0	181000	DE
ENSG00000080839	RBL1		257	251	399	902	831	745		352.18	405.5	363.55	657.33	682.53	601.44		OE_Vs_Cont	1.7	0.799	up	0	0	902	not DE
ENSG00000080845	DLGAP4		1658	1345	2280	2127	1793	1834		2272.02	2172.88	2077.41	1550.05	1472.66	1480.59		OE_Vs_Cont	-1.4	-0.53	down	0	0	2280	not DE
ENSG00000080947	CROCCP3		23	10	14	25	17	17		31.52	16.16	12.76	18.22	13.96	13.72		OE_Vs_Cont	-1.3	-0.366	down	0.386	0.475	25	not DE
ENSG00000080986	NDC80		851	685	1211	2461	2193	2297		1166.16	1106.63	1103.39	1793.45	1801.2	1854.36		OE_Vs_Cont	1.6	0.692	up	0	0	2460	not DE
ENSG00000081014	AP4E1		160	136	216	323	302	288		219.25	219.71	196.81	235.39	248.04	232.5		OE_Vs_Cont	1.1	0.18	up	0.114	0.166	323	not DE
ENSG00000081019	RSBN1		482	430	748	1282	1124	1103		660.5	694.67	681.54	934.26	923.18	890.45		OE_Vs_Cont	1.4	0.433	up	0	0	1280	not DE
ENSG00000081026	MAGI3		420	382	635	791	727	683		575.54	617.13	578.58	576.44	597.11	551.38		OE_Vs_Cont	-1	-0.0344	down	0.633	0.71	791	not DE
ENSG00000081041	CXCL2		43	33	55	34	21	17		58.92	53.31	50.11	24.78	17.25	13.72		OE_Vs_Cont	-2.9	-1.53	down	3.17e-07	8.82e-07	55	DE
ENSG00000081052	COL4A4		137	97	180	102	82	83		187.74	156.71	164.01	74.33	67.35	67.01		OE_Vs_Cont	-2.4	-1.28	down	0	0	180	DE
ENSG00000081059	TCF7		384	315	531	1342	1204	1295		526.21	508.89	483.82	977.98	988.89	1045.45		OE_Vs_Cont	2	0.993	up	0	0	1340	not DE
ENSG00000081087	OSTM1		463	413	725	902	820	838		634.47	667.21	660.58	657.33	673.5	676.52		OE_Vs_Cont	1	0.0322	up	0.629	0.707	902	not DE
ENSG00000081154	PCNP		3612	3086	5510	7723	6750	6751		4949.65	4985.5	5020.4	5628.13	5544.04	5450.07		OE_Vs_Cont	1.1	0.152	up	2.18e-08	6.53e-08	7720	not DE
ENSG00000081177	EXD2		766	677	1169	1429	1193	1273		1049.68	1093.71	1065.13	1041.38	979.86	1027.69		OE_Vs_Cont	-1.1	-0.0717	down	0.187	0.256	1430	not DE
ENSG00000081181	ARG2		110	96	229	296	239	289		150.74	155.09	208.65	215.71	196.3	233.31		OE_Vs_Cont	1.2	0.303	up	0.0247	0.0415	296	not DE
ENSG00000081189	MEF2C		15	8	18	10	10	5		20.56	12.92	16.4	7.29	8.21	4.04		OE_Vs_Cont	-2.6	-1.36	down	0.00845	0.0155	18	not DE
ENSG00000081307	UBA5		664	609	1112	1639	1393	1349		909.9	983.85	1013.19	1194.42	1144.13	1089.05		OE_Vs_Cont	1.2	0.235	up	4.68e-05	0.00011	1640	not DE
ENSG00000081320	STK17B		126	94	194	339	277	322		172.66	151.86	176.76	247.05	227.51	259.95		OE_Vs_Cont	1.5	0.541	up	9.98e-06	2.49e-05	339	not DE
ENSG00000081377	CDC14B		900	854	1473	1305	1215	1189		1233.3	1379.66	1342.11	951.02	997.93	959.88		OE_Vs_Cont	-1.4	-0.444	down	0	0	1470	not DE
ENSG00000081386	ZNF510		145	129	215	318	277	267		198.7	208.4	195.9	231.74	227.51	215.55		OE_Vs_Cont	1.1	0.167	up	0.15	0.212	318	not DE
ENSG00000081665	ZNF506		270	238	449	403	367	384		369.99	384.49	409.1	293.69	301.43	310		OE_Vs_Cont	-1.3	-0.369	down	6.05e-05	0.000141	449	not DE
ENSG00000081692	JMJD4		225	174	324	495	402	468		308.33	281.1	295.21	360.73	330.18	377.82		OE_Vs_Cont	1.2	0.271	up	0.00527	0.00992	495	not DE
ENSG00000081721	DUSP12		408	348	621	943	844	860		559.1	562.2	565.82	687.21	693.21	694.28		OE_Vs_Cont	1.2	0.298	up	1.38e-05	3.39e-05	943	not DE
ENSG00000081760	AACS		1761	1478	2641	1695	1675	1563		2413.16	2387.74	2406.33	1235.23	1375.74	1261.81		OE_Vs_Cont	-1.9	-0.897	down	0	0	2640	not DE
ENSG00000081791	KIAA0141		1798	1531	2547	2222	1952	2020		2463.86	2473.36	2320.68	1619.28	1603.25	1630.74		OE_Vs_Cont	-1.5	-0.576	down	0	0	2550	not DE
ENSG00000081803	CADPS2		10	7	13	15	18	7		13.7	11.31	11.84	10.93	14.78	5.65		OE_Vs_Cont	-1.2	-0.233	down	0.649	0.725	18	not DE
ENSG00000081870	HSPB11		627	544	925	1331	1221	1242		859.2	878.84	842.81	969.96	1002.85	1002.66		OE_Vs_Cont	1.2	0.208	up	0.000279	0.000608	1330	not DE
ENSG00000081913	PHLPP1		533	479	861	1560	1425	1523		730.39	773.84	784.49	1136.85	1170.41	1229.52		OE_Vs_Cont	1.5	0.625	up	0	0	1560	not DE
ENSG00000081923	ATP8B1		2696	2268	4050	5520	4756	4814		3694.42	3664	3690.13	4022.69	3906.29	3886.33		OE_Vs_Cont	1.1	0.0968	up	0.00164	0.00331	5520	not DE
ENSG00000082014	SMARCD3		40	24	64	58	59	42		54.81	38.77	58.31	42.27	48.46	33.91		OE_Vs_Cont	-1.2	-0.309	down	0.227	0.303	64	not DE
ENSG00000082068	WDR70		1069	993	1626	2197	1918	1944		1464.89	1604.21	1481.52	1601.06	1575.33	1569.39		OE_Vs_Cont	1	0.0652	up	0.158	0.222	2200	not DE
ENSG00000082074	FYB1		259	205	382	659	600	540		354.92	331.18	348.06	480.25	492.8	435.94		OE_Vs_Cont	1.4	0.444	up	4.49e-07	1.24e-06	659	not DE
ENSG00000082146	STRADB		289	221	405	828	758	800		396.03	357.03	369.01	603.4	622.57	645.84		OE_Vs_Cont	1.7	0.737	up	0	0	828	not DE
ENSG00000082153	BZW1		13722	11240	21196	18764	16462	16795		18803.7	18158.5	19312.6	13674.2	13520.9	13558.6		OE_Vs_Cont	-1.4	-0.467	down	0	0	21200	not DE
ENSG00000082196	C1QTNF3		3	4	9	2	1	5		4.11	6.46	8.2	1.46	0.82	4.04		OE_Vs_Cont	-3	-1.6	down	0.0678	0.104	9	not DE
ENSG00000082212	ME2		1257	1025	1838	4441	3863	3964		1722.51	1655.91	1674.68	3236.37	3172.83	3200.13		OE_Vs_Cont	1.9	0.927	up	0	0	4440	not DE
ENSG00000082213	C5orf22		600	550	947	1673	1442	1520		822.2	888.54	862.85	1219.2	1184.37	1227.09		OE_Vs_Cont	1.4	0.498	up	0	0	1670	not DE
ENSG00000082258	CCNT2		481	384	742	850	720	708		659.13	620.36	676.07	619.44	591.36	571.57		OE_Vs_Cont	-1.1	-0.138	down	0.048	0.0762	850	not DE
ENSG00000082269	FAM135A		256	225	344	642	576	599		350.81	363.49	313.43	467.86	473.09	483.57		OE_Vs_Cont	1.4	0.483	up	3.01e-08	8.96e-08	642	not DE
ENSG00000082397	EPB41L3		8	8	14	9	4	4		10.96	12.92	12.76	6.56	3.29	3.23		OE_Vs_Cont	-2.8	-1.47	down	0.0157	0.0274	14	not DE
ENSG00000082438	COBLL1		82	69	118	346	317	276		112.37	111.47	107.51	252.15	260.36	222.81		OE_Vs_Cont	2.2	1.15	up	0	0	346	DE
ENSG00000082458	DLG3		1530	1368	2256	2295	2045	2146		2096.61	2210.03	2055.54	1672.48	1679.64	1732.46		OE_Vs_Cont	-1.2	-0.319	down	0	0	2300	not DE
ENSG00000082497	SERTAD4		267	196	396	330	292	279		365.88	316.64	360.81	240.49	239.83	225.24		OE_Vs_Cont	-1.5	-0.571	down	1.56e-08	4.71e-08	396	not DE
ENSG00000082512	TRAF5		61	39	70	185	193	154		83.59	63.01	63.78	134.82	158.52	124.32		OE_Vs_Cont	2	0.995	up	3.81e-08	1.13e-07	193	not DE
ENSG00000082515	MRPL22		757	610	1166	1958	1731	1818		1037.34	985.47	1062.39	1426.89	1421.74	1467.67		OE_Vs_Cont	1.4	0.479	up	0	0	1960	not DE
ENSG00000082516	GEMIN5		462	364	653	2281	2005	1962		633.09	588.05	594.98	1662.28	1646.78	1583.92		OE_Vs_Cont	2.7	1.43	up	0	0	2280	DE
ENSG00000082641	NFE2L1		7968	6754	11927	13243	11804	11958		10918.8	10911.2	10867.2	9650.82	9695.08	9653.67		OE_Vs_Cont	-1.1	-0.173	down	0	0	13200	not DE
ENSG00000082684	SEMA5B		64	61	85	76	67	74		87.7	98.55	77.45	55.38	55.03	59.74		OE_Vs_Cont	-1.5	-0.616	down	0.00206	0.0041	85	not DE
ENSG00000082701	GSK3B		2530	2132	3943	2776	2505	2515		3466.95	3444.29	3592.64	2023.01	2057.45	2030.36		OE_Vs_Cont	-1.7	-0.784	down	0	0	3940	not DE
ENSG00000082781	ITGB5		3371	2864	5121	7627	6872	6817		4619.4	4626.86	4665.97	5558.17	5644.24	5503.35		OE_Vs_Cont	1.2	0.263	up	0	0	7630	not DE
ENSG00000082805	ERC1		990	866	1510	1468	1299	1304		1356.63	1399.04	1375.83	1069.8	1066.92	1052.72		OE_Vs_Cont	-1.3	-0.373	down	0	0	1510	not DE
ENSG00000082898	XPO1		5646	4396	8663	14775	12751	12918		7736.91	7101.84	7893.24	10767.3	10472.9	10428.7		OE_Vs_Cont	1.4	0.477	up	0	0	14800	not DE
ENSG00000082996	RNF13		747	631	1229	1322	1171	1122		1023.64	1019.39	1119.8	963.41	961.79	905.79		OE_Vs_Cont	-1.1	-0.166	down	0.00386	0.00741	1320	not DE
ENSG00000083093	PALB2		434	348	671	1063	957	1021		594.73	562.2	611.38	774.66	786.02	824.25		OE_Vs_Cont	1.3	0.425	up	3e-10	9e-10	1060	not DE
ENSG00000083097	DOPEY1		122	126	252	228	194	194		167.18	203.56	229.61	166.15	159.34	156.62		OE_Vs_Cont	-1.3	-0.328	down	0.0133	0.0235	252	not DE
ENSG00000083099	LYRM2		514	461	865	738	638	628		704.35	744.76	788.14	537.82	524.01	506.98		OE_Vs_Cont	-1.4	-0.517	down	0	0	865	not DE
ENSG00000083123	BCKDHB		382	332	616	549	462	494		523.47	536.35	561.26	400.08	379.46	398.81		OE_Vs_Cont	-1.4	-0.464	down	4.8e-09	1.49e-08	616	not DE
ENSG00000083168	KAT6A		760	726	1213	1548	1445	1358		1041.45	1172.87	1105.22	1128.1	1186.83	1096.31		OE_Vs_Cont	1	0.0414	up	0.455	0.543	1550	not DE
ENSG00000083223	ZCCHC6		1244	1128	1902	1564	1366	1393		1704.7	1822.31	1733	1139.76	1121.95	1124.57		OE_Vs_Cont	-1.6	-0.633	down	0	0	1900	not DE
ENSG00000083290	ULK2		61	50	80	143	115	131		83.59	80.78	72.89	104.21	94.45	105.76		OE_Vs_Cont	1.3	0.37	up	0.0396	0.0641	143	not DE
ENSG00000083307	GRHL2		1470	1268	2242	2533	2179	2320		2014.39	2048.48	2042.78	1845.92	1789.7	1872.93		OE_Vs_Cont	-1.1	-0.148	down	0.000269	0.000588	2530	not DE
ENSG00000083312	TNPO1		3036	2531	4701	7413	6523	6375		4160.34	4088.89	4283.29	5402.22	5357.59	5146.53		OE_Vs_Cont	1.3	0.341	up	0	0	7410	not DE
ENSG00000083444	PLOD1		1167	1090	1745	2889	2548	2633		1599.18	1760.92	1589.95	2105.36	2092.77	2125.62		OE_Vs_Cont	1.3	0.359	up	0	0	2890	not DE
ENSG00000083454	P2RX5		333	287	476	997	924	995		456.32	463.65	433.7	726.56	758.92	803.26		OE_Vs_Cont	1.7	0.763	up	0	0	997	not DE
ENSG00000083457	ITGAE		250	243	398	646	569	582		342.58	392.57	362.64	470.77	467.34	469.85		OE_Vs_Cont	1.3	0.363	up	1.85e-05	4.49e-05	646	not DE
ENSG00000083520	DIS3		1566	1411	2426	2802	2391	2482		2145.95	2279.5	2210.43	2041.95	1963.82	2003.71		OE_Vs_Cont	-1.1	-0.141	down	0.000386	0.000831	2800	not DE
ENSG00000083535	PIBF1		240	191	380	467	383	410		328.88	308.56	346.23	340.33	314.57	330.99		OE_Vs_Cont	-1	-0.00414	down	0.965	0.975	467	not DE
ENSG00000083544	TDRD3		244	198	374	521	494	460		334.36	319.87	340.77	379.68	405.74	371.36		OE_Vs_Cont	1.2	0.212	up	0.0196	0.0336	521	not DE
ENSG00000083635	NUFIP1		224	206	329	946	809	770		306.96	332.8	299.77	689.4	664.46	621.62		OE_Vs_Cont	2.1	1.08	up	0	0	946	DE
ENSG00000083642	PDS5B		958	864	1422	2699	2358	2381		1312.78	1395.81	1295.65	1966.89	1936.72	1922.18		OE_Vs_Cont	1.5	0.546	up	0	0	2700	not DE
ENSG00000083720	OXCT1		53	41	72	71	62	58		72.63	66.24	65.6	51.74	50.92	46.82		OE_Vs_Cont	-1.4	-0.448	down	0.0396	0.0641	72	not DE
ENSG00000083750	RRAGB		116	115	186	156	189	185		158.96	185.79	169.47	113.68	155.23	149.35		OE_Vs_Cont	-1.2	-0.298	down	0.0405	0.0653	189	not DE
ENSG00000083799	CYLD		610	509	932	691	634	637		835.9	822.3	849.19	503.57	520.73	514.25		OE_Vs_Cont	-1.6	-0.707	down	0	0	932	not DE
ENSG00000083807	SLC27A5		88	93	191	214	186	193		120.59	150.24	174.03	155.95	152.77	155.81		OE_Vs_Cont	1	0.0462	up	0.75	0.809	214	not DE
ENSG00000083812	ZNF324		119	97	164	162	136	133		163.07	156.71	149.43	118.06	111.7	107.37		OE_Vs_Cont	-1.4	-0.471	down	0.00118	0.00242	164	not DE
ENSG00000083814	ZNF671		78	63	102	95	90	86		106.89	101.78	92.94	69.23	73.92	69.43		OE_Vs_Cont	-1.4	-0.497	down	0.00622	0.0116	102	not DE
ENSG00000083817	ZNF416		148	107	192	237	221	200		202.81	172.86	174.94	172.71	181.52	161.46		OE_Vs_Cont	-1.1	-0.0922	down	0.474	0.563	237	not DE
ENSG00000083828	ZNF586		177	139	250	354	284	304		242.55	224.56	227.79	257.98	233.26	245.42		OE_Vs_Cont	1.1	0.0859	up	0.437	0.526	354	not DE
ENSG00000083838	ZNF446		95	69	121	75	66	69		130.18	111.47	110.25	54.66	54.21	55.7		OE_Vs_Cont	-2.1	-1.09	down	3.6e-09	1.11e-08	121	DE
ENSG00000083844	ZNF264		335	231	458	548	466	469		459.06	373.19	417.3	399.35	382.74	378.62		OE_Vs_Cont	-1.1	-0.11	down	0.213	0.285	548	not DE
ENSG00000083845	RPS5		10438	8841	16016	20012	17997	18577		14303.6	14282.8	14592.9	14583.7	14781.6	14997.2		OE_Vs_Cont	1	0.038	up	0.0601	0.0933	20000	not DE
ENSG00000083857	FAT1		1447	1181	2000	3583	3204	3185		1982.88	1907.93	1822.29	2611.11	2631.57	2571.25		OE_Vs_Cont	1.4	0.456	up	0	0	3580	not DE
ENSG00000083896	YTHDC1		1597	1456	2483	2693	2283	2334		2188.43	2352.2	2262.37	1962.52	1875.12	1884.23		OE_Vs_Cont	-1.2	-0.248	down	1.2e-09	4e-09	2690	not DE
ENSG00000083937	CHMP2B		2642	2238	3881	3230	2801	2921		3620.43	3615.54	3536.15	2353.86	2300.57	2358.12		OE_Vs_Cont	-1.5	-0.618	down	0	0	3880	not DE
ENSG00000084070	SMAP2		634	546	911	1250	1112	1085		868.79	882.08	830.05	910.94	913.33	875.92		OE_Vs_Cont	1	0.07	up	0.234	0.31	1250	not DE
ENSG00000084072	PPIE		729	611	1131	2104	1786	1847		998.97	987.08	1030.5	1533.29	1466.91	1491.08		OE_Vs_Cont	1.5	0.571	up	0	0	2100	not DE
ENSG00000084073	ZMPSTE24		1662	1417	2562	3597	3057	3113		2277.5	2289.19	2334.35	2621.31	2510.83	2513.12		OE_Vs_Cont	1.1	0.147	up	9.54e-05	0.000218	3600	not DE
ENSG00000084090	STARD7		3280	2728	4855	8662	7702	7831		4494.7	4407.14	4423.6	6312.42	6325.95	6321.95		OE_Vs_Cont	1.4	0.509	up	0	0	8660	not DE
ENSG00000084092	NOA1		692	544	952	1088	995	982		948.27	878.84	867.41	792.88	817.23	792.77		OE_Vs_Cont	-1.1	-0.163	down	0.0068	0.0126	1090	not DE
ENSG00000084093	REST		291	207	345	390	410	358		398.77	334.41	314.34	284.21	336.75	289.01		OE_Vs_Cont	-1.1	-0.198	down	0.0587	0.0915	410	not DE
ENSG00000084110	HAL		21	21	31	104	116	99		28.78	33.93	28.25	75.79	95.28	79.92		OE_Vs_Cont	2.8	1.48	up	2.9e-09	9.1e-09	116	DE
ENSG00000084112	SSH1		1144	902	1552	2159	2049	1959		1567.66	1457.2	1414.09	1573.37	1682.92	1581.5		OE_Vs_Cont	1.1	0.127	up	0.00942	0.0171	2160	not DE
ENSG00000084207	GSTP1		14746	12600	21208	27228	24837	26400		20207	20355.6	19323.5	19842.4	20399.6	21312.7		OE_Vs_Cont	1	0.0405	up	0.112	0.163	27200	not DE
ENSG00000084234	APLP2		36031	30721	54792	64034	56351	56532		49374.6	49630.5	49923.4	46664.7	46283.3	45638.2		OE_Vs_Cont	-1.1	-0.104	down	0	1e-10	64000	not DE
ENSG00000084444	FAM234B		196	175	301	699	563	585		268.59	282.72	274.25	509.4	462.41	472.27		OE_Vs_Cont	1.8	0.81	up	0	0	699	not DE
ENSG00000084453	SLCO1A2		6	2	2	3	0	2		8.22	3.23	1.82	2.19	0	1.61		OE_Vs_Cont	-3.3	-1.74	down	0.115	0.167	6	not DE
ENSG00000084463	WBP11		2374	2086	3499	6749	5946	5981		3253.18	3369.98	3188.09	4918.33	4883.68	4828.45		OE_Vs_Cont	1.5	0.58	up	0	0	6750	not DE
ENSG00000084623	EIF3I		6688	5616	9888	15880	13903	14471		9164.8	9072.77	9009.39	11572.5	11419.1	11682.4		OE_Vs_Cont	1.3	0.348	up	0	0	15900	not DE
ENSG00000084636	COL16A1		239	191	358	351	294	280		327.51	308.56	326.19	255.79	241.47	226.04		OE_Vs_Cont	-1.3	-0.414	down	5.04e-05	0.000118	358	not DE
ENSG00000084652	TXLNA		1974	1660	3055	3838	3254	3262		2705.04	2681.77	2783.54	2796.94	2672.64	2633.41		OE_Vs_Cont	-1	-0.0137	down	0.709	0.776	3840	not DE
ENSG00000084676	NCOA1		654	565	917	1271	1020	1142		896.2	912.77	835.52	926.24	837.77	921.93		OE_Vs_Cont	1	0.0294	up	0.635	0.713	1270	not DE
ENSG00000084693	AGBL5		1125	919	1665	2685	2501	2467		1541.63	1484.66	1517.05	1956.69	2054.17	1991.61		OE_Vs_Cont	1.3	0.4	up	0	0	2680	not DE
ENSG00000084710	EFR3B		2	0	1	5	14	2		2.74	0	0.91	3.64	11.5	1.61		OE_Vs_Cont	4.5	2.18	up	0.0626	0.0968	14	not DE
ENSG00000084731	KIF3C		2366	1963	3420	3564	3263	3151		3242.21	3171.27	3116.11	2597.26	2680.03	2543.8		OE_Vs_Cont	-1.2	-0.284	down	0	0	3560	not DE
ENSG00000084733	RAB10		4468	3823	6857	11377	10096	10241		6122.66	6176.14	6247.71	8290.98	8292.24	8267.54		OE_Vs_Cont	1.3	0.421	up	0	0	11400	not DE
ENSG00000084734	GCKR		67	53	121	94	65	86		91.81	85.62	110.25	68.5	53.39	69.43		OE_Vs_Cont	-1.5	-0.604	down	0.00195	0.0039	121	not DE
ENSG00000084754	HADHA		5712	4957	8791	6721	5798	6063		7827.36	8008.14	8009.86	4897.92	4762.12	4894.65		OE_Vs_Cont	-1.6	-0.712	down	0	0	8790	not DE
ENSG00000084764	MAPRE3		782	645	1222	1936	1647	1674		1071.6	1042.01	1113.42	1410.86	1352.75	1351.42		OE_Vs_Cont	1.3	0.346	up	0	1e-10	1940	not DE
ENSG00000084774	CAD		1117	928	1607	5311	4554	4568		1530.66	1499.2	1464.21	3870.39	3740.38	3687.74		OE_Vs_Cont	2.5	1.33	up	0	0	5310	DE
ENSG00000085063	CD59		3173	2699	4913	7005	6150	6267		4348.07	4360.29	4476.45	5104.89	5051.23	5059.34		OE_Vs_Cont	1.2	0.205	up	0	0	7000	not DE
ENSG00000085117	CD82		112	73	159	505	434	426		153.48	117.93	144.87	368.02	356.46	343.91		OE_Vs_Cont	2.5	1.35	up	0	0	505	DE
ENSG00000085185	BCORL1		386	370	600	910	767	815		528.95	597.74	546.69	663.16	629.97	657.95		OE_Vs_Cont	1.2	0.227	up	0.00151	0.00306	910	not DE
ENSG00000085224	ATRX		1410	1200	2194	2402	2074	2067		1932.17	1938.63	1999.05	1750.46	1703.46	1668.69		OE_Vs_Cont	-1.1	-0.198	down	2.46e-06	6.43e-06	2400	not DE
ENSG00000085231	AK6		268	249	412	726	618	643		367.25	402.27	375.39	529.07	507.59	519.09		OE_Vs_Cont	1.4	0.447	up	4.55e-08	1.34e-07	726	not DE
ENSG00000085274	MYNN		234	208	400	551	542	517		320.66	336.03	364.46	401.54	445.17	417.37		OE_Vs_Cont	1.2	0.299	up	0.000958	0.00198	551	not DE
ENSG00000085276	MECOM		1024	805	1403	1416	1275	1283		1403.22	1300.5	1278.33	1031.91	1047.21	1035.76		OE_Vs_Cont	-1.3	-0.352	down	0	1e-10	1420	not DE
ENSG00000085365	SCAMP1		1402	1132	2232	2538	2369	2216		1921.21	1828.77	2033.67	1849.56	1945.75	1788.97		OE_Vs_Cont	-1	-0.0567	down	0.217	0.291	2540	not DE
ENSG00000085377	PREP		1770	1409	2484	3815	3298	3398		2425.49	2276.27	2263.28	2780.18	2708.78	2743.2		OE_Vs_Cont	1.2	0.243	up	1e-10	4e-10	3820	not DE
ENSG00000085382	HACE1		243	185	371	465	404	447		332.99	298.87	338.03	338.87	331.82	360.86		OE_Vs_Cont	1.1	0.0808	up	0.393	0.482	465	not DE
ENSG00000085415	SEH1L		1127	863	1646	3029	2603	2808		1544.37	1394.2	1499.74	2207.38	2137.95	2266.89		OE_Vs_Cont	1.5	0.572	up	0	0	3030	not DE
ENSG00000085433	WDR47		272	235	389	503	446	492		372.73	379.65	354.43	366.56	366.32	397.19		OE_Vs_Cont	1	0.0349	up	0.695	0.765	503	not DE
ENSG00000085449	WDFY1		1641	1432	2386	3671	3263	3182		2248.72	2313.43	2173.99	2675.24	2680.03	2568.82		OE_Vs_Cont	1.2	0.239	up	5e-10	1.6e-09	3670	not DE
ENSG00000085465	OVGP1		29	33	47	44	31	36		39.74	53.31	42.82	32.06	25.46	29.06		OE_Vs_Cont	-1.6	-0.635	down	0.0229	0.0388	47	not DE
ENSG00000085491	SLC25A24		2595	2141	4014	5247	4776	4585		3556.02	3458.83	3657.33	3823.75	3922.71	3701.46		OE_Vs_Cont	1.1	0.0981	up	0.00323	0.00626	5250	not DE
ENSG00000085511	MAP3K4		427	346	609	1419	1250	1221		585.13	558.97	554.89	1034.09	1026.67	985.71		OE_Vs_Cont	1.8	0.845	up	0	0	1420	not DE
ENSG00000085514	PILRA		10	3	12	3	10	4		13.7	4.85	10.93	2.19	8.21	3.23		OE_Vs_Cont	-2.2	-1.16	down	0.0858	0.129	12	not DE
ENSG00000085552	IGSF9		977	810	1372	2487	2299	2261		1338.82	1308.57	1250.09	1812.4	1888.26	1825.3		OE_Vs_Cont	1.4	0.508	up	0	0	2490	not DE
ENSG00000085644	ZNF213		358	293	438	647	615	595		490.58	473.35	399.08	471.5	505.12	480.34		OE_Vs_Cont	1.1	0.109	up	0.202	0.273	647	not DE
ENSG00000085662	AKR1B1		48184	40814	73596	153018	135828	138431		66028.2	65935.9	67056.5	111512	111561	111755		OE_Vs_Cont	1.7	0.75	up	0	0	153000	not DE
ENSG00000085719	CPNE3		2815	2375	4178	5243	4697	4686		3857.49	3836.87	3806.76	3820.83	3857.83	3783		OE_Vs_Cont	-1	-0.00433	down	0.886	0.916	5240	not DE
ENSG00000085721	RRN3		840	750	1303	2526	2206	2316		1151.08	1211.64	1187.22	1840.82	1811.87	1869.7		OE_Vs_Cont	1.6	0.638	up	0	0	2530	not DE
ENSG00000085733	CTTN		9879	8545	14857	14499	13123	12791		13537.5	13804.6	13536.9	10566.1	10778.4	10326.1		OE_Vs_Cont	-1.3	-0.368	down	0	0	14900	not DE
ENSG00000085741	WNT11		22	11	24	69	47	55		30.15	17.77	21.87	50.28	38.6	44.4		OE_Vs_Cont	1.9	0.933	up	0.00245	0.00483	69	not DE
ENSG00000085760	MTIF2		1548	1244	2300	4404	3894	3959		2121.28	2009.71	2095.63	3209.41	3198.29	3196.09		OE_Vs_Cont	1.5	0.623	up	0	0	4400	not DE
ENSG00000085788	DDHD2		496	440	710	1075	927	856		679.69	710.83	646.91	783.41	761.38	691.05		OE_Vs_Cont	1.1	0.141	up	0.0406	0.0654	1080	not DE
ENSG00000085831	TTC39A		177	168	307	644	581	553		242.55	271.41	279.72	469.31	477.2	446.44		OE_Vs_Cont	1.7	0.806	up	0	0	644	not DE
ENSG00000085832	EPS15		1308	1129	2060	2371	1939	2075		1792.4	1823.92	1876.96	1727.86	1592.58	1675.14		OE_Vs_Cont	-1.1	-0.139	down	0.00192	0.00384	2370	not DE
ENSG00000085840	ORC1		442	399	737	1999	1767	1753		605.69	644.59	671.51	1456.77	1451.31	1415.19		OE_Vs_Cont	2.2	1.16	up	0	0	2000	DE
ENSG00000085871	MGST2		376	368	646	712	614	613		515.25	594.51	588.6	518.87	504.3	494.87		OE_Vs_Cont	-1.1	-0.163	down	0.0323	0.053	712	not DE
ENSG00000085872	CHERP		1663	1426	2308	3830	3575	3542		2278.87	2303.73	2102.92	2791.11	2936.29	2859.45		OE_Vs_Cont	1.3	0.367	up	0	0	3830	not DE
ENSG00000085978	ATG16L1		3887	3216	5384	4875	4376	4510		5326.49	5195.52	4905.6	3552.65	3594.18	3640.92		OE_Vs_Cont	-1.4	-0.513	down	0	0	5380	not DE
ENSG00000085982	USP40		1863	1652	2916	3123	2796	2789		2552.93	2668.84	2656.89	2275.88	2296.46	2251.56		OE_Vs_Cont	-1.2	-0.208	down	1.58e-08	4.77e-08	3120	not DE
ENSG00000085998	POMGNT1		781	662	1167	2144	1935	1955		1070.23	1069.48	1063.3	1562.44	1589.29	1578.27		OE_Vs_Cont	1.5	0.563	up	0	0	2140	not DE
ENSG00000085999	RAD54L		262	197	380	1553	1322	1375		359.03	318.26	346.23	1131.75	1085.81	1110.04		OE_Vs_Cont	3.2	1.7	up	0	0	1550	DE
ENSG00000086015	MAST2		1173	1046	1870	2997	2632	2603		1607.4	1689.84	1703.84	2184.06	2161.76	2101.4		OE_Vs_Cont	1.3	0.365	up	0	0	3000	not DE
ENSG00000086061	DNAJA1		2834	2417	4469	8540	7346	7568		3883.53	3904.72	4071.9	6223.52	6033.56	6109.63		OE_Vs_Cont	1.5	0.628	up	0	0	8540	not DE
ENSG00000086062	B4GALT1		5897	5146	9128	8010	7138	7156		8080.87	8313.48	8316.92	5837.28	5862.72	5777.03		OE_Vs_Cont	-1.4	-0.5	down	0	0	9130	not DE
ENSG00000086065	CHMP5		901	783	1368	1581	1400	1425		1234.67	1264.95	1246.44	1152.15	1149.87	1150.4		OE_Vs_Cont	-1.1	-0.117	down	0.0188	0.0324	1580	not DE
ENSG00000086102	NFX1		524	452	729	1307	1233	1168		718.06	730.22	664.22	952.47	1012.71	942.92		OE_Vs_Cont	1.4	0.468	up	0	0	1310	not DE
ENSG00000086189	DIMT1		853	715	1268	2556	2256	2296		1168.9	1155.1	1155.33	1862.68	1852.94	1853.56		OE_Vs_Cont	1.6	0.679	up	0	0	2560	not DE
ENSG00000086200	IPO11		505	393	762	1788	1623	1632		692.02	634.9	694.29	1303	1333.03	1317.51		OE_Vs_Cont	1.9	0.961	up	0	0	1790	not DE
ENSG00000086232	EIF2AK1		5079	4316	7762	9935	8589	8888		6959.93	6972.59	7072.3	7240.12	7054.48	7175.27		OE_Vs_Cont	1	0.0309	up	0.203	0.274	9940	not DE
ENSG00000086289	EPDR1		232	218	349	1386	1188	1136		317.92	352.18	317.99	1010.05	975.75	917.09		OE_Vs_Cont	2.9	1.56	up	0	0	1390	DE
ENSG00000086300	SNX10		409	289	525	788	613	691		560.47	466.89	478.35	574.25	503.48	557.84		OE_Vs_Cont	1.1	0.122	up	0.137	0.196	788	not DE
ENSG00000086475	SEPHS1		707	591	1152	2592	2078	2182		968.83	954.77	1049.64	1888.92	1706.74	1761.53		OE_Vs_Cont	1.8	0.843	up	0	0	2590	not DE
ENSG00000086504	MRPL28		1557	1394	2352	3610	3291	3399		2133.61	2252.04	2143.01	2630.78	2703.03	2744.01		OE_Vs_Cont	1.2	0.31	up	0	0	3610	not DE
ENSG00000086544	ITPKC		487	441	810	820	775	718		667.35	712.45	738.03	597.57	636.54	579.64		OE_Vs_Cont	-1.2	-0.228	down	0.00103	0.00212	820	not DE
ENSG00000086548	CEACAM6		73578	61958	108828	114383	100976	102192		100827	100095	99157.9	83356.5	82935.5	82499.4		OE_Vs_Cont	-1.2	-0.27	down	0	0	114000	not DE
ENSG00000086570	FAT2		0	6	2	3	2	9		0	9.69	1.82	2.19	1.64	7.27		OE_Vs_Cont	1	0.0481	up	0.961	0.972	9	not DE
ENSG00000086589	RBM22		1212	958	1736	2368	2147	2037		1660.85	1547.67	1581.75	1725.68	1763.41	1644.47		OE_Vs_Cont	1.1	0.0996	up	0.0295	0.0489	2370	not DE
ENSG00000086598	TMED2		7326	6145	10856	14222	12282	12684		10039.1	9927.38	9891.37	10364.3	10087.7	10239.8		OE_Vs_Cont	1	0.0403	up	0.0646	0.0996	14200	not DE
ENSG00000086666	ZFAND6		2353	2095	3688	4094	3587	3625		3224.4	3384.52	3360.3	2983.5	2946.14	2926.46		OE_Vs_Cont	-1.1	-0.171	down	3.08e-07	8.6e-07	4090	not DE
ENSG00000086712	TXLNG		969	833	1523	3469	3078	3069		1327.85	1345.73	1387.67	2528.03	2528.08	2477.6		OE_Vs_Cont	1.9	0.888	up	0	0	3470	not DE
ENSG00000086730	LAT2		24	28	62	35	29	40		32.89	45.23	56.49	25.51	23.82	32.29		OE_Vs_Cont	-1.7	-0.745	down	0.0109	0.0197	62	not DE
ENSG00000086758	HUWE1		4030	3362	6052	6696	5690	5677		5522.45	5431.39	5514.24	4879.7	4673.42	4583.03		OE_Vs_Cont	-1.2	-0.22	down	0	0	6700	not DE
ENSG00000086827	ZW10		868	741	1364	2411	2106	2223		1189.45	1197.1	1242.8	1757.01	1729.74	1794.62		OE_Vs_Cont	1.5	0.538	up	0	0	2410	not DE
ENSG00000086848	ALG9		246	218	392	545	477	514		337.1	352.18	357.17	397.17	391.78	414.95		OE_Vs_Cont	1.1	0.2	up	0.0237	0.0399	545	not DE
ENSG00000087008	ACOX3		163	137	231	497	441	417		223.36	221.33	210.47	362.19	362.21	336.64		OE_Vs_Cont	1.6	0.701	up	0	0	497	not DE
ENSG00000087053	MTMR2		2550	2049	3685	6305	5744	5726		3494.35	3310.2	3357.56	4594.76	4717.77	4622.59		OE_Vs_Cont	1.4	0.455	up	0	0	6300	not DE
ENSG00000087074	PPP1R15A		2714	2304	3721	3347	2897	2821		3719.09	3722.16	3390.37	2439.12	2379.42	2277.39		OE_Vs_Cont	-1.5	-0.605	down	0	0	3720	not DE
ENSG00000087076	HSD17B14		261	251	401	292	273	293		357.66	405.5	365.37	212.79	224.23	236.54		OE_Vs_Cont	-1.7	-0.74	down	0	0	401	not DE
ENSG00000087077	TRIP6		1274	1055	1891	2265	2139	2149		1745.81	1704.38	1722.97	1650.62	1756.84	1734.88		OE_Vs_Cont	-1	-0.00973	down	0.824	0.867	2260	not DE
ENSG00000087086	FTL		54538	46195	77891	140297	125040	133767		74735.4	74629	70969.9	102241	102700	107990		OE_Vs_Cont	1.4	0.506	up	0	0	140000	not DE
ENSG00000087087	SRRT		2931	2509	4196	5146	4512	4642		4016.45	4053.35	3823.16	3750.14	3705.88	3747.48		OE_Vs_Cont	-1.1	-0.0825	down	0.00886	0.0162	5150	not DE
ENSG00000087088	BAX		1820	1541	2682	5206	4511	4759		2494.01	2489.52	2443.69	3793.87	3705.06	3841.93		OE_Vs_Cont	1.5	0.612	up	0	0	5210	not DE
ENSG00000087095	NLK		442	335	658	1031	979	863		605.69	541.2	599.53	751.34	804.09	696.7		OE_Vs_Cont	1.3	0.361	up	6.4e-07	1.75e-06	1030	not DE
ENSG00000087111	PIGS		1269	1130	1976	2729	2417	2514		1738.96	1825.54	1800.42	1988.76	1985.18	2029.55		OE_Vs_Cont	1.1	0.162	up	8.34e-05	0.000191	2730	not DE
ENSG00000087128	TMPRSS11E		3	3	7	8	9	5		4.11	4.85	6.38	5.83	7.39	4.04		OE_Vs_Cont	1.1	0.14	up	0.846	0.885	9	not DE
ENSG00000087152	ATXN7L3		2286	1834	3397	3652	3197	3126		3132.59	2962.87	3095.15	2661.39	2625.82	2523.61		OE_Vs_Cont	-1.2	-0.236	down	1e-10	2e-10	3650	not DE
ENSG00000087157	PGS1		326	253	466	757	620	630		446.73	408.73	424.59	551.66	509.23	508.6		OE_Vs_Cont	1.2	0.294	up	0.000259	0.000568	757	not DE
ENSG00000087191	PSMC5		1988	1713	3139	4672	4019	4089		2724.23	2767.39	2860.08	3404.72	3300.96	3301.04		OE_Vs_Cont	1.2	0.258	up	0	0	4670	not DE
ENSG00000087206	UIMC1		358	314	582	1019	902	911		490.58	507.27	530.29	742.6	740.85	735.45		OE_Vs_Cont	1.4	0.533	up	0	0	1020	not DE
ENSG00000087245	MMP2		9	7	9	7	10	6		12.33	11.31	8.2	5.1	8.21	4.84		OE_Vs_Cont	-1.7	-0.791	down	0.18	0.246	10	not DE
ENSG00000087253	LPCAT2		1487	1317	2255	2520	2171	2315		2037.69	2127.64	2054.63	1836.45	1783.13	1868.9		OE_Vs_Cont	-1.1	-0.179	down	1.33e-05	3.29e-05	2520	not DE
ENSG00000087258	GNAO1		818	756	1215	1761	1513	1579		1120.93	1221.33	1107.04	1283.33	1242.69	1274.72		OE_Vs_Cont	1.1	0.146	up	0.00488	0.00922	1760	not DE
ENSG00000087263	OGFOD1		738	667	1099	2033	1789	1796		1011.31	1077.55	1001.35	1481.55	1469.38	1449.91		OE_Vs_Cont	1.4	0.515	up	0	0	2030	not DE
ENSG00000087266	SH3BP2		636	548	921	721	596	647		871.53	885.31	839.16	525.43	489.52	522.32		OE_Vs_Cont	-1.7	-0.752	down	0	0	921	not DE
ENSG00000087269	NOP14		1023	749	1422	2582	2237	2143		1401.85	1210.03	1295.65	1881.63	1837.33	1730.04		OE_Vs_Cont	1.4	0.478	up	0	0	2580	not DE
ENSG00000087274	ADD1		2355	1912	3376	3526	3151	3088		3227.14	3088.88	3076.02	2569.57	2588.04	2492.94		OE_Vs_Cont	-1.2	-0.295	down	0	0	3530	not DE
ENSG00000087299	L2HGDH		315	278	524	943	899	855		431.66	449.12	477.44	687.21	738.38	690.24		OE_Vs_Cont	1.5	0.632	up	0	0	943	not DE
ENSG00000087301	TXNDC16		115	124	191	176	141	153		157.59	200.32	174.03	128.26	115.81	123.52		OE_Vs_Cont	-1.4	-0.525	down	0.000192	0.000427	191	not DE
ENSG00000087302	RTRAF		2467	2145	3705	6089	5450	5730		3380.62	3465.29	3375.79	4437.35	4476.3	4625.82		OE_Vs_Cont	1.3	0.407	up	0	0	6090	not DE
ENSG00000087338	GMCL1		452	363	707	1103	923	927		619.39	586.43	644.18	803.81	758.1	748.37		OE_Vs_Cont	1.2	0.315	up	3.13e-06	8.1e-06	1100	not DE
ENSG00000087365	SF3B2		7424	6239	10887	15900	14003	13919		10173.4	10079.2	9919.62	11587.1	11501.2	11236.8		OE_Vs_Cont	1.1	0.187	up	0	0	15900	not DE
ENSG00000087448	KLHL42		488	445	740	928	852	844		668.72	718.91	674.25	676.28	699.78	681.36		OE_Vs_Cont	1	0.000401	up	0.995	0.997	928	not DE
ENSG00000087460	GNAS		23894	20431	35973	46184	41434	42136		32742.8	33006.7	32776.6	33656.5	34031.3	34016.3		OE_Vs_Cont	1	0.0459	up	0.00363	0.00699	46200	not DE
ENSG00000087470	DNM1L		1672	1455	2578	3570	3034	3087		2291.2	2350.58	2348.93	2601.63	2491.94	2492.13		OE_Vs_Cont	1.1	0.118	up	0.00169	0.0034	3570	not DE
ENSG00000087494	PTHLH		71	59	104	82	63	96		97.29	95.32	94.76	59.76	51.74	77.5		OE_Vs_Cont	-1.5	-0.604	down	0.00213	0.00423	104	not DE
ENSG00000087495	PHACTR3		15	7	16	1	1	3		20.56	11.31	14.58	0.73	0.82	2.42		OE_Vs_Cont	-12	-3.57	down	1.08e-05	2.69e-05	16	not DE
ENSG00000087502	ERGIC2		1618	1359	2503	3823	3512	3456		2217.2	2195.49	2280.59	2786.01	2884.54	2790.02		OE_Vs_Cont	1.3	0.335	up	0	0	3820	not DE
ENSG00000087510	TFAP2C		747	581	993	1354	1099	1145		1023.64	938.62	904.77	986.73	902.65	924.36		OE_Vs_Cont	-1	-0.022	down	0.717	0.782	1350	not DE
ENSG00000087586	AURKA		1344	1161	2100	6104	5448	5356		1841.73	1875.62	1913.4	4448.28	4474.65	4323.89		OE_Vs_Cont	2.3	1.23	up	0	0	6100	DE
ENSG00000087589	CASS4		1	0	3	2	6	4		1.37	0	2.73	1.46	4.93	3.23		OE_Vs_Cont	2.1	1.05	up	0.375	0.463	6	not DE
ENSG00000087842	PIR		1569	1320	2554	3991	3653	3714		2150.06	2132.49	2327.06	2908.44	3000.35	2998.31		OE_Vs_Cont	1.3	0.424	up	0	0	3990	not DE
ENSG00000087884	AAMDC		130	119	241	192	185	175		178.14	192.25	219.59	139.92	151.95	141.28		OE_Vs_Cont	-1.4	-0.459	down	0.000526	0.00112	241	not DE
ENSG00000087903	RFX2		128	137	222	304	302	296		175.4	221.33	202.27	221.54	248.04	238.96		OE_Vs_Cont	1.2	0.244	up	0.0403	0.065	304	not DE
ENSG00000087995	METTL2A		293	253	464	964	955	919		401.51	408.73	422.77	702.51	784.38	741.91		OE_Vs_Cont	1.8	0.849	up	0	0	964	not DE
ENSG00000088002	SULT2B1		516	421	747	1164	1018	1108		707.09	680.13	680.62	848.26	836.12	894.49		OE_Vs_Cont	1.2	0.319	up	4.46e-07	1.23e-06	1160	not DE
ENSG00000088035	ALG6		191	180	320	543	526	571		261.73	290.79	291.57	395.71	432.02	460.97		OE_Vs_Cont	1.5	0.607	up	3e-10	1e-09	571	not DE
ENSG00000088038	CNOT3		1798	1584	2632	3343	2994	3013		2463.86	2558.99	2398.13	2436.21	2459.09	2432.39		OE_Vs_Cont	-1	-0.0143	down	0.702	0.77	3340	not DE
ENSG00000088053	GP6		6	4	7	5	4	6		8.22	6.46	6.38	3.64	3.29	4.84		OE_Vs_Cont	-1.8	-0.835	down	0.245	0.323	7	not DE
ENSG00000088179	PTPN4		430	395	677	1331	1174	1173		589.24	638.13	616.84	969.96	964.25	946.96		OE_Vs_Cont	1.6	0.645	up	0	0	1330	not DE
ENSG00000088205	DDX18		2786	2376	4530	8005	7139	6952		3817.75	3838.48	4127.48	5833.64	5863.54	5612.34		OE_Vs_Cont	1.5	0.551	up	0	0	8000	not DE
ENSG00000088247	KHSRP		5390	4544	7551	11523	10074	10260		7386.11	7340.93	6880.05	8397.37	8274.17	8282.88		OE_Vs_Cont	1.2	0.211	up	0	0	11500	not DE
ENSG00000088256	GNA11		1165	1046	1773	2621	2217	2278		1596.44	1689.84	1615.46	1910.05	1820.91	1839.03		OE_Vs_Cont	1.1	0.187	up	1.81e-05	4.4e-05	2620	not DE
ENSG00000088280	ASAP3		68	78	145	343	287	297		93.18	126.01	132.12	249.96	235.72	239.77		OE_Vs_Cont	2	1.03	up	0	0	343	DE
ENSG00000088298	EDEM2		761	628	1160	1588	1336	1463		1042.83	1014.55	1056.93	1157.25	1097.31	1181.08		OE_Vs_Cont	1.1	0.139	up	0.00992	0.018	1590	not DE
ENSG00000088305	DNMT3B		221	157	304	591	522	533		302.84	253.64	276.99	430.69	428.74	430.29		OE_Vs_Cont	1.5	0.626	up	0	1e-10	591	not DE
ENSG00000088325	TPX2		2993	2484	4579	10278	8941	8904		4101.41	4012.96	4172.13	7490.08	7343.59	7188.19		OE_Vs_Cont	1.8	0.84	up	0	0	10300	not DE
ENSG00000088340	FER1L4		2335	1987	3470	2916	2587	2641		3199.73	3210.04	3161.67	2125.03	2124.8	2132.08		OE_Vs_Cont	-1.5	-0.584	down	0	0	3470	not DE
ENSG00000088356	PDRG1		329	338	574	961	814	835		450.84	546.05	523	700.33	668.57	674.09		OE_Vs_Cont	1.3	0.427	up	1.14e-08	3.49e-08	961	not DE
ENSG00000088367	EPB41L1		2211	1938	3301	4585	4068	4017		3029.81	3130.88	3007.69	3341.31	3341.21	3242.92		OE_Vs_Cont	1.1	0.117	up	0.000467	0.000997	4580	not DE
ENSG00000088386	SLC15A1		161	129	246	283	245	237		220.62	208.4	224.14	206.24	201.23	191.33		OE_Vs_Cont	-1.1	-0.13	down	0.267	0.348	283	not DE
ENSG00000088387	DOCK9		1841	1608	2806	2778	2495	2508		2522.79	2597.76	2556.67	2024.46	2049.24	2024.7		OE_Vs_Cont	-1.3	-0.332	down	0	0	2810	not DE
ENSG00000088448	ANKRD10		624	507	958	900	835	790		855.09	819.07	872.88	655.87	685.82	637.77		OE_Vs_Cont	-1.3	-0.368	down	6.7e-09	2.06e-08	958	not DE
ENSG00000088451	TGDS		246	174	351	435	382	416		337.1	281.1	319.81	317.01	313.75	335.84		OE_Vs_Cont	1	0.0366	up	0.708	0.775	435	not DE
ENSG00000088538	DOCK3		252	253	424	432	367	347		345.32	408.73	386.32	314.82	301.43	280.13		OE_Vs_Cont	-1.3	-0.345	down	0.000305	0.000663	432	not DE
ENSG00000088543	C3orf18		10	18	23	31	28	21		13.7	29.08	20.96	22.59	23	16.95		OE_Vs_Cont	-1	-0.00936	down	0.98	0.986	31	not DE
ENSG00000088682	COQ9		1010	825	1382	2782	2443	2522		1384.04	1332.81	1259.2	2027.38	2006.53	2036.01		OE_Vs_Cont	1.5	0.616	up	0	0	2780	not DE
ENSG00000088726	TMEM40		185	169	260	385	335	347		253.51	273.02	236.9	280.57	275.15	280.13		OE_Vs_Cont	1.1	0.142	up	0.177	0.243	385	not DE
ENSG00000088727	KIF9		133	97	177	245	238	212		182.25	156.71	161.27	178.54	195.48	171.15		OE_Vs_Cont	1.1	0.124	up	0.341	0.427	245	not DE
ENSG00000088766	CRLS1		752	645	1110	1720	1543	1593		1030.49	1042.01	1011.37	1253.45	1267.33	1286.03		OE_Vs_Cont	1.2	0.306	up	3.1e-09	9.8e-09	1720	not DE
ENSG00000088808	PPP1R13B		266	214	417	470	444	454		364.51	345.72	379.95	342.51	364.67	366.51		OE_Vs_Cont	-1	-0.0297	down	0.742	0.803	470	not DE
ENSG00000088812	ATRN		1953	1670	2819	3136	2784	2817		2676.26	2697.92	2568.51	2285.36	2286.61	2274.16		OE_Vs_Cont	-1.2	-0.211	down	9.8e-09	2.99e-08	3140	not DE
ENSG00000088826	SMOX		647	540	924	1609	1463	1407		886.61	872.38	841.9	1172.56	1201.62	1135.87		OE_Vs_Cont	1.4	0.436	up	0	0	1610	not DE
ENSG00000088832	FKBP1A		8846	7440	13684	14124	12211	12286		12122	12019.5	12468.1	10292.9	10029.4	9918.47		OE_Vs_Cont	-1.2	-0.277	down	0	0	14100	not DE
ENSG00000088833	NSFL1C		3258	2660	4743	6174	5494	5494		4464.55	4297.29	4321.55	4499.3	4512.44	4435.3		OE_Vs_Cont	1	0.0398	up	0.17	0.235	6170	not DE
ENSG00000088836	SLC4A11		100	106	163	202	213	214		137.03	171.25	148.52	147.21	174.95	172.76		OE_Vs_Cont	1.1	0.121	up	0.386	0.475	214	not DE
ENSG00000088854	C20orf194		38	24	39	26	23	25		52.07	38.77	35.53	18.95	18.89	20.18		OE_Vs_Cont	-2.2	-1.11	down	0.000372	0.000802	39	DE
ENSG00000088876	ZNF343		143	109	203	424	390	378		195.96	176.09	184.96	308.99	320.32	305.16		OE_Vs_Cont	1.7	0.744	up	0	1e-10	424	not DE
ENSG00000088888	MAVS		3916	3514	5993	5710	5052	5111		5366.23	5676.94	5460.48	4161.16	4149.4	4126.1		OE_Vs_Cont	-1.3	-0.407	down	0	0	5990	not DE
ENSG00000088899	LZTS3		184	157	251	207	197	179		252.14	253.64	228.7	150.85	161.8	144.51		OE_Vs_Cont	-1.6	-0.677	down	2.51e-08	7.51e-08	251	not DE
ENSG00000088930	XRN2		2717	2268	4059	5598	5047	4919		3723.2	3664	3698.33	4079.54	4145.3	3971.1		OE_Vs_Cont	1.1	0.137	up	8.59e-06	2.15e-05	5600	not DE
ENSG00000088970	KIZ		232	186	340	392	367	387		317.92	300.49	309.79	285.67	301.43	312.42		OE_Vs_Cont	-1	-0.0476	down	0.626	0.704	392	not DE
ENSG00000088986	DYNLL1		4140	3649	6518	9120	7836	8216		5673.19	5895.04	5938.83	6646.19	6436.01	6632.76		OE_Vs_Cont	1.1	0.171	up	3e-10	8e-10	9120	not DE
ENSG00000089006	SNX5		2227	1898	3409	5681	5150	5101		3051.74	3066.26	3106.09	4140.02	4229.9	4118.03		OE_Vs_Cont	1.4	0.436	up	0	0	5680	not DE
ENSG00000089009	RPL6		16820	14203	24678	31781	28335	28751		23049	22945.3	22485.2	23160.4	23272.6	23210.6		OE_Vs_Cont	1	0.0251	up	0.154	0.216	31800	not DE
ENSG00000089012	SIRPG		28	33	43	82	63	45		38.37	53.31	39.18	59.76	51.74	36.33		OE_Vs_Cont	1.1	0.199	up	0.451	0.539	82	not DE
ENSG00000089022	MAPKAPK5		555	458	843	1599	1358	1438		760.54	739.91	768.09	1165.27	1115.38	1160.9		OE_Vs_Cont	1.5	0.599	up	0	0	1600	not DE
ENSG00000089048	ESF1		393	357	642	1512	1340	1295		538.54	576.74	584.95	1101.87	1100.59	1045.45		OE_Vs_Cont	1.9	0.931	up	0	0	1510	not DE
ENSG00000089050	RBBP9		644	636	1005	1201	1023	1086		882.5	1027.47	915.7	875.23	840.23	876.73		OE_Vs_Cont	-1.1	-0.118	down	0.0529	0.0832	1200	not DE
ENSG00000089053	ANAPC5		2204	1809	3133	5001	4409	4630		3020.22	2922.48	2854.61	3644.47	3621.28	3737.79		OE_Vs_Cont	1.3	0.325	up	0	0	5000	not DE
ENSG00000089057	SLC23A2		1074	923	1695	2399	2149	2076		1471.74	1491.13	1544.39	1748.27	1765.06	1675.95		OE_Vs_Cont	1.1	0.2	up	9.34e-06	2.34e-05	2400	not DE
ENSG00000089060	SLC8B1		1670	1429	2355	2275	2056	2001		2288.46	2308.58	2145.74	1657.9	1688.67	1615.4		OE_Vs_Cont	-1.4	-0.438	down	0	0	2360	not DE
ENSG00000089063	TMEM230		2271	2024	3373	4764	4122	4379		3112.03	3269.82	3073.29	3471.76	3385.56	3535.16		OE_Vs_Cont	1.1	0.14	up	4.09e-05	9.64e-05	4760	not DE
ENSG00000089091	DZANK1		71	70	114	44	36	38		97.29	113.09	103.87	32.06	29.57	30.68		OE_Vs_Cont	-3.4	-1.76	down	0	0	114	DE
ENSG00000089094	KDM2B		507	443	770	1493	1312	1337		694.76	715.68	701.58	1088.02	1077.6	1079.36		OE_Vs_Cont	1.5	0.621	up	0	0	1490	not DE
ENSG00000089123	TASP1		241	195	348	464	474	430		330.25	315.03	317.08	338.14	389.31	347.14		OE_Vs_Cont	1.1	0.158	up	0.0967	0.143	474	not DE
ENSG00000089127	OAS1		44	39	80	380	329	343		60.29	63.01	72.89	276.92	270.22	276.9		OE_Vs_Cont	4.1	2.05	up	0	0	380	DE
ENSG00000089154	GCN1		3388	2859	5198	7621	6897	6749		4642.7	4618.78	4736.12	5553.8	5664.77	5448.46		OE_Vs_Cont	1.2	0.25	up	0	0	7620	not DE
ENSG00000089157	RPLP0		35223	29576	51996	53162	46965	49189		48267.3	47780.7	47375.8	38741.8	38574.2	39710.2		OE_Vs_Cont	-1.2	-0.293	down	0	0	53200	not DE
ENSG00000089159	PXN		4164	3494	6094	5359	4720	4807		5706.08	5644.63	5552.51	3905.37	3876.72	3880.68		OE_Vs_Cont	-1.4	-0.534	down	0	0	6090	not DE
ENSG00000089163	SIRT4		12	17	27	42	36	35		16.44	27.46	24.6	30.61	29.57	28.26		OE_Vs_Cont	1.3	0.369	up	0.27	0.351	42	not DE
ENSG00000089177	KIF16B		573	445	813	1001	874	830		785.2	718.91	740.76	729.48	717.85	670.06		OE_Vs_Cont	-1.1	-0.0843	down	0.199	0.27	1000	not DE
ENSG00000089195	TRMT6		476	450	785	1325	1154	1149		652.28	726.98	715.25	965.59	947.83	927.59		OE_Vs_Cont	1.4	0.439	up	0	0	1320	not DE
ENSG00000089220	PEBP1		2080	1805	3194	5714	5341	5312		2850.3	2916.02	2910.19	4164.07	4386.77	4288.37		OE_Vs_Cont	1.5	0.565	up	0	0	5710	not DE
ENSG00000089234	BRAP		616	538	964	1256	1087	1260		844.13	869.15	878.34	915.31	892.8	1017.2		OE_Vs_Cont	1.1	0.123	up	0.0479	0.076	1260	not DE
ENSG00000089248	ERP29		1790	1522	2644	3906	3179	3481		2452.9	2458.82	2409.06	2846.49	2611.04	2810.21		OE_Vs_Cont	1.1	0.177	up	6.18e-06	1.57e-05	3910	not DE
ENSG00000089280	FUS		4811	4158	7371	9658	8376	8819		6592.68	6717.34	6716.04	7038.26	6879.53	7119.56		OE_Vs_Cont	1.1	0.0709	up	0.00462	0.00877	9660	not DE
ENSG00000089289	IGBP1		1787	1528	2747	2625	2337	2420		2448.79	2468.52	2502.91	1912.97	1919.47	1953.66		OE_Vs_Cont	-1.3	-0.36	down	0	0	2750	not DE
ENSG00000089327	FXYD5		7588	6537	10920	10854	9497	10127		10398.1	10560.7	9949.69	7909.84	7800.25	8175.51		OE_Vs_Cont	-1.3	-0.37	down	0	0	10900	not DE
ENSG00000089335	ZNF302		296	237	453	530	489	477		405.62	382.88	412.75	386.24	401.63	385.08		OE_Vs_Cont	-1	-0.0398	down	0.642	0.718	530	not DE
ENSG00000089351	GRAMD1A		1012	817	1442	1737	1595	1647		1386.78	1319.88	1313.87	1265.84	1310.04	1329.62		OE_Vs_Cont	-1	-0.0411	down	0.402	0.491	1740	not DE
ENSG00000089356	FXYD3		2216	1902	3249	2327	2050	2295		3036.66	3072.72	2960.31	1695.8	1683.74	1852.75		OE_Vs_Cont	-1.7	-0.792	down	0	0	3250	not DE
ENSG00000089486	CDIP1		209	197	344	443	379	372		286.4	318.26	313.43	322.84	311.29	300.32		OE_Vs_Cont	1	0.0253	up	0.795	0.845	443	not DE
ENSG00000089505	CMTM1		23	20	38	41	38	41		31.52	32.31	34.62	29.88	31.21	33.1		OE_Vs_Cont	-1.1	-0.0716	down	0.808	0.855	41	not DE
ENSG00000089597	GANAB		14566	12139	21403	26545	23589	23942		19960.3	19610.8	19501.2	19344.6	19374.6	19328.3		OE_Vs_Cont	-1	-0.0249	down	0.166	0.231	26500	not DE
ENSG00000089639	GMIP		625	509	872	776	700	779		856.46	822.3	794.52	565.51	574.94	628.89		OE_Vs_Cont	-1.4	-0.481	down	0	0	872	not DE
ENSG00000089682	RBM41		474	439	746	908	756	770		649.54	709.21	679.71	661.7	620.93	621.62		OE_Vs_Cont	-1.1	-0.0956	down	0.16	0.224	908	not DE
ENSG00000089685	BIRC5		1049	972	1661	4581	4182	4200		1437.48	1570.29	1513.41	3338.4	3434.84	3390.65		OE_Vs_Cont	2.3	1.17	up	0	0	4580	DE
ENSG00000089692	LAG3		8	3	11	2	7	4		10.96	4.85	10.02	1.46	5.75	3.23		OE_Vs_Cont	-2.5	-1.35	down	0.061	0.0947	11	not DE
ENSG00000089693	MLF2		7466	6420	11284	13952	12438	13058		10230.9	10371.6	10281.3	10167.5	10215.8	10541.7		OE_Vs_Cont	1	0.00206	up	0.926	0.947	14000	not DE
ENSG00000089723	OTUB2		78	65	118	133	109	83		106.89	105.01	107.51	96.92	89.53	67.01		OE_Vs_Cont	-1.3	-0.332	down	0.0649	0.1	133	not DE
ENSG00000089737	DDX24		1356	1165	1941	4156	3733	3680		1858.17	1882.08	1768.53	3028.68	3066.06	2970.86		OE_Vs_Cont	1.7	0.724	up	0	0	4160	not DE
ENSG00000089775	ZBTB25		222	190	350	439	414	398		304.21	306.95	318.9	319.92	340.03	321.3		OE_Vs_Cont	1.1	0.0732	up	0.442	0.531	439	not DE
ENSG00000089818	NECAP1		728	576	1046	1127	1029	1033		997.6	930.54	953.06	821.3	845.16	833.94		OE_Vs_Cont	-1.2	-0.205	down	0.000388	0.000835	1130	not DE
ENSG00000089820	ARHGAP4		11	18	23	10	6	8		15.07	29.08	20.96	7.29	4.93	6.46		OE_Vs_Cont	-3.4	-1.78	down	0.00026	0.000569	23	not DE
ENSG00000089847	ANKRD24		44	50	61	44	43	25		60.29	80.78	55.58	32.06	35.32	20.18		OE_Vs_Cont	-2.2	-1.15	down	1.55e-05	3.79e-05	61	DE
ENSG00000089876	DHX32		1046	908	1638	2043	1798	1777		1433.37	1466.89	1492.45	1488.83	1476.77	1434.57		OE_Vs_Cont	1	0.000881	up	0.985	0.989	2040	not DE
ENSG00000089902	RCOR1		2662	2195	4056	4881	4433	4272		3647.83	3546.07	3695.6	3557.02	3641	3448.78		OE_Vs_Cont	-1	-0.0348	down	0.288	0.371	4880	not DE
ENSG00000089916	GPATCH2L		1096	917	1638	1539	1322	1365		1501.89	1481.43	1492.45	1121.54	1085.81	1101.96		OE_Vs_Cont	-1.4	-0.435	down	0	0	1640	not DE
ENSG00000090006	LTBP4		1486	1163	1998	1460	1293	1348		2036.32	1878.85	1820.46	1063.97	1061.99	1088.24		OE_Vs_Cont	-1.8	-0.833	down	0	0	2000	not DE
ENSG00000090013	BLVRB		1835	1602	2594	4123	3700	3943		2514.57	2588.07	2363.51	3004.63	3038.95	3183.18		OE_Vs_Cont	1.2	0.311	up	0	0	4120	not DE
ENSG00000090020	SLC9A1		1125	947	1505	1598	1473	1487		1541.63	1529.9	1371.27	1164.54	1209.83	1200.45		OE_Vs_Cont	-1.2	-0.307	down	3.6e-09	1.12e-08	1600	not DE
ENSG00000090054	SPTLC1		1826	1587	2835	3316	2945	2959		2502.23	2563.83	2583.09	2416.53	2418.84	2388.8		OE_Vs_Cont	-1.1	-0.0834	down	0.0212	0.0361	3320	not DE
ENSG00000090060	PAPOLA		3347	2906	5314	7967	7157	6988		4586.51	4694.71	4841.82	5805.94	5878.32	5641.4		OE_Vs_Cont	1.2	0.293	up	0	0	7970	not DE
ENSG00000090061	CCNK		348	355	578	737	589	624		476.88	573.51	526.64	537.09	483.77	503.75		OE_Vs_Cont	-1	-0.0443	down	0.579	0.663	737	not DE
ENSG00000090097	PCBP4		147	140	219	176	153	176		201.44	226.17	199.54	128.26	125.66	142.08		OE_Vs_Cont	-1.6	-0.656	down	5.6e-07	1.54e-06	219	not DE
ENSG00000090238	YPEL3		1512	1229	2228	536	510	553		2071.95	1985.48	2030.03	390.61	418.88	446.44		OE_Vs_Cont	-4.9	-2.28	down	0	0	2230	DE
ENSG00000090263	MRPS33		783	704	1245	1785	1527	1539		1072.97	1137.33	1134.37	1300.82	1254.18	1242.43		OE_Vs_Cont	1.1	0.183	up	0.000398	0.000856	1780	not DE
ENSG00000090266	NDUFB2		811	681	1319	1947	1787	1834		1111.34	1100.17	1201.8	1418.87	1467.73	1480.59		OE_Vs_Cont	1.3	0.348	up	0	0	1950	not DE
ENSG00000090273	NUDC		1956	1579	2892	6394	5475	5550		2680.38	2550.91	2635.03	4659.62	4496.83	4480.51		OE_Vs_Cont	1.7	0.793	up	0	0	6390	not DE
ENSG00000090316	MAEA		1302	1076	1854	2689	2417	2452		1784.18	1738.3	1689.26	1959.61	1985.18	1979.5		OE_Vs_Cont	1.1	0.188	up	7.1e-06	1.79e-05	2690	not DE
ENSG00000090339	ICAM1		2486	2217	3617	1102	973	1016		3406.65	3581.61	3295.61	803.08	799.16	820.22		OE_Vs_Cont	-4.2	-2.08	down	0	0	3620	DE
ENSG00000090372	STRN4		2851	2398	4138	6152	5388	5474		3906.83	3874.02	3770.31	4483.26	4425.37	4419.15		OE_Vs_Cont	1.2	0.209	up	0	0	6150	not DE
ENSG00000090382	LYZ		54	41	64	11	6	8		74	66.24	58.31	8.02	4.93	6.46		OE_Vs_Cont	-10	-3.34	down	0	0	64	DE
ENSG00000090432	MUL1		836	669	1133	1478	1248	1319		1145.6	1080.78	1032.33	1077.09	1025.03	1064.83		OE_Vs_Cont	-1	-0.0363	down	0.512	0.599	1480	not DE
ENSG00000090447	TFAP4		331	285	509	1272	1240	1330		453.58	460.42	463.77	926.97	1018.46	1073.71		OE_Vs_Cont	2.2	1.13	up	0	0	1330	DE
ENSG00000090470	PDCD7		329	248	516	826	741	782		450.84	400.65	470.15	601.95	608.61	631.31		OE_Vs_Cont	1.4	0.467	up	1.8e-09	5.6e-09	826	not DE
ENSG00000090487	SPG21		1277	1094	1902	4300	3735	3939		1749.92	1767.38	1733	3133.62	3067.7	3179.95		OE_Vs_Cont	1.8	0.839	up	0	0	4300	not DE
ENSG00000090520	DNAJB11		1681	1421	2585	3563	3140	3071		2303.53	2295.66	2355.31	2596.53	2579	2479.21		OE_Vs_Cont	1.1	0.137	up	0.000267	0.000585	3560	not DE
ENSG00000090530	P3H2		403	330	611	654	630	597		552.25	533.12	556.71	476.6	517.44	481.96		OE_Vs_Cont	-1.1	-0.157	down	0.0374	0.0607	654	not DE
ENSG00000090554	FLT3LG		10	13	20	27	22	24		13.7	21	18.22	19.68	18.07	19.38		OE_Vs_Cont	1.1	0.115	up	0.769	0.824	27	not DE
ENSG00000090565	RAB11FIP3		732	621	1047	1659	1468	1517		1003.09	1003.24	953.97	1208.99	1205.73	1224.67		OE_Vs_Cont	1.2	0.302	up	1.17e-08	3.57e-08	1660	not DE
ENSG00000090581	GNPTG		344	337	541	592	527	515		471.4	544.43	492.93	431.42	432.85	415.76		OE_Vs_Cont	-1.2	-0.232	down	0.00404	0.00772	592	not DE
ENSG00000090612	ZNF268		351	281	453	376	412	353		480.99	453.96	412.75	274.01	338.39	284.98		OE_Vs_Cont	-1.5	-0.582	down	2e-09	6.2e-09	453	not DE
ENSG00000090615	GOLGA3		1757	1420	2569	2011	1794	1834		2407.68	2294.04	2340.73	1465.51	1473.48	1480.59		OE_Vs_Cont	-1.6	-0.673	down	0	0	2570	not DE
ENSG00000090621	PABPC4		5308	4385	8330	13538	12113	12095		7273.74	7084.06	7589.83	9865.8	9948.88	9764.27		OE_Vs_Cont	1.3	0.427	up	0	0	13500	not DE
ENSG00000090661	CERS4		38	30	59	293	302	323		52.07	48.47	53.76	213.52	248.04	260.76		OE_Vs_Cont	4.7	2.22	up	0	0	323	DE
ENSG00000090674	MCOLN1		411	373	633	556	473	509		563.21	602.59	576.75	405.18	388.49	410.91		OE_Vs_Cont	-1.4	-0.53	down	0	0	633	not DE
ENSG00000090686	USP48		843	699	1308	1852	1649	1598		1155.19	1129.25	1191.78	1349.64	1354.39	1290.06		OE_Vs_Cont	1.1	0.197	up	0.000101	0.000229	1850	not DE
ENSG00000090776	EFNB1		1255	1006	1927	2612	2383	2358		1719.77	1625.22	1755.77	1903.49	1957.25	1903.61		OE_Vs_Cont	1.1	0.171	up	6.83e-05	0.000158	2610	not DE
ENSG00000090857	PDPR		1278	1082	1903	2487	2235	2176		1751.29	1747.99	1733.91	1812.4	1835.69	1756.68		OE_Vs_Cont	1	0.0473	up	0.265	0.345	2490	not DE
ENSG00000090861	AARS		5901	4949	8713	7277	6528	6533		8086.35	7995.22	7938.79	5303.11	5361.7	5274.08		OE_Vs_Cont	-1.5	-0.591	down	0	0	8710	not DE
ENSG00000090863	GLG1		4419	3802	6566	7638	6671	6793		6055.51	6142.22	5982.57	5566.18	5479.15	5483.98		OE_Vs_Cont	-1.1	-0.136	down	1.57e-07	4.46e-07	7640	not DE
ENSG00000090889	KIF4A		938	853	1452	2803	2526	2400		1285.37	1378.04	1322.98	2042.68	2074.7	1937.52		OE_Vs_Cont	1.5	0.605	up	0	0	2800	not DE
ENSG00000090905	TNRC6A		1105	929	1720	2593	2291	2127		1514.22	1500.82	1567.17	1889.65	1881.69	1717.12		OE_Vs_Cont	1.2	0.258	up	5.75e-08	1.68e-07	2590	not DE
ENSG00000090924	PLEKHG2		556	456	812	371	378	361		761.91	736.68	739.85	270.37	310.47	291.43		OE_Vs_Cont	-2.6	-1.36	down	0	0	812	DE
ENSG00000090932	DLL3		2	2	2	9	7	6		2.74	3.23	1.82	6.56	5.75	4.84		OE_Vs_Cont	2.3	1.19	up	0.174	0.24	9	not DE
ENSG00000090971	NAT14		568	501	855	979	808	913		778.35	809.38	779.03	713.45	663.64	737.06		OE_Vs_Cont	-1.1	-0.16	down	0.0133	0.0236	979	not DE
ENSG00000090975	PITPNM2		781	722	1182	1578	1459	1426		1070.23	1166.41	1076.97	1149.97	1198.33	1151.21		OE_Vs_Cont	1.1	0.0831	up	0.118	0.171	1580	not DE
ENSG00000090989	EXOC1		509	414	761	786	664	695		697.5	668.83	693.38	572.8	545.37	561.07		OE_Vs_Cont	-1.2	-0.296	down	1.52e-05	3.74e-05	786	not DE
ENSG00000091009	RBM27		283	243	411	807	710	666		387.8	392.57	374.48	588.1	583.15	537.66		OE_Vs_Cont	1.5	0.57	up	0	0	807	not DE
ENSG00000091010	POU4F3		3	4	7	2	8	6		4.11	6.46	6.38	1.46	6.57	4.84		OE_Vs_Cont	-1.3	-0.421	down	0.587	0.67	8	not DE
ENSG00000091039	OSBPL8		1315	1229	2160	2918	2548	2425		1801.99	1985.48	1968.07	2126.49	2092.77	1957.7		OE_Vs_Cont	1.1	0.102	up	0.0249	0.0419	2920	not DE
ENSG00000091073	DTX2		390	342	646	721	716	726		534.43	552.51	588.6	525.43	588.08	586.1		OE_Vs_Cont	1	0.0136	up	0.858	0.894	726	not DE
ENSG00000091106	NLRC4		7	7	12	9	3	9		9.59	11.31	10.93	6.56	2.46	7.27		OE_Vs_Cont	-1.9	-0.959	down	0.115	0.167	12	not DE
ENSG00000091127	PUS7		402	364	614	1817	1527	1575		550.87	588.05	559.44	1324.14	1254.18	1271.5		OE_Vs_Cont	2.3	1.18	up	0	0	1820	DE
ENSG00000091129	NRCAM		1352	1144	1987	3334	2896	2920		1852.69	1848.16	1810.44	2429.65	2378.6	2357.31		OE_Vs_Cont	1.3	0.381	up	0	0	3330	not DE
ENSG00000091136	LAMB1		4486	3842	6877	7007	6095	6334		6147.32	6206.84	6265.93	5106.34	5006.06	5113.43		OE_Vs_Cont	-1.2	-0.291	down	0	0	7010	not DE
ENSG00000091137	SLC26A4		6	1	0	3	8	3		8.22	1.62	0	2.19	6.57	2.42		OE_Vs_Cont	1.2	0.253	up	0.803	0.851	8	not DE
ENSG00000091140	DLD		1783	1541	2897	3500	3137	3063		2443.31	2489.52	2639.58	2550.62	2576.54	2472.76		OE_Vs_Cont	1	0.00105	up	0.978	0.985	3500	not DE
ENSG00000091157	WDR7		286	299	416	598	520	540		391.92	483.04	379.04	435.79	427.1	435.94		OE_Vs_Cont	1	0.0655	up	0.462	0.551	598	not DE
ENSG00000091164	TXNL1		2404	2081	3438	5181	4570	4739		3294.29	3361.9	3132.51	3775.65	3753.52	3825.79		OE_Vs_Cont	1.2	0.219	up	0	1e-10	5180	not DE
ENSG00000091262	ABCC6		7	4	14	4	10	8		9.59	6.46	12.76	2.91	8.21	6.46		OE_Vs_Cont	-1.7	-0.767	down	0.217	0.291	14	not DE
ENSG00000091317	CMTM6		4628	3798	6746	7671	6861	6767		6341.91	6135.75	6146.57	5590.23	5635.21	5462.99		OE_Vs_Cont	-1.1	-0.158	down	2.7e-09	8.5e-09	7670	not DE
ENSG00000091409	ITGA6		22780	19341	34318	37185	32465	32283		31216.2	31245.8	31268.6	27098.5	26664.8	26062		OE_Vs_Cont	-1.2	-0.232	down	0	0	37200	not DE
ENSG00000091428	RAPGEF4		47	35	52	34	32	33		64.41	56.54	47.38	24.78	26.28	26.64		OE_Vs_Cont	-2.1	-1.1	down	4.38e-05	0.000103	52	DE
ENSG00000091436	MAP3K20		1820	1518	2752	5342	4603	4511		2494.01	2452.36	2507.47	3892.98	3780.62	3641.72		OE_Vs_Cont	1.5	0.601	up	0	0	5340	not DE
ENSG00000091483	FH		1344	1165	2086	4289	3693	3985		1841.73	1882.08	1900.65	3125.6	3033.2	3217.08		OE_Vs_Cont	1.7	0.736	up	0	0	4290	not DE
ENSG00000091490	SEL1L3		1118	897	1672	2990	2651	2625		1532.03	1449.12	1523.43	2178.96	2177.37	2119.16		OE_Vs_Cont	1.4	0.521	up	0	0	2990	not DE
ENSG00000091527	CDV3		5481	4693	9079	11020	9730	9837		7510.81	7581.65	8272.27	8030.81	7991.63	7941.39		OE_Vs_Cont	1	0.0333	up	0.269	0.35	11000	not DE
ENSG00000091536	MYO15A		29	20	33	8	3	3		39.74	32.31	30.07	5.83	2.46	2.42		OE_Vs_Cont	-9.3	-3.22	down	2e-10	8e-10	33	DE
ENSG00000091542	ALKBH5		1570	1320	2173	3063	2715	2727		2151.43	2132.49	1979.92	2232.16	2229.93	2201.5		OE_Vs_Cont	1.1	0.0947	up	0.0201	0.0343	3060	not DE
ENSG00000091592	NLRP1		572	464	828	833	739	803		783.83	749.6	754.43	607.05	606.97	648.26		OE_Vs_Cont	-1.2	-0.297	down	6.56e-06	1.66e-05	833	not DE
ENSG00000091622	PITPNM3		245	205	382	944	775	769		335.73	331.18	348.06	687.94	636.54	620.81		OE_Vs_Cont	1.9	0.935	up	0	0	944	not DE
ENSG00000091640	SPAG7		579	517	945	1014	829	807		793.42	835.22	861.03	738.95	680.89	651.49		OE_Vs_Cont	-1.2	-0.267	down	5.5e-05	0.000128	1010	not DE
ENSG00000091651	ORC6		310	224	415	1270	1184	1180		424.8	361.88	378.12	925.51	972.47	952.61		OE_Vs_Cont	2.4	1.29	up	0	0	1270	DE
ENSG00000091732	ZC3HC1		322	287	486	1053	952	955		441.25	463.65	442.82	767.37	781.91	770.97		OE_Vs_Cont	1.7	0.787	up	0	0	1050	not DE
ENSG00000091831	ESR1		42	36	82	82	69	59		57.55	58.16	74.71	59.76	56.67	47.63		OE_Vs_Cont	-1.2	-0.234	down	0.294	0.377	82	not DE
ENSG00000091844	RGS17		98	90	136	273	208	204		134.29	145.4	123.92	198.95	170.84	164.69		OE_Vs_Cont	1.3	0.42	up	0.00303	0.0059	273	not DE
ENSG00000091947	TMEM101		641	527	891	1128	1063	1069		878.38	851.38	811.83	822.03	873.08	863		OE_Vs_Cont	1	0.0129	up	0.831	0.872	1130	not DE
ENSG00000091972	CD200		42	35	44	39	53	39		57.55	56.54	40.09	28.42	43.53	31.48		OE_Vs_Cont	-1.5	-0.557	down	0.0393	0.0637	53	not DE
ENSG00000091986	CCDC80		1323	1126	1965	3081	2716	2672		1812.95	1819.08	1790.4	2245.28	2230.76	2157.1		OE_Vs_Cont	1.2	0.292	up	0	0	3080	not DE
ENSG00000092010	PSME1		1136	980	1812	2373	1937	2082		1556.7	1583.21	1650.99	1729.32	1590.93	1680.8		OE_Vs_Cont	1	0.0594	up	0.203	0.274	2370	not DE
ENSG00000092020	PPP2R3C		234	161	334	481	420	411		320.66	260.1	304.32	350.53	344.96	331.8		OE_Vs_Cont	1.2	0.207	up	0.0349	0.0569	481	not DE
ENSG00000092036	HAUS4		167	134	258	407	330	366		228.85	216.48	235.08	296.6	271.04	295.47		OE_Vs_Cont	1.3	0.338	up	0.00167	0.00336	407	not DE
ENSG00000092068	SLC7A8		13	17	24	17	15	18		17.81	27.46	21.87	12.39	12.32	14.53		OE_Vs_Cont	-1.7	-0.765	down	0.0572	0.0894	24	not DE
ENSG00000092094	OSGEP		187	169	303	460	399	403		256.25	273.02	276.08	335.22	327.71	325.34		OE_Vs_Cont	1.2	0.293	up	0.00296	0.00577	460	not DE
ENSG00000092098	RNF31		242	192	339	452	455	444		331.62	310.18	308.88	329.39	373.71	358.44		OE_Vs_Cont	1.1	0.159	up	0.0942	0.14	455	not DE
ENSG00000092108	SCFD1		987	876	1463	1900	1702	1727		1352.52	1415.2	1333	1384.62	1397.92	1394.2		OE_Vs_Cont	1	0.0303	up	0.523	0.61	1900	not DE
ENSG00000092140	G2E3		430	325	645	1248	1074	1121		589.24	525.04	587.69	909.48	882.12	904.98		OE_Vs_Cont	1.6	0.657	up	0	0	1250	not DE
ENSG00000092148	HECTD1		1608	1442	2548	3302	2849	2806		2203.5	2329.58	2321.59	2406.33	2339.99	2265.28		OE_Vs_Cont	1	0.0324	up	0.412	0.501	3300	not DE
ENSG00000092199	HNRNPC		9795	8191	14689	25474	22441	22478		13422.4	13232.7	13383.8	18564.2	18431.7	18146.5		OE_Vs_Cont	1.4	0.461	up	0	0	25500	not DE
ENSG00000092200	RPGRIP1		42	41	68	16	11	13		57.55	66.24	61.96	11.66	9.03	10.49		OE_Vs_Cont	-5.9	-2.57	down	0	0	68	DE
ENSG00000092201	SUPT16H		2021	1696	2942	5313	4646	4687		2769.45	2739.93	2680.58	3871.84	3815.94	3783.81		OE_Vs_Cont	1.4	0.488	up	0	0	5310	not DE
ENSG00000092203	TOX4		1215	1019	1713	2011	1684	1788		1664.96	1646.22	1560.79	1465.51	1383.13	1443.45		OE_Vs_Cont	-1.1	-0.178	down	0.000137	0.000309	2010	not DE
ENSG00000092208	GEMIN2		101	75	134	361	349	332		138.4	121.16	122.09	263.08	286.65	268.02		OE_Vs_Cont	2.1	1.1	up	0	0	361	DE
ENSG00000092295	TGM1		37	21	61	55	33	27		50.7	33.93	55.58	40.08	27.1	21.8		OE_Vs_Cont	-1.6	-0.673	down	0.0219	0.0372	61	not DE
ENSG00000092330	TINF2		331	275	476	435	390	419		453.58	444.27	433.7	317.01	320.32	338.26		OE_Vs_Cont	-1.4	-0.447	down	2.49e-07	6.99e-07	476	not DE
ENSG00000092421	SEMA6A		2	2	6	6	2	3		2.74	3.23	5.47	4.37	1.64	2.42		OE_Vs_Cont	-1.4	-0.473	down	0.609	0.69	6	not DE
ENSG00000092439	TRPM7		567	480	864	1133	992	1021		776.98	775.45	787.23	825.67	814.77	824.25		OE_Vs_Cont	1.1	0.074	up	0.221	0.295	1130	not DE
ENSG00000092445	TYRO3		353	316	560	1420	1289	1264		483.73	510.5	510.24	1034.82	1058.71	1020.43		OE_Vs_Cont	2.1	1.05	up	0	0	1420	DE
ENSG00000092470	WDR76		181	169	285	1058	936	929		248.03	273.02	259.68	771.02	768.77	749.98		OE_Vs_Cont	2.9	1.56	up	0	0	1060	DE
ENSG00000092531	SNAP23		628	447	920	834	769	759		860.57	722.14	838.25	607.78	631.61	612.74		OE_Vs_Cont	-1.3	-0.394	down	9.6e-09	2.93e-08	920	not DE
ENSG00000092621	PHGDH		3017	2511	4524	5897	5231	5361		4134.3	4056.58	4122.01	4297.43	4296.42	4327.93		OE_Vs_Cont	1	0.0688	up	0.0174	0.0301	5900	not DE
ENSG00000092820	EZR		35965	30595	52985	61614	54344	54202		49284.1	49426.9	48276.9	44901.1	44634.8	43757.2		OE_Vs_Cont	-1.1	-0.141	down	0	0	61600	not DE
ENSG00000092841	MYL6		7698	6702	11518	11404	9920	10395		10548.8	10827.2	10494.5	8310.65	8147.68	8391.87		OE_Vs_Cont	-1.3	-0.358	down	0	0	11500	not DE
ENSG00000092847	AGO1		872	683	1303	1927	1734	1750		1194.93	1103.4	1187.22	1404.3	1424.2	1412.77		OE_Vs_Cont	1.2	0.279	up	2.06e-08	6.18e-08	1930	not DE
ENSG00000092853	CLSPN		174	143	279	735	695	636		238.44	231.02	254.21	535.63	570.83	513.44		OE_Vs_Cont	2.2	1.15	up	0	0	735	DE
ENSG00000092871	RFFL		339	276	453	728	669	641		464.54	445.88	412.75	530.53	549.48	517.48		OE_Vs_Cont	1.2	0.279	up	0.000449	0.000961	728	not DE
ENSG00000092929	UNC13D		2275	1911	3183	2143	1855	1904		3117.51	3087.26	2900.17	1561.71	1523.58	1537.1		OE_Vs_Cont	-2	-0.974	down	0	0	3180	not DE
ENSG00000092931	MFSD11		309	244	442	396	359	338		423.43	394.19	402.73	288.58	294.86	272.87		OE_Vs_Cont	-1.4	-0.511	down	2.38e-08	7.13e-08	442	not DE
ENSG00000092964	DPYSL2		1978	1697	2961	1695	1623	1652		2710.52	2741.54	2697.9	1235.23	1333.03	1333.66		OE_Vs_Cont	-2.1	-1.06	down	0	0	2960	DE
ENSG00000092969	TGFB2		351	313	536	488	494	446		480.99	505.66	488.37	355.63	405.74	360.06		OE_Vs_Cont	-1.3	-0.395	down	2.74e-06	7.12e-06	536	not DE
ENSG00000092978	GPATCH2		280	241	471	773	617	703		383.69	389.34	429.15	563.32	506.77	567.53		OE_Vs_Cont	1.4	0.438	up	1.42e-07	4.06e-07	773	not DE
ENSG00000093000	NUP50		1629	1447	2617	4738	4412	4244		2232.28	2337.66	2384.46	3452.81	3623.75	3426.17		OE_Vs_Cont	1.5	0.592	up	0	0	4740	not DE
ENSG00000093009	CDC45		314	284	485	1444	1255	1327		430.29	458.81	441.9	1052.31	1030.78	1071.29		OE_Vs_Cont	2.4	1.25	up	0	0	1440	DE
ENSG00000093010	COMT		2476	2300	3801	4794	4418	4503		3392.95	3715.7	3463.26	3493.62	3628.67	3635.26		OE_Vs_Cont	1	0.0277	up	0.427	0.516	4790	not DE
ENSG00000093144	ECHDC1		1777	1488	2732	3012	2669	2723		2435.09	2403.9	2489.24	2194.99	2192.15	2198.27		OE_Vs_Cont	-1.1	-0.157	down	2.58e-05	6.18e-05	3010	not DE
ENSG00000093167	LRRFIP2		662	573	1011	1438	1254	1297		907.16	925.69	921.17	1047.94	1029.96	1047.07		OE_Vs_Cont	1.1	0.182	up	0.000947	0.00196	1440	not DE
ENSG00000093183	SEC22C		479	411	826	1067	888	928		656.39	663.98	752.6	777.58	729.35	749.17		OE_Vs_Cont	1.1	0.113	up	0.0973	0.144	1070	not DE
ENSG00000093217	XYLB		110	93	122	344	348	377		150.74	150.24	111.16	250.69	285.83	304.35		OE_Vs_Cont	2.1	1.05	up	0	0	377	DE
ENSG00000094631	HDAC6		727	605	1032	880	767	782		996.23	977.39	940.3	641.3	629.97	631.31		OE_Vs_Cont	-1.5	-0.612	down	0	0	1030	not DE
ENSG00000094755	GABRP		1	2	0	7	7	3		1.37	3.23	0	5.1	5.75	2.42		OE_Vs_Cont	3.4	1.75	up	0.126	0.181	7	not DE
ENSG00000094804	CDC6		1442	1155	2217	5421	4787	4919		1976.02	1865.93	2020.01	3950.55	3931.75	3971.1		OE_Vs_Cont	2	1.01	up	0	0	5420	DE
ENSG00000094841	UPRT		107	80	159	140	118	122		146.63	129.24	144.87	102.02	96.92	98.49		OE_Vs_Cont	-1.4	-0.506	down	0.00099	0.00204	159	not DE
ENSG00000094880	CDC23		729	617	1066	2129	1795	1841		998.97	996.78	971.28	1551.51	1474.3	1486.24		OE_Vs_Cont	1.5	0.608	up	0	0	2130	not DE
ENSG00000094914	AAAS		897	807	1390	2035	1876	1859		1229.19	1303.73	1266.49	1483	1540.83	1500.77		OE_Vs_Cont	1.2	0.253	up	1.28e-07	3.67e-07	2040	not DE
ENSG00000094916	CBX5		3828	3172	5639	6915	6231	6029		5245.64	5124.44	5137.94	5039.3	5117.76	4867.2		OE_Vs_Cont	-1	-0.0455	down	0.111	0.162	6920	not DE
ENSG00000094975	SUCO		1361	1068	2128	1651	1395	1386		1865.03	1725.38	1938.91	1203.16	1145.77	1118.92		OE_Vs_Cont	-1.6	-0.678	down	0	0	2130	not DE
ENSG00000095002	MSH2		1261	1059	1970	3618	3136	3265		1727.99	1710.84	1794.95	2636.61	2575.72	2635.83		OE_Vs_Cont	1.5	0.581	up	0	0	3620	not DE
ENSG00000095015	MAP3K1		553	468	937	1302	1164	1205		757.8	756.06	853.74	948.83	956.04	972.79		OE_Vs_Cont	1.2	0.271	up	1.02e-05	2.54e-05	1300	not DE
ENSG00000095059	DHPS		1447	1199	2015	2810	2516	2459		1982.88	1937.01	1835.95	2047.78	2066.49	1985.15		OE_Vs_Cont	1.1	0.088	up	0.0366	0.0595	2810	not DE
ENSG00000095066	HOOK2		3314	2731	4641	4245	3810	3690		4541.29	4411.99	4228.62	3093.54	3129.3	2978.93		OE_Vs_Cont	-1.4	-0.516	down	0	0	4640	not DE
ENSG00000095139	ARCN1		10463	8973	15767	16872	15156	14891		14337.8	14496.1	14366	12295.5	12448.2	12021.5		OE_Vs_Cont	-1.2	-0.232	down	0	0	16900	not DE
ENSG00000095203	EPB41L4B		696	504	971	1630	1447	1479		953.75	814.22	884.72	1187.86	1188.48	1193.99		OE_Vs_Cont	1.3	0.425	up	0	0	1630	not DE
ENSG00000095209	TMEM38B		432	375	682	1795	1547	1549		591.98	605.82	621.4	1308.1	1270.61	1250.51		OE_Vs_Cont	2.1	1.07	up	0	0	1800	DE
ENSG00000095261	PSMD5		1277	1129	1969	3366	3083	2940		1749.92	1823.92	1794.04	2452.97	2532.19	2373.46		OE_Vs_Cont	1.4	0.455	up	0	0	3370	not DE
ENSG00000095303	PTGS1		3	0	8	38	24	21		4.11	0	7.29	27.69	19.71	16.95		OE_Vs_Cont	5	2.32	up	0.000112	0.000254	38	DE
ENSG00000095319	NUP188		1467	1197	2079	4824	4322	4362		2010.28	1933.78	1894.27	3515.49	3549.83	3521.44		OE_Vs_Cont	1.8	0.861	up	0	0	4820	not DE
ENSG00000095321	CRAT		413	383	657	836	782	852		565.95	618.74	598.62	609.23	642.29	687.82		OE_Vs_Cont	1.1	0.121	up	0.0941	0.14	852	not DE
ENSG00000095370	SH2D3C		27	39	45	5	7	4		37	63.01	41	3.64	5.75	3.23		OE_Vs_Cont	-11	-3.47	down	0	0	45	DE
ENSG00000095380	NANS		1178	969	1704	2208	1929	1918		1614.25	1565.44	1552.59	1609.08	1584.36	1548.4		OE_Vs_Cont	1	0.00449	up	0.92	0.942	2210	not DE
ENSG00000095383	TBC1D2		1224	1026	1838	1327	1223	1249		1677.29	1657.53	1674.68	967.05	1004.5	1008.32		OE_Vs_Cont	-1.7	-0.751	down	0	0	1840	not DE
ENSG00000095397	WHRN		242	217	383	249	213	246		331.62	350.57	348.97	181.46	174.95	198.6		OE_Vs_Cont	-1.9	-0.895	down	0	0	383	not DE
ENSG00000095485	CWF19L1		266	245	441	865	799	753		364.51	395.8	401.81	630.37	656.25	607.9		OE_Vs_Cont	1.6	0.702	up	0	0	865	not DE
ENSG00000095539	SEMA4G		20	8	18	17	19	10		27.41	12.92	16.4	12.39	15.61	8.07		OE_Vs_Cont	-1.6	-0.654	down	0.143	0.203	20	not DE
ENSG00000095564	BTAF1		770	628	1097	1288	1194	1066		1055.16	1014.55	999.52	938.63	980.68	860.58		OE_Vs_Cont	-1.1	-0.141	down	0.0178	0.0307	1290	not DE
ENSG00000095574	IKZF5		188	158	264	434	435	385		257.62	255.25	240.54	316.28	357.28	310.81		OE_Vs_Cont	1.3	0.39	up	0.00017	0.00038	435	not DE
ENSG00000095596	CYP26A1		31	19	29	27	25	33		42.48	30.69	26.42	19.68	20.53	26.64		OE_Vs_Cont	-1.5	-0.561	down	0.0874	0.131	33	not DE
ENSG00000095637	SORBS1		1107	950	1722	1766	1636	1564		1516.96	1534.75	1568.99	1286.97	1343.71	1262.61		OE_Vs_Cont	-1.2	-0.249	down	1.43e-07	4.06e-07	1770	not DE
ENSG00000095713	CRTAC1		4	2	2	1	9	4		5.48	3.23	1.82	0.73	7.39	3.23		OE_Vs_Cont	1.1	0.135	up	0.886	0.916	9	not DE
ENSG00000095739	BAMBI		87	76	123	252	252	248		119.22	122.78	112.07	183.64	206.98	200.21		OE_Vs_Cont	1.7	0.745	up	1e-07	2.89e-07	252	not DE
ENSG00000095752	IL11		352	272	485	113	89	120		482.36	439.42	441.9	82.35	73.1	96.88		OE_Vs_Cont	-5.4	-2.43	down	0	0	485	DE
ENSG00000095787	WAC		2336	2026	3694	4546	4112	4126		3201.1	3273.05	3365.76	3312.89	3377.35	3330.91		OE_Vs_Cont	1	0.0238	up	0.468	0.557	4550	not DE
ENSG00000095794	CREM		188	177	296	374	364	355		257.62	285.95	269.7	272.55	298.97	286.59		OE_Vs_Cont	1.1	0.0792	up	0.441	0.53	374	not DE
ENSG00000095906	NUBP2		989	891	1451	2515	2288	2393		1355.26	1439.43	1322.07	1832.8	1879.22	1931.87		OE_Vs_Cont	1.4	0.46	up	0	0	2520	not DE
ENSG00000095951	HIVEP1		867	737	1278	1269	1141	1122		1188.08	1190.64	1164.44	924.78	937.15	905.79		OE_Vs_Cont	-1.3	-0.355	down	0	1e-10	1280	not DE
ENSG00000096006	CRISP3		2	1	7	0	0	0		2.74	1.62	6.38	0	0	0		OE_Vs_Cont	-130	-7.02	down	0.0135	0.0239	7	not DE
ENSG00000096060	FKBP5		65	54	77	747	698	623		89.07	87.24	70.16	544.38	573.29	502.95		OE_Vs_Cont	6.7	2.74	up	0	0	747	DE
ENSG00000096063	SRPK1		2752	2385	4256	7780	7031	7008		3771.16	3853.02	3877.83	5669.67	5774.83	5657.55		OE_Vs_Cont	1.5	0.571	up	0	0	7780	not DE
ENSG00000096070	BRPF3		1991	1717	2928	3899	3543	3556		2728.34	2773.85	2667.83	2841.39	2910	2870.75		OE_Vs_Cont	1.1	0.0801	up	0.0214	0.0364	3900	not DE
ENSG00000096080	MRPS18A		713	607	1023	1519	1380	1364		977.05	980.62	932.1	1106.97	1133.45	1101.16		OE_Vs_Cont	1.2	0.214	up	8.62e-05	0.000197	1520	not DE
ENSG00000096092	TMEM14A		555	525	928	1409	1152	1250		760.54	848.15	845.54	1026.81	946.18	1009.12		OE_Vs_Cont	1.2	0.28	up	4.86e-06	1.24e-05	1410	not DE
ENSG00000096093	EFHC1		227	216	386	233	245	251		311.07	348.95	351.7	169.8	201.23	202.63		OE_Vs_Cont	-1.8	-0.824	down	0	0	386	not DE
ENSG00000096384	HSP90AB1		37698	32219	56991	95050	84796	82966		51658.9	52050.5	51927	69267.6	69646.2	66978.3		OE_Vs_Cont	1.3	0.404	up	0	0	95000	not DE
ENSG00000096401	CDC5L		1589	1307	2310	3332	2862	2827		2177.46	2111.49	2104.74	2428.19	2350.67	2282.23		OE_Vs_Cont	1.1	0.145	up	0.000258	0.000566	3330	not DE
ENSG00000096433	ITPR3		9128	7807	13387	12462	10980	10980		12508.4	12612.4	12197.5	9081.67	9018.3	8864.14		OE_Vs_Cont	-1.4	-0.467	down	0	0	13400	not DE
ENSG00000096654	ZNF184		135	104	215	361	307	334		185	168.01	195.9	263.08	252.15	269.64		OE_Vs_Cont	1.4	0.504	up	1.45e-05	3.55e-05	361	not DE
ENSG00000096696	DSP		2696	2322	3959	5472	4871	4808		3694.42	3751.24	3607.22	3987.71	4000.74	3881.49		OE_Vs_Cont	1.1	0.105	up	0.000702	0.00147	5470	not DE
ENSG00000096717	SIRT1		310	292	512	1130	1038	1015		424.8	471.73	466.51	823.49	852.55	819.41		OE_Vs_Cont	1.8	0.871	up	0	0	1130	not DE
ENSG00000096746	HNRNPH3		3476	3044	5454	10406	8825	8803		4763.29	4917.65	4969.38	7583.36	7248.32	7106.65		OE_Vs_Cont	1.5	0.582	up	0	0	10400	not DE
ENSG00000096872	IFT74		258	233	453	514	441	451		353.55	376.42	412.75	374.58	362.21	364.09		OE_Vs_Cont	-1	-0.0622	down	0.489	0.577	514	not DE
ENSG00000096968	JAK2		89	67	127	126	112	143		121.96	108.24	115.72	91.82	91.99	115.44		OE_Vs_Cont	-1.2	-0.213	down	0.201	0.271	143	not DE
ENSG00000097007	ABL1		1348	1149	2020	3160	2833	2825		1847.21	1856.23	1840.51	2302.85	2326.85	2280.62		OE_Vs_Cont	1.2	0.318	up	0	0	3160	not DE
ENSG00000097021	ACOT7		936	774	1309	1883	1678	1736		1282.63	1250.41	1192.69	1372.23	1378.21	1401.47		OE_Vs_Cont	1.1	0.16	up	0.00112	0.00229	1880	not DE
ENSG00000097033	SH3GLB1		2674	2273	3992	3743	3467	3406		3664.28	3672.08	3637.29	2727.71	2847.58	2749.66		OE_Vs_Cont	-1.3	-0.398	down	0	0	3990	not DE
ENSG00000097046	CDC7		380	345	593	1720	1521	1552		520.73	557.36	540.31	1253.45	1249.26	1252.93		OE_Vs_Cont	2.3	1.22	up	0	0	1720	DE
ENSG00000097096	SYDE2		106	93	170	233	196	177		145.26	150.24	154.89	169.8	160.98	142.89		OE_Vs_Cont	1.1	0.0708	up	0.609	0.69	233	not DE
ENSG00000099139	PCSK5		686	567	935	1103	1028	1027		940.05	916	851.92	803.81	844.34	829.1		OE_Vs_Cont	-1.1	-0.123	down	0.0418	0.0672	1100	not DE
ENSG00000099194	SCD		37209	31653	55794	10008	9035	8819		50988.8	51136.1	50836.3	7293.32	7420.8	7119.56		OE_Vs_Cont	-7	-2.81	down	0	0	55800	DE
ENSG00000099203	TMED1		302	270	455	668	626	566		413.84	436.19	414.57	486.8	514.16	456.93		OE_Vs_Cont	1.2	0.208	up	0.0115	0.0206	668	not DE
ENSG00000099204	ABLIM1		1961	1743	2969	4689	4238	4347		2687.23	2815.86	2705.19	3417.1	3480.83	3509.33		OE_Vs_Cont	1.3	0.344	up	0	0	4690	not DE
ENSG00000099219	ERMP1		1368	1243	2070	4072	3650	3453		1874.62	2008.09	1886.07	2967.47	2997.89	2787.6		OE_Vs_Cont	1.5	0.605	up	0	0	4070	not DE
ENSG00000099246	RAB18		745	646	1135	1429	1176	1230		1020.9	1043.63	1034.15	1041.38	965.89	992.98		OE_Vs_Cont	-1	-0.0454	down	0.412	0.502	1430	not DE
ENSG00000099250	NRP1		2332	1922	3377	2313	2072	2062		3195.62	3105.03	3076.93	1685.6	1701.81	1664.65		OE_Vs_Cont	-1.9	-0.891	down	0	0	3380	not DE
ENSG00000099251	HSD17B7P2		53	30	72	10	12	8		72.63	48.47	65.6	7.29	9.86	6.46		OE_Vs_Cont	-8	-3	down	0	0	72	DE
ENSG00000099256	PRTFDC1		6	2	9	46	33	28		8.22	3.23	8.2	33.52	27.1	22.6		OE_Vs_Cont	4.1	2.02	up	3.12e-05	7.42e-05	46	DE
ENSG00000099260	PALMD		0	0	2	118	100	84		0	0	1.82	85.99	82.13	67.81		OE_Vs_Cont	97	6.6	up	3e-10	9e-10	118	DE
ENSG00000099282	TSPAN15		3379	2930	5140	5701	5049	5356		4630.36	4733.48	4683.28	4154.6	4146.94	4323.89		OE_Vs_Cont	-1.1	-0.154	down	1.86e-07	5.26e-07	5700	not DE
ENSG00000099284	H2AFY2		6	5	4	6	6	8		8.22	8.08	3.64	4.37	4.93	6.46		OE_Vs_Cont	-1.2	-0.286	down	0.681	0.752	8	not DE
ENSG00000099290	WASHC2A		454	379	672	775	673	689		622.13	612.28	612.29	564.78	552.76	556.23		OE_Vs_Cont	-1.1	-0.141	down	0.0437	0.0699	775	not DE
ENSG00000099308	MAST3		263	248	393	389	333	377		360.4	400.65	358.08	283.48	273.51	304.35		OE_Vs_Cont	-1.3	-0.371	down	9.86e-05	0.000225	393	not DE
ENSG00000099330	OCEL1		405	375	588	457	462	457		554.99	605.82	535.75	333.04	379.46	368.94		OE_Vs_Cont	-1.6	-0.644	down	0	0	588	not DE
ENSG00000099331	MYO9B		4244	3619	6238	5893	5358	5426		5815.7	5846.57	5683.71	4294.52	4400.73	4380.4		OE_Vs_Cont	-1.3	-0.406	down	0	0	6240	not DE
ENSG00000099337	KCNK6		4	9	19	7	9	4		5.48	14.54	17.31	5.1	7.39	3.23		OE_Vs_Cont	-2.4	-1.28	down	0.0349	0.057	19	not DE
ENSG00000099338	CATSPERG		18	16	14	10	8	11		24.67	25.85	12.76	7.29	6.57	8.88		OE_Vs_Cont	-2.7	-1.44	down	0.00253	0.00497	18	not DE
ENSG00000099341	PSMD8		3340	2926	4884	7838	7016	7224		4576.92	4727.02	4450.03	5711.93	5762.51	5831.92		OE_Vs_Cont	1.3	0.335	up	0	0	7840	not DE
ENSG00000099364	FBXL19		2006	1789	2960	3518	3070	3317		2748.89	2890.17	2696.99	2563.74	2521.51	2677.81		OE_Vs_Cont	-1.1	-0.0992	down	0.00877	0.016	3520	not DE
ENSG00000099365	STX1B		23	18	48	8	11	9		31.52	29.08	43.73	5.83	9.03	7.27		OE_Vs_Cont	-4.8	-2.27	down	4.68e-08	1.38e-07	48	DE
ENSG00000099377	HSD3B7		54	36	76	40	22	37		74	58.16	69.25	29.15	18.07	29.87		OE_Vs_Cont	-2.6	-1.39	down	1.32e-07	3.76e-07	76	DE
ENSG00000099381	SETD1A		1592	1377	2231	3048	2660	2674		2181.57	2224.57	2032.76	2221.23	2184.76	2158.72		OE_Vs_Cont	1	0.034	up	0.407	0.496	3050	not DE
ENSG00000099385	BCL7C		878	742	1411	1566	1389	1404		1203.15	1198.72	1285.62	1141.22	1140.84	1133.45		OE_Vs_Cont	-1.1	-0.116	down	0.024	0.0404	1570	not DE
ENSG00000099622	CIRBP		1363	1103	2024	1665	1663	1505		1867.77	1781.92	1844.15	1213.37	1365.89	1214.98		OE_Vs_Cont	-1.4	-0.536	down	0	0	2020	not DE
ENSG00000099624	ATP5F1D		1304	1193	2000	3642	3222	3592		1786.92	1927.32	1822.29	2654.1	2646.35	2899.82		OE_Vs_Cont	1.5	0.569	up	0	0	3640	not DE
ENSG00000099625	CBARP		75	52	101	166	164	159		102.78	84.01	92.03	120.97	134.7	128.36		OE_Vs_Cont	1.4	0.458	up	0.00525	0.0099	166	not DE
ENSG00000099725	PRKY		4	7	13	15	18	12		5.48	11.31	11.84	10.93	14.78	9.69		OE_Vs_Cont	1.2	0.285	up	0.588	0.671	18	not DE
ENSG00000099769	IGFALS		1	1	6	2	1	6		1.37	1.62	5.47	1.46	0.82	4.84		OE_Vs_Cont	-1.3	-0.351	down	0.745	0.806	6	not DE
ENSG00000099783	HNRNPM		5658	4916	8858	13776	12192	12163		7753.36	7941.91	8070.91	10039.2	10013.8	9819.17		OE_Vs_Cont	1.3	0.329	up	0	0	13800	not DE
ENSG00000099785	MARCH2		284	319	465	488	413	403		389.18	515.35	423.68	355.63	339.21	325.34		OE_Vs_Cont	-1.3	-0.371	down	9.53e-05	0.000217	488	not DE
ENSG00000099795	NDUFB7		1898	1550	2805	4246	3827	4032		2600.9	2504.06	2555.76	3094.27	3143.26	3255.03		OE_Vs_Cont	1.2	0.308	up	0	0	4250	not DE
ENSG00000099797	TECR		3604	3168	5224	6181	5439	5657		4938.69	5117.97	4759.81	4504.4	4467.26	4566.89		OE_Vs_Cont	-1.1	-0.126	down	2.72e-05	6.52e-05	6180	not DE
ENSG00000099800	TIMM13		894	718	1233	2255	2032	1957		1225.08	1159.94	1123.44	1643.33	1668.96	1579.88		OE_Vs_Cont	1.4	0.483	up	0	0	2260	not DE
ENSG00000099804	CDC34		1914	1554	2800	3548	3050	3138		2622.82	2510.52	2551.2	2585.6	2505.08	2533.3		OE_Vs_Cont	-1	-0.0114	down	0.753	0.811	3550	not DE
ENSG00000099810	MTAP		1203	953	1769	2386	2094	2057		1648.51	1539.59	1611.81	1738.8	1719.88	1660.61		OE_Vs_Cont	1.1	0.0911	up	0.0415	0.0668	2390	not DE
ENSG00000099812	MISP		3556	3081	5451	3737	3387	3368		4872.91	4977.42	4966.64	2723.33	2781.87	2718.98		OE_Vs_Cont	-1.8	-0.85	down	0	0	5450	not DE
ENSG00000099814	CEP170B		1716	1439	2531	3498	3028	3001		2351.5	2324.74	2306.1	2549.16	2487.01	2422.7		OE_Vs_Cont	1.1	0.0965	up	0.0103	0.0187	3500	not DE
ENSG00000099817	POLR2E		4006	3325	6078	10181	9000	9304		5489.56	5371.61	5537.93	7419.39	7392.05	7511.1		OE_Vs_Cont	1.4	0.443	up	0	0	10200	not DE
ENSG00000099821	POLRMT		1077	889	1606	3447	3120	3055		1475.85	1436.2	1463.3	2512	2562.58	2466.3		OE_Vs_Cont	1.7	0.784	up	0	0	3450	not DE
ENSG00000099822	HCN2		192	142	316	294	239	251		263.1	229.4	287.92	214.25	196.3	202.63		OE_Vs_Cont	-1.3	-0.361	down	0.00164	0.00329	316	not DE
ENSG00000099840	IZUMO4		29	30	44	8	6	8		39.74	48.47	40.09	5.83	4.93	6.46		OE_Vs_Cont	-7.4	-2.89	down	0	0	44	DE
ENSG00000099849	RASSF7		672	552	973	641	623	650		920.87	891.77	886.54	467.13	511.69	524.74		OE_Vs_Cont	-1.8	-0.845	down	0	0	973	not DE
ENSG00000099860	GADD45B		699	635	1067	578	494	507		957.86	1025.86	972.19	421.22	405.74	409.3		OE_Vs_Cont	-2.4	-1.25	down	0	0	1070	DE
ENSG00000099866	MADCAM1		7	7	7	16	23	19		9.59	11.31	6.38	11.66	18.89	15.34		OE_Vs_Cont	1.7	0.795	up	0.117	0.17	23	not DE
ENSG00000099875	MKNK2		2478	2042	4078	4980	4443	4636		3395.69	3298.9	3715.64	3629.17	3649.21	3742.64		OE_Vs_Cont	1.1	0.0764	up	0.0423	0.0679	4980	not DE
ENSG00000099889	ARVCF		99	73	133	104	107	90		135.66	117.93	121.18	75.79	87.88	72.66		OE_Vs_Cont	-1.6	-0.666	down	8.44e-05	0.000193	133	not DE
ENSG00000099899	TRMT2A		301	283	452	597	500	542		412.47	457.19	411.84	435.06	410.67	437.56		OE_Vs_Cont	1	0.00912	up	0.913	0.937	597	not DE
ENSG00000099901	RANBP1		1659	1426	2498	7430	6408	6414		2273.39	2303.73	2276.04	5414.6	5263.14	5178.01		OE_Vs_Cont	2.3	1.21	up	0	0	7430	DE
ENSG00000099904	ZDHHC8		517	499	818	1169	1132	1133		708.46	806.15	745.32	851.91	929.76	914.67		OE_Vs_Cont	1.2	0.258	up	5.62e-05	0.000131	1170	not DE
ENSG00000099910	KLHL22		259	178	333	414	404	393		354.92	287.56	303.41	301.7	331.82	317.27		OE_Vs_Cont	1	0.00662	up	0.947	0.962	414	not DE
ENSG00000099917	MED15		1651	1523	2530	2529	2292	2339		2262.42	2460.44	2305.19	1843.01	1882.51	1888.27		OE_Vs_Cont	-1.2	-0.321	down	0	0	2530	not DE
ENSG00000099937	SERPIND1		43	37	72	101	108	88		58.92	59.77	65.6	73.6	88.7	71.04		OE_Vs_Cont	1.3	0.33	up	0.11	0.16	108	not DE
ENSG00000099940	SNAP29		595	518	882	1166	1038	1065		815.35	836.84	803.63	849.72	852.55	859.77		OE_Vs_Cont	1	0.0639	up	0.282	0.364	1170	not DE
ENSG00000099942	CRKL		1595	1332	2492	3624	3103	3109		2185.68	2151.88	2270.57	2640.99	2548.61	2509.89		OE_Vs_Cont	1.2	0.217	up	2e-08	6e-08	3620	not DE
ENSG00000099949	LZTR1		165	153	255	277	229	226		226.11	247.17	232.34	201.86	188.09	182.45		OE_Vs_Cont	-1.2	-0.297	down	0.0106	0.0191	277	not DE
ENSG00000099953	MMP11		18	8	17	41	26	34		24.67	12.92	15.49	29.88	21.35	27.45		OE_Vs_Cont	1.5	0.573	up	0.127	0.182	41	not DE
ENSG00000099956	SMARCB1		1545	1398	2454	3604	3232	3400		2117.17	2258.5	2235.95	2626.41	2654.57	2744.81		OE_Vs_Cont	1.2	0.279	up	0	0	3600	not DE
ENSG00000099957	P2RX6		46	37	65	47	54	72		63.04	59.77	59.22	34.25	44.35	58.13		OE_Vs_Cont	-1.3	-0.416	down	0.086	0.129	72	not DE
ENSG00000099960	SLC7A4		3	4	9	0	4	0		4.11	6.46	8.2	0	3.29	0		OE_Vs_Cont	-6	-2.58	down	0.0157	0.0274	9	not DE
ENSG00000099968	BCL2L13		1053	925	1577	1905	1660	1661		1442.96	1494.36	1436.87	1388.27	1363.42	1340.92		OE_Vs_Cont	-1.1	-0.0932	down	0.0465	0.074	1900	not DE
ENSG00000099974	DDTL		19	16	34	46	31	36		26.04	25.85	30.98	33.52	25.46	29.06		OE_Vs_Cont	1.1	0.075	up	0.813	0.858	46	not DE
ENSG00000099977	DDT		210	190	319	399	410	395		287.77	306.95	290.65	290.77	336.75	318.88		OE_Vs_Cont	1.1	0.0977	up	0.328	0.414	410	not DE
ENSG00000099985	OSM		1	2	7	0	1	0		1.37	3.23	6.38	0	0.82	0		OE_Vs_Cont	-14	-3.85	down	0.0293	0.0486	7	not DE
ENSG00000099991	CABIN1		1029	947	1580	2105	1801	1857		1410.08	1529.9	1439.61	1534.02	1479.23	1499.15		OE_Vs_Cont	1	0.0467	up	0.319	0.404	2100	not DE
ENSG00000099992	TBC1D10A		858	735	1378	1223	1176	1210		1175.75	1187.41	1255.56	891.26	965.89	976.83		OE_Vs_Cont	-1.3	-0.358	down	1e-10	5e-10	1380	not DE
ENSG00000099994	SUSD2		7	7	10	6	7	8		9.59	11.31	9.11	4.37	5.75	6.46		OE_Vs_Cont	-1.8	-0.848	down	0.161	0.224	10	not DE
ENSG00000099995	SF3A1		3563	2962	5365	8381	7483	7410		4882.5	4785.18	4888.29	6107.65	6146.08	5982.08		OE_Vs_Cont	1.3	0.324	up	0	0	8380	not DE
ENSG00000099999	RNF215		650	527	1008	792	733	668		890.72	851.38	918.43	577.17	602.04	539.28		OE_Vs_Cont	-1.6	-0.635	down	0	0	1010	not DE
ENSG00000100003	SEC14L2		2412	1992	3522	2639	2475	2328		3305.25	3218.12	3209.05	1923.17	2032.81	1879.39		OE_Vs_Cont	-1.7	-0.738	down	0	0	3520	not DE
ENSG00000100014	SPECC1L		553	442	791	1109	984	957		757.8	714.06	720.71	808.18	808.2	772.58		OE_Vs_Cont	1.1	0.125	up	0.0479	0.076	1110	not DE
ENSG00000100023	PPIL2		828	639	1113	1179	1016	1066		1134.64	1032.32	1014.1	859.2	834.48	860.58		OE_Vs_Cont	-1.2	-0.313	down	7.43e-08	2.16e-07	1180	not DE
ENSG00000100024	UPB1		1	1	7	4	4	7		1.37	1.62	6.38	2.91	3.29	5.65		OE_Vs_Cont	1.2	0.211	up	0.818	0.863	7	not DE
ENSG00000100027	YPEL1		5	6	10	0	2	6		6.85	9.69	9.11	0	1.64	4.84		OE_Vs_Cont	-4	-2.01	down	0.015	0.0264	10	not DE
ENSG00000100028	SNRPD3		1946	1657	3018	5179	4464	4544		2666.67	2676.92	2749.83	3774.19	3666.46	3668.36		OE_Vs_Cont	1.4	0.455	up	0	0	5180	not DE
ENSG00000100029	PES1		3715	3122	5677	9412	8189	8340		5090.8	5043.66	5172.56	6858.99	6725.94	6732.87		OE_Vs_Cont	1.3	0.407	up	0	0	9410	not DE
ENSG00000100030	MAPK1		2020	1689	3135	4465	4001	4008		2768.08	2728.62	2856.44	3253.86	3286.18	3235.65		OE_Vs_Cont	1.2	0.224	up	0	1e-10	4460	not DE
ENSG00000100031	GGT1		20	7	25	42	24	17		27.41	11.31	22.78	30.61	19.71	13.72		OE_Vs_Cont	1	0.0395	up	0.922	0.943	42	not DE
ENSG00000100034	PPM1F		436	363	675	1023	986	884		597.47	586.43	615.02	745.51	809.84	713.65		OE_Vs_Cont	1.3	0.331	up	2.11e-06	5.54e-06	1020	not DE
ENSG00000100036	SLC35E4		348	292	503	917	838	909		476.88	471.73	458.31	668.26	688.28	733.83		OE_Vs_Cont	1.5	0.573	up	0	0	917	not DE
ENSG00000100038	TOP3B		5	10	7	11	18	16		6.85	16.16	6.38	8.02	14.78	12.92		OE_Vs_Cont	1.3	0.342	up	0.526	0.613	18	not DE
ENSG00000100053	CRYBB3		7	6	6	12	14	9		9.59	9.69	5.47	8.74	11.5	7.27		OE_Vs_Cont	1.1	0.197	up	0.734	0.796	14	not DE
ENSG00000100055	CYTH4		6	10	12	4	12	4		8.22	16.16	10.93	2.91	9.86	3.23		OE_Vs_Cont	-2.2	-1.14	down	0.0659	0.101	12	not DE
ENSG00000100056	ESS2		521	393	776	893	858	838		713.94	634.9	707.05	650.77	704.71	676.52		OE_Vs_Cont	-1	-0.0237	down	0.729	0.792	893	not DE
ENSG00000100058	CRYBB2P1		289	235	382	501	474	465		396.03	379.65	348.06	365.1	389.31	375.39		OE_Vs_Cont	1	0.015	up	0.867	0.901	501	not DE
ENSG00000100060	MFNG		281	232	381	254	183	241		385.06	374.8	347.15	185.1	150.31	194.56		OE_Vs_Cont	-2.1	-1.06	down	0	0	381	DE
ENSG00000100065	CARD10		2568	2163	3987	4413	3922	4116		3519.02	3494.37	3632.73	3215.97	3221.29	3322.84		OE_Vs_Cont	-1.1	-0.128	down	8.68e-05	0.000199	4410	not DE
ENSG00000100068	LRP5L		18	20	46	63	74	53		24.67	32.31	41.91	45.91	60.78	42.79		OE_Vs_Cont	1.5	0.564	up	0.0439	0.0703	74	not DE
ENSG00000100075	SLC25A1		4047	3374	6134	3507	3113	3211		5545.75	5450.77	5588.95	2555.72	2556.83	2592.24		OE_Vs_Cont	-2.2	-1.11	down	0	0	6130	DE
ENSG00000100077	GRK3		78	84	129	119	116	152		106.89	135.7	117.54	86.72	95.28	122.71		OE_Vs_Cont	-1.2	-0.237	down	0.167	0.232	152	not DE
ENSG00000100083	GGA1		2168	1992	3433	4281	3541	3726		2970.89	3218.12	3127.96	3119.77	2908.36	3007.99		OE_Vs_Cont	-1	-0.043	down	0.247	0.325	4280	not DE
ENSG00000100084	HIRA		188	165	274	487	428	512		257.62	266.56	249.65	354.9	351.53	413.34		OE_Vs_Cont	1.5	0.537	up	1.39e-07	3.96e-07	512	not DE
ENSG00000100092	SH3BP1		265	213	357	835	669	782		363.14	344.11	325.28	608.51	549.48	631.31		OE_Vs_Cont	1.7	0.8	up	0	0	835	not DE
ENSG00000100097	LGALS1		5626	4606	8282	5105	4429	4821		7709.51	7441.09	7546.09	3720.26	3637.71	3891.99		OE_Vs_Cont	-2	-1.01	down	0	0	8280	DE
ENSG00000100099	HPS4		678	636	1019	1611	1433	1408		929.09	1027.47	928.46	1174.01	1176.98	1136.68		OE_Vs_Cont	1.2	0.28	up	4.35e-07	1.2e-06	1610	not DE
ENSG00000100100	PIK3IP1		629	542	983	99	82	72		861.94	875.61	895.65	72.15	67.35	58.13		OE_Vs_Cont	-13	-3.73	down	0	0	983	DE
ENSG00000100104	SRRD		249	197	346	670	637	598		341.21	318.26	315.26	488.26	523.19	482.76		OE_Vs_Cont	1.5	0.618	up	0	0	670	not DE
ENSG00000100105	PATZ1		1075	985	1693	1930	1750	1762		1473.11	1591.29	1542.57	1406.49	1437.34	1422.46		OE_Vs_Cont	-1.1	-0.11	down	0.0176	0.0304	1930	not DE
ENSG00000100106	TRIOBP		4607	3935	7088	5938	5349	5551		6313.13	6357.08	6458.19	4327.31	4393.34	4481.31		OE_Vs_Cont	-1.4	-0.536	down	0	0	7090	not DE
ENSG00000100109	TFIP11		707	533	948	1294	1095	1091		968.83	861.07	863.76	943	899.37	880.76		OE_Vs_Cont	1	0.0184	up	0.764	0.82	1290	not DE
ENSG00000100116	GCAT		392	331	539	976	851	789		537.17	534.74	491.11	711.26	698.96	636.96		OE_Vs_Cont	1.3	0.397	up	8.74e-08	2.53e-07	976	not DE
ENSG00000100124	ANKRD54		806	662	1117	1578	1427	1472		1104.49	1069.48	1017.75	1149.97	1172.05	1188.34		OE_Vs_Cont	1.1	0.142	up	0.00786	0.0144	1580	not DE
ENSG00000100129	EIF3L		8258	6950	12491	13419	12111	12410		11316.2	11227.9	11381.1	9779.08	9947.23	10018.6		OE_Vs_Cont	-1.1	-0.19	down	0	0	13400	not DE
ENSG00000100138	SNU13		4089	3470	6447	11706	10142	10522		5603.3	5605.86	5874.14	8530.74	8330.02	8494.39		OE_Vs_Cont	1.5	0.567	up	0	0	11700	not DE
ENSG00000100139	MICALL1		3316	2824	4978	5866	5198	5509		4544.03	4562.23	4535.67	4274.84	4269.32	4447.41		OE_Vs_Cont	-1	-0.0703	down	0.0166	0.0288	5870	not DE
ENSG00000100142	POLR2F		1865	1579	2858	5373	4775	4845		2555.68	2550.91	2604.05	3915.57	3921.89	3911.36		OE_Vs_Cont	1.5	0.606	up	0	0	5370	not DE
ENSG00000100147	CCDC134		81	56	113	292	272	287		111	90.47	102.96	212.79	223.4	231.69		OE_Vs_Cont	2.2	1.13	up	0	0	292	DE
ENSG00000100150	DEPDC5		258	253	463	542	477	482		353.55	408.73	421.86	394.98	391.78	389.12		OE_Vs_Cont	-1	-0.0154	down	0.862	0.897	542	not DE
ENSG00000100151	PICK1		783	711	1307	1482	1320	1407		1072.97	1148.64	1190.86	1080.01	1084.17	1135.87		OE_Vs_Cont	-1	-0.0526	down	0.334	0.42	1480	not DE
ENSG00000100154	TTC28		5	2	9	8	13	13		6.85	3.23	8.2	5.83	10.68	10.49		OE_Vs_Cont	1.4	0.496	up	0.432	0.521	13	not DE
ENSG00000100156	SLC16A8		80	62	97	27	26	17		109.63	100.16	88.38	19.68	21.35	13.72		OE_Vs_Cont	-5.4	-2.43	down	0	0	97	DE
ENSG00000100162	CENPM		286	286	469	1228	1135	1127		391.92	462.04	427.33	894.9	932.22	909.83		OE_Vs_Cont	2.1	1.1	up	0	0	1230	DE
ENSG00000100196	KDELR3		524	504	919	912	846	894		718.06	814.22	837.34	664.62	694.85	721.72		OE_Vs_Cont	-1.1	-0.192	down	0.00468	0.00888	919	not DE
ENSG00000100197	CYP2D6		50	46	87	38	46	49		68.52	74.31	79.27	27.69	37.78	39.56		OE_Vs_Cont	-2.1	-1.09	down	3.63e-06	9.33e-06	87	DE
ENSG00000100201	DDX17		9003	7504	13478	12641	11344	11213		12337.1	12122.9	12280.4	9212.12	9317.27	9052.24		OE_Vs_Cont	-1.3	-0.414	down	0	0	13500	not DE
ENSG00000100206	DMC1		12	14	19	40	44	43		16.44	22.62	17.31	29.15	36.14	34.71		OE_Vs_Cont	1.8	0.844	up	0.0141	0.0249	44	not DE
ENSG00000100207	TCF20		2903	2443	4391	5310	4704	4715		3978.08	3946.72	4000.83	3869.66	3863.58	3806.41		OE_Vs_Cont	-1	-0.0482	down	0.106	0.155	5310	not DE
ENSG00000100209	HSCB		110	104	159	200	160	158		150.74	168.01	144.87	145.75	131.41	127.55		OE_Vs_Cont	-1.1	-0.184	down	0.194	0.264	200	not DE
ENSG00000100211	CBY1		489	469	832	1171	965	1049		670.09	757.68	758.07	853.37	792.59	846.86		OE_Vs_Cont	1.1	0.188	up	0.0041	0.00784	1170	not DE
ENSG00000100216	TOMM22		2944	2576	4538	8430	7400	7573		4034.27	4161.59	4134.77	6143.35	6077.91	6113.67		OE_Vs_Cont	1.5	0.572	up	0	0	8430	not DE
ENSG00000100219	XBP1		2675	2342	3960	4582	4048	4162		3665.65	3783.55	3608.13	3339.13	3324.78	3359.98		OE_Vs_Cont	-1.1	-0.139	down	1.22e-05	3.01e-05	4580	not DE
ENSG00000100220	RTCB		2529	2082	3801	5969	5347	5449		3465.58	3363.52	3463.26	4349.9	4391.7	4398.97		OE_Vs_Cont	1.3	0.351	up	0	0	5970	not DE
ENSG00000100221	JOSD1		5141	4391	8024	7327	6632	6578		7044.89	7093.76	7311.02	5339.54	5447.12	5310.41		OE_Vs_Cont	-1.3	-0.416	down	0	0	8020	not DE
ENSG00000100225	FBXO7		2612	2266	3822	5527	4986	5098		3579.32	3660.77	3482.39	4027.8	4095.2	4115.61		OE_Vs_Cont	1.1	0.194	up	5e-10	1.7e-09	5530	not DE
ENSG00000100226	GTPBP1		1746	1428	2489	3796	3339	3448		2392.61	2306.97	2267.84	2766.33	2742.45	2783.56		OE_Vs_Cont	1.2	0.253	up	0	0	3800	not DE
ENSG00000100227	POLDIP3		2330	1925	3450	6041	5313	5349		3192.88	3109.88	3143.45	4402.37	4363.77	4318.24		OE_Vs_Cont	1.4	0.47	up	0	0	6040	not DE
ENSG00000100228	RAB36		16	10	21	19	15	10		21.93	16.16	19.13	13.85	12.32	8.07		OE_Vs_Cont	-1.7	-0.742	down	0.0885	0.132	21	not DE
ENSG00000100234	TIMP3		8306	7028	12217	34728	30752	31763		11382	11353.9	11131.4	25308	25257.8	25642.2		OE_Vs_Cont	2.3	1.17	up	0	0	34700	DE
ENSG00000100239	PPP6R2		2083	1803	3141	3807	3205	3322		2854.41	2912.79	2861.9	2774.35	2632.39	2681.85		OE_Vs_Cont	-1.1	-0.0919	down	0.00956	0.0174	3810	not DE
ENSG00000100241	SBF1		6027	5078	9115	12359	11254	11342		8259.01	8203.62	8305.07	9006.61	9243.35	9156.38		OE_Vs_Cont	1.1	0.145	up	2e-10	5e-10	12400	not DE
ENSG00000100242	SUN2		4564	3799	6831	8611	7890	8060		6254.21	6137.37	6224.02	6275.26	6480.36	6506.83		OE_Vs_Cont	1	0.0484	up	0.062	0.0961	8610	not DE
ENSG00000100243	CYB5R3		3435	2936	4765	6331	5794	6060		4707.1	4743.17	4341.6	4613.71	4758.84	4892.23		OE_Vs_Cont	1	0.0524	up	0.126	0.181	6330	not DE
ENSG00000100246	DNAL4		901	796	1378	1541	1460	1435		1234.67	1285.96	1255.56	1123	1199.15	1158.47		OE_Vs_Cont	-1.1	-0.117	down	0.0215	0.0365	1540	not DE
ENSG00000100258	LMF2		1385	1112	1908	2429	2168	2262		1897.91	1796.46	1738.46	1770.13	1780.66	1826.11		OE_Vs_Cont	-1	-0.0118	down	0.787	0.838	2430	not DE
ENSG00000100263	RHBDD3		353	287	488	799	703	693		483.73	463.65	444.64	582.27	577.4	559.46		OE_Vs_Cont	1.2	0.309	up	4.82e-05	0.000113	799	not DE
ENSG00000100266	PACSIN2		3405	2901	5316	6153	5380	5323		4665.99	4686.63	4843.64	4483.99	4418.8	4297.25		OE_Vs_Cont	-1.1	-0.107	down	0.000322	0.000698	6150	not DE
ENSG00000100271	TTLL1		130	101	165	208	147	175		178.14	163.17	150.34	151.58	120.74	141.28		OE_Vs_Cont	-1.2	-0.239	down	0.0936	0.139	208	not DE
ENSG00000100280	AP1B1		3087	2566	4541	6310	5656	5732		4230.23	4145.43	4137.5	4598.41	4645.49	4627.43		OE_Vs_Cont	1.1	0.149	up	1.84e-07	5.19e-07	6310	not DE
ENSG00000100281	HMGXB4		1241	1076	1884	2694	2473	2315		1700.59	1738.3	1716.59	1963.25	2031.17	1868.9		OE_Vs_Cont	1.1	0.186	up	2.11e-05	5.11e-05	2690	not DE
ENSG00000100284	TOM1		1566	1323	2252	2309	2049	2075		2145.95	2137.34	2051.9	1682.68	1682.92	1675.14		OE_Vs_Cont	-1.3	-0.327	down	0	0	2310	not DE
ENSG00000100285	NEFH		335	277	535	1226	1093	984		459.06	447.5	487.46	893.45	897.72	794.38		OE_Vs_Cont	1.8	0.885	up	0	0	1230	not DE
ENSG00000100288	CHKB		51	47	96	66	50	79		69.89	75.93	87.47	48.1	41.07	63.78		OE_Vs_Cont	-1.5	-0.621	down	0.00486	0.00919	96	not DE
ENSG00000100290	BIK		298	246	441	237	226	210		408.36	397.42	401.81	172.71	185.62	169.53		OE_Vs_Cont	-2.3	-1.19	down	0	0	441	DE
ENSG00000100292	HMOX1		761	630	1163	1649	1430	1595		1042.83	1017.78	1059.66	1201.71	1174.51	1287.64		OE_Vs_Cont	1.2	0.229	up	2.56e-05	6.13e-05	1650	not DE
ENSG00000100294	MCAT		955	856	1498	1836	1672	1617		1308.67	1382.89	1364.89	1337.98	1373.28	1305.4		OE_Vs_Cont	-1	-0.0143	down	0.768	0.823	1840	not DE
ENSG00000100296	THOC5		1147	992	1730	2467	2222	2200		1571.77	1602.6	1576.28	1797.82	1825.01	1776.06		OE_Vs_Cont	1.1	0.185	up	1.64e-05	4.01e-05	2470	not DE
ENSG00000100297	MCM5		1924	1654	2758	6942	6289	6393		2636.53	2672.07	2512.93	5058.98	5165.4	5161.06		OE_Vs_Cont	2	0.981	up	0	0	6940	not DE
ENSG00000100298	APOBEC3H		36	26	43	23	20	28		49.33	42	39.18	16.76	16.43	22.6		OE_Vs_Cont	-2.3	-1.22	down	9.08e-05	0.000207	43	DE
ENSG00000100299	ARSA		697	568	995	541	520	529		955.12	917.62	906.59	394.25	427.1	427.06		OE_Vs_Cont	-2.2	-1.15	down	0	0	995	DE
ENSG00000100300	TSPO		2713	2296	3964	3941	3559	3817		3717.72	3709.24	3611.77	2872	2923.14	3081.46		OE_Vs_Cont	-1.2	-0.313	down	0	0	3960	not DE
ENSG00000100302	RASD2		591	496	898	950	892	915		809.87	801.3	818.21	692.31	732.63	738.68		OE_Vs_Cont	-1.1	-0.169	down	0.00676	0.0125	950	not DE
ENSG00000100304	TTLL12		4889	4207	7280	18339	16369	16773		6699.57	6796.5	6633.13	13364.5	13444.5	13540.8		OE_Vs_Cont	2	1	up	0	0	18300	DE
ENSG00000100307	CBX7		1167	1007	1767	1321	1185	1117		1599.18	1626.83	1609.99	962.68	973.29	901.75		OE_Vs_Cont	-1.7	-0.768	down	0	0	1770	not DE
ENSG00000100311	PDGFB		5641	4772	8745	2144	1905	2043		7730.06	7709.27	7967.95	1562.44	1564.65	1649.31		OE_Vs_Cont	-4.9	-2.29	down	0	0	8740	DE
ENSG00000100312	ACR		2	2	6	8	6	5		2.74	3.23	5.47	5.83	4.93	4.04		OE_Vs_Cont	1.2	0.319	up	0.692	0.762	8	not DE
ENSG00000100316	RPL3		46947	39783	71488	77561	68887	70087		64333.1	64270.3	65135.8	56522.5	56579.6	56581.1		OE_Vs_Cont	-1.1	-0.192	down	0	0	77600	not DE
ENSG00000100319	ZMAT5		177	123	208	295	274	301		242.55	198.71	189.52	214.98	225.05	243		OE_Vs_Cont	1.1	0.121	up	0.315	0.399	301	not DE
ENSG00000100320	RBFOX2		4361	3602	6614	6471	5627	5617		5976.03	5819.11	6026.3	4715.73	4621.67	4534.6		OE_Vs_Cont	-1.3	-0.363	down	0	0	6610	not DE
ENSG00000100321	SYNGR1		42	21	63	140	131	132		57.55	33.93	57.4	102.02	107.6	106.56		OE_Vs_Cont	2.1	1.05	up	3.67e-07	1.02e-06	140	DE
ENSG00000100324	TAB1		942	807	1429	2504	2199	2174		1290.86	1303.73	1302.02	1824.79	1806.12	1755.07		OE_Vs_Cont	1.4	0.467	up	0	0	2500	not DE
ENSG00000100325	ASCC2		1965	1636	2910	4236	3799	3760		2692.71	2642.99	2651.43	3086.98	3120.27	3035.44		OE_Vs_Cont	1.2	0.211	up	8e-10	2.5e-09	4240	not DE
ENSG00000100330	MTMR3		132	80	184	195	206	196		180.88	129.24	167.65	142.11	169.2	158.23		OE_Vs_Cont	-1	-0.0394	down	0.782	0.834	206	not DE
ENSG00000100335	MIEF1		1872	1656	2875	4954	4338	4383		2565.27	2675.3	2619.54	3610.22	3562.97	3538.39		OE_Vs_Cont	1.4	0.448	up	0	0	4950	not DE
ENSG00000100342	APOL1		32	11	26	66	60	65		43.85	17.77	23.69	48.1	49.28	52.47		OE_Vs_Cont	1.8	0.815	up	0.00561	0.0105	66	not DE
ENSG00000100344	PNPLA3		414	404	679	134	101	100		567.32	652.67	618.67	97.65	82.96	80.73		OE_Vs_Cont	-7	-2.81	down	0	0	679	DE
ENSG00000100345	MYH9		51576	44215	75244	51996	45784	45790		70676.4	71430.3	68558.1	37892	37604.2	36966.2		OE_Vs_Cont	-1.9	-0.905	down	0	0	75200	not DE
ENSG00000100346	CACNA1I		14	7	25	30	22	26		19.18	11.31	22.78	21.86	18.07	20.99		OE_Vs_Cont	1.1	0.15	up	0.701	0.769	30	not DE
ENSG00000100347	SAMM50		1670	1390	2471	3896	3542	3619		2288.46	2245.58	2251.44	2839.21	2909.18	2921.61		OE_Vs_Cont	1.3	0.353	up	0	0	3900	not DE
ENSG00000100348	TXN2		2229	1899	3344	4652	4239	4297		3054.48	3067.88	3046.86	3390.14	3481.66	3468.96		OE_Vs_Cont	1.1	0.174	up	9.11e-08	2.63e-07	4650	not DE
ENSG00000100350	FOXRED2		665	483	796	2221	1960	1950		911.27	780.3	725.27	1618.55	1609.82	1574.23		OE_Vs_Cont	2	0.994	up	0	0	2220	not DE
ENSG00000100353	EIF3D		12650	10649	19286	24715	22001	22672		17334.7	17203.7	17572.3	18011	18070.3	18303.1		OE_Vs_Cont	1	0.0607	up	0.0011	0.00226	24700	not DE
ENSG00000100354	TNRC6B		807	697	1173	1209	1044	1022		1105.86	1126.02	1068.77	881.06	857.48	825.06		OE_Vs_Cont	-1.3	-0.36	down	1e-10	5e-10	1210	not DE
ENSG00000100359	SGSM3		195	163	276	278	276	251		267.22	263.33	251.48	202.59	226.69	202.63		OE_Vs_Cont	-1.2	-0.305	down	0.00615	0.0115	278	not DE
ENSG00000100360	IFT27		888	795	1373	1803	1626	1662		1216.86	1284.34	1251	1313.93	1335.5	1341.73		OE_Vs_Cont	1.1	0.0899	up	0.0656	0.101	1800	not DE
ENSG00000100364	KIAA0930		854	739	1225	3480	3008	3081		1170.27	1193.87	1116.15	2536.05	2470.59	2487.29		OE_Vs_Cont	2.2	1.11	up	0	0	3480	DE
ENSG00000100365	NCF4		28	21	49	80	88	96		38.37	33.93	44.65	58.3	72.28	77.5		OE_Vs_Cont	1.7	0.805	up	0.000894	0.00185	96	not DE
ENSG00000100372	SLC25A17		747	596	1105	2093	1847	1972		1023.64	962.85	1006.81	1525.27	1517.01	1591.99		OE_Vs_Cont	1.5	0.628	up	0	0	2090	not DE
ENSG00000100376	FAM118A		563	480	819	1211	1046	1100		771.5	775.45	746.23	882.52	859.12	888.03		OE_Vs_Cont	1.1	0.201	up	0.000889	0.00184	1210	not DE
ENSG00000100379	KCTD17		307	249	467	843	729	776		420.69	402.27	425.5	614.34	598.76	626.46		OE_Vs_Cont	1.5	0.555	up	0	0	843	not DE
ENSG00000100380	ST13		5590	4819	8550	9789	8879	8967		7660.17	7785.2	7790.28	7133.72	7292.67	7239.04		OE_Vs_Cont	-1.1	-0.101	down	1.84e-05	4.48e-05	9790	not DE
ENSG00000100385	IL2RB		7	14	22	20	16	14		9.59	22.62	20.05	14.57	13.14	11.3		OE_Vs_Cont	-1.3	-0.422	down	0.339	0.426	22	not DE
ENSG00000100387	RBX1		1058	875	1738	2557	2240	2221		1449.81	1413.58	1583.57	1863.41	1839.8	1793.01		OE_Vs_Cont	1.2	0.298	up	3e-10	8e-10	2560	not DE
ENSG00000100393	EP300		3513	2969	5246	4562	4040	3767		4813.99	4796.49	4779.86	3324.55	3318.21	3041.09		OE_Vs_Cont	-1.5	-0.571	down	0	0	5250	not DE
ENSG00000100395	L3MBTL2		505	450	762	1696	1624	1630		692.02	726.98	694.29	1235.96	1333.85	1315.9		OE_Vs_Cont	1.8	0.881	up	0	0	1700	not DE
ENSG00000100399	CHADL		5	1	6	1	12	2		6.85	1.62	5.47	0.73	9.86	1.61		OE_Vs_Cont	-1.2	-0.246	down	0.786	0.838	12	not DE
ENSG00000100401	RANGAP1		4554	3932	6868	12662	10969	11417		6240.51	6352.23	6257.73	9227.42	9009.27	9216.93		OE_Vs_Cont	1.5	0.543	up	0	0	12700	not DE
ENSG00000100403	ZC3H7B		2968	2448	4422	6552	5807	5928		4067.16	3954.8	4029.08	4774.76	4769.51	4785.67		OE_Vs_Cont	1.2	0.249	up	0	0	6550	not DE
ENSG00000100410	PHF5A		1199	1088	1925	3404	3132	3192		1643.03	1757.69	1753.95	2480.66	2572.43	2576.9		OE_Vs_Cont	1.5	0.564	up	0	0	3400	not DE
ENSG00000100412	ACO2		1704	1399	2417	3709	3366	3440		2335.05	2260.12	2202.23	2702.93	2764.63	2777.11		OE_Vs_Cont	1.2	0.281	up	0	0	3710	not DE
ENSG00000100413	POLR3H		1163	1033	1830	2632	2454	2432		1593.7	1668.83	1667.39	1918.07	2015.57	1963.35		OE_Vs_Cont	1.2	0.257	up	2.3e-09	7.4e-09	2630	not DE
ENSG00000100416	TRMU		877	726	1336	2288	1956	2082		1201.78	1172.87	1217.29	1667.38	1606.54	1680.8		OE_Vs_Cont	1.4	0.462	up	0	0	2290	not DE
ENSG00000100417	PMM1		452	401	673	883	824	849		619.39	647.82	613.2	643.49	676.78	685.4		OE_Vs_Cont	1.1	0.0959	up	0.16	0.223	883	not DE
ENSG00000100418	DESI1		2338	2011	3225	5231	4512	4678		3203.84	3248.82	2938.44	3812.09	3705.88	3776.54		OE_Vs_Cont	1.2	0.272	up	0	0	5230	not DE
ENSG00000100422	CERK		872	787	1361	1953	1649	1634		1194.93	1271.42	1240.07	1423.25	1354.39	1319.13		OE_Vs_Cont	1.1	0.146	up	0.00391	0.0075	1950	not DE
ENSG00000100425	BRD1		1142	911	1616	1992	1736	1827		1564.92	1471.74	1472.41	1451.67	1425.84	1474.93		OE_Vs_Cont	-1	-0.0498	down	0.285	0.367	1990	not DE
ENSG00000100426	ZBED4		1795	1492	2680	4198	3746	3727		2459.75	2410.36	2441.86	3059.29	3076.74	3008.8		OE_Vs_Cont	1.3	0.322	up	0	0	4200	not DE
ENSG00000100429	HDAC10		425	315	573	416	421	423		582.39	508.89	522.09	303.16	345.78	341.49		OE_Vs_Cont	-1.6	-0.705	down	0	0	573	not DE
ENSG00000100439	ABHD4		1999	1701	2943	3522	2983	2964		2739.3	2748	2681.5	2566.65	2450.05	2392.83		OE_Vs_Cont	-1.1	-0.139	down	0.000223	0.000492	3520	not DE
ENSG00000100441	KHNYN		1134	1051	1797	1619	1391	1364		1553.96	1697.91	1637.33	1179.84	1142.48	1101.16		OE_Vs_Cont	-1.4	-0.512	down	0	0	1800	not DE
ENSG00000100442	FKBP3		898	739	1352	2181	1917	1856		1230.56	1193.87	1231.87	1589.4	1574.51	1498.35		OE_Vs_Cont	1.3	0.349	up	0	0	2180	not DE
ENSG00000100445	SDR39U1		54	41	77	100	74	95		74	66.24	70.16	72.87	60.78	76.69		OE_Vs_Cont	-1	-0.00139	down	0.995	0.996	100	not DE
ENSG00000100461	RBM23		953	810	1409	1926	1668	1676		1305.93	1308.57	1283.8	1403.57	1369.99	1353.03		OE_Vs_Cont	1.1	0.084	up	0.0798	0.12	1930	not DE
ENSG00000100462	PRMT5		1125	960	1610	3512	3135	3107		1541.63	1550.9	1466.94	2559.37	2574.9	2508.28		OE_Vs_Cont	1.7	0.75	up	0	0	3510	not DE
ENSG00000100478	AP4S1		49	41	69	82	89	87		67.15	66.24	62.87	59.76	73.1	70.23		OE_Vs_Cont	1	0.0515	up	0.805	0.852	89	not DE
ENSG00000100479	POLE2		78	92	144	614	577	563		106.89	148.63	131.2	447.45	473.91	454.51		OE_Vs_Cont	3.6	1.84	up	0	0	614	DE
ENSG00000100483	VCPKMT		88	54	121	175	125	134		120.59	87.24	110.25	127.53	102.67	108.18		OE_Vs_Cont	1.1	0.0809	up	0.632	0.709	175	not DE
ENSG00000100485	SOS2		646	561	1021	638	701	651		885.24	906.31	930.28	464.94	575.76	525.55		OE_Vs_Cont	-1.7	-0.802	down	0	0	1020	not DE
ENSG00000100490	CDKL1		16	12	29	75	67	63		21.93	19.39	26.42	54.66	55.03	50.86		OE_Vs_Cont	2.3	1.22	up	3.09e-05	7.37e-05	75	DE
ENSG00000100503	NIN		934	716	1330	1968	1759	1747		1279.89	1156.71	1211.82	1434.18	1444.74	1410.35		OE_Vs_Cont	1.2	0.232	up	2.94e-06	7.62e-06	1970	not DE
ENSG00000100504	PYGL		3056	2705	4601	6411	5570	5725		4187.74	4369.99	4192.17	4672.01	4574.86	4621.78		OE_Vs_Cont	1.1	0.124	up	2.42e-05	5.81e-05	6410	not DE
ENSG00000100505	TRIM9		233	176	312	523	452	461		319.29	284.33	284.28	381.14	371.25	372.16		OE_Vs_Cont	1.3	0.344	up	0.000267	0.000585	523	not DE
ENSG00000100519	PSMC6		1629	1424	2443	3714	3127	3165		2232.28	2300.5	2225.92	2706.57	2568.33	2555.1		OE_Vs_Cont	1.2	0.215	up	2.42e-08	7.25e-08	3710	not DE
ENSG00000100522	GNPNAT1		1533	1224	2283	4668	4048	4018		2100.72	1977.4	2080.14	3401.8	3324.78	3243.73		OE_Vs_Cont	1.6	0.693	up	0	0	4670	not DE
ENSG00000100523	DDHD1		219	175	394	554	557	536		300.1	282.72	358.99	403.73	457.49	432.71		OE_Vs_Cont	1.4	0.439	up	6.16e-06	1.56e-05	557	not DE
ENSG00000100526	CDKN3		763	623	1112	3249	3011	3101		1045.57	1006.47	1013.19	2367.71	2473.05	2503.43		OE_Vs_Cont	2.4	1.26	up	0	0	3250	DE
ENSG00000100528	CNIH1		1819	1502	2648	4106	3630	3618		2492.64	2426.51	2412.71	2992.24	2981.46	2920.81		OE_Vs_Cont	1.2	0.28	up	0	0	4110	not DE
ENSG00000100532	CGRRF1		159	133	234	330	290	298		217.88	214.86	213.21	240.49	238.19	240.57		OE_Vs_Cont	1.1	0.156	up	0.162	0.226	330	not DE
ENSG00000100554	ATP6V1D		1355	1126	2111	2021	1790	1747		1856.8	1819.08	1923.42	1472.8	1470.2	1410.35		OE_Vs_Cont	-1.3	-0.366	down	0	0	2110	not DE
ENSG00000100558	PLEK2		2540	2032	3682	2995	2560	2718		3480.65	3282.74	3354.83	2182.6	2102.63	2194.24		OE_Vs_Cont	-1.6	-0.643	down	0	0	3680	not DE
ENSG00000100564	PIGH		201	230	320	527	498	525		275.44	371.57	291.57	384.05	409.03	423.83		OE_Vs_Cont	1.3	0.388	up	0.000101	0.000229	527	not DE
ENSG00000100567	PSMA3		1761	1579	2914	4713	4232	4159		2413.16	2550.91	2655.07	3434.59	3475.91	3357.55		OE_Vs_Cont	1.3	0.427	up	0	0	4710	not DE
ENSG00000100568	VTI1B		2515	2063	3614	6469	5647	5800		3446.39	3332.82	3292.87	4714.28	4638.1	4682.33		OE_Vs_Cont	1.4	0.48	up	0	0	6470	not DE
ENSG00000100575	TIMM9		428	359	602	1071	966	957		586.5	579.97	548.51	780.49	793.41	772.58		OE_Vs_Cont	1.4	0.457	up	0	0	1070	not DE
ENSG00000100577	GSTZ1		919	824	1453	884	817	872		1259.34	1331.19	1323.89	644.21	671.03	703.96		OE_Vs_Cont	-1.9	-0.956	down	0	0	1450	not DE
ENSG00000100578	KIAA0586		337	280	496	805	689	668		461.8	452.35	451.93	586.64	565.9	539.28		OE_Vs_Cont	1.2	0.31	up	5.75e-05	0.000134	805	not DE
ENSG00000100580	TMED8		985	823	1494	2290	2020	1994		1349.78	1329.57	1361.25	1668.84	1659.1	1609.75		OE_Vs_Cont	1.2	0.288	up	4e-10	1.2e-09	2290	not DE
ENSG00000100583	SAMD15		47	38	64	69	47	56		64.41	61.39	58.31	50.28	38.6	45.21		OE_Vs_Cont	-1.4	-0.449	down	0.0533	0.0838	69	not DE
ENSG00000100591	AHSA1		5230	4441	7971	17428	15342	15690		7166.85	7174.53	7262.73	12700.6	12601	12666.5		OE_Vs_Cont	1.8	0.813	up	0	0	17400	not DE
ENSG00000100592	DAAM1		2459	1974	3489	2010	1660	1727		3369.65	3189.04	3178.98	1464.79	1363.42	1394.2		OE_Vs_Cont	-2.3	-1.2	down	0	0	3490	DE
ENSG00000100596	SPTLC2		2470	2006	3680	4893	4494	4327		3384.73	3240.74	3353.01	3565.77	3691.1	3493.18		OE_Vs_Cont	1.1	0.106	up	0.00155	0.00313	4890	not DE
ENSG00000100599	RIN3		1372	1199	1967	2748	2400	2618		1880.1	1937.01	1792.22	2002.6	1971.21	2113.51		OE_Vs_Cont	1.1	0.123	up	0.00487	0.00921	2750	not DE
ENSG00000100600	LGMN		3180	2849	5077	4611	4064	4281		4357.67	4602.62	4625.88	3360.26	3337.92	3456.04		OE_Vs_Cont	-1.3	-0.421	down	0	0	5080	not DE
ENSG00000100601	ALKBH1		468	378	727	1334	1230	1200		641.32	610.67	662.4	972.15	1010.25	968.76		OE_Vs_Cont	1.5	0.618	up	0	0	1330	not DE
ENSG00000100603	SNW1		3391	2938	5182	7754	6593	6574		4646.81	4746.4	4721.55	5650.72	5415.09	5307.18		OE_Vs_Cont	1.2	0.215	up	0	0	7750	not DE
ENSG00000100605	ITPK1		4510	3845	6640	7218	6372	6468		6180.21	6211.68	6049.99	5260.11	5233.57	5221.61		OE_Vs_Cont	-1.2	-0.229	down	0	0	7220	not DE
ENSG00000100612	DHRS7		1398	1224	2178	2565	2241	2326		1915.73	1977.4	1984.47	1869.24	1840.62	1877.78		OE_Vs_Cont	-1.1	-0.0738	down	0.0699	0.107	2560	not DE
ENSG00000100614	PPM1A		1208	982	1795	2635	2260	2126		1655.37	1586.44	1635.5	1920.25	1856.23	1716.32		OE_Vs_Cont	1.1	0.171	up	0.000309	0.000671	2640	not DE
ENSG00000100625	SIX4		429	389	651	1527	1248	1235		587.87	628.44	593.15	1112.8	1025.03	997.01		OE_Vs_Cont	1.7	0.797	up	0	0	1530	not DE
ENSG00000100626	GALNT16		1315	1110	1875	2637	2321	2412		1801.99	1793.23	1708.39	1921.71	1906.33	1947.2		OE_Vs_Cont	1.1	0.127	up	0.00256	0.00502	2640	not DE
ENSG00000100628	ASB2		17	9	25	4	3	2		23.3	14.54	22.78	2.91	2.46	1.61		OE_Vs_Cont	-8.7	-3.12	down	1.02e-06	2.75e-06	25	not DE
ENSG00000100629	CEP128		242	181	333	606	569	560		331.62	292.41	303.41	441.62	467.34	452.09		OE_Vs_Cont	1.5	0.553	up	7e-10	2.4e-09	606	not DE
ENSG00000100632	ERH		3873	3345	6276	11222	9926	9837		5307.31	5403.92	5718.34	8178.02	8152.61	7941.39		OE_Vs_Cont	1.5	0.56	up	0	0	11200	not DE
ENSG00000100644	HIF1A		6307	5358	9365	16002	14168	14027		8642.7	8655.97	8532.86	11661.4	11636.7	11324		OE_Vs_Cont	1.3	0.423	up	0	0	16000	not DE
ENSG00000100647	SUSD6		520	433	763	610	531	574		712.57	699.52	695.2	444.54	436.13	463.39		OE_Vs_Cont	-1.6	-0.648	down	0	0	763	not DE
ENSG00000100650	SRSF5		4583	3744	6997	5383	4659	4595		6280.25	6048.51	6375.27	3922.86	3826.62	3709.54		OE_Vs_Cont	-1.6	-0.709	down	0	0	7000	not DE
ENSG00000100664	EIF5		12140	10353	18522	29073	25827	25930		16635.9	16725.5	16876.2	21186.9	21212.7	20933.2		OE_Vs_Cont	1.3	0.334	up	0	0	29100	not DE
ENSG00000100697	DICER1		762	633	1204	1762	1549	1583		1044.2	1022.63	1097.02	1284.06	1272.25	1277.95		OE_Vs_Cont	1.2	0.272	up	1.49e-07	4.22e-07	1760	not DE
ENSG00000100711	ZFYVE21		934	775	1413	1722	1535	1662		1279.89	1252.03	1287.45	1254.91	1260.76	1341.73		OE_Vs_Cont	1	0.0122	up	0.808	0.855	1720	not DE
ENSG00000100714	MTHFD1		2174	1930	3424	9017	8069	7760		2979.11	3117.96	3119.76	6571.13	6627.38	6264.64		OE_Vs_Cont	2.1	1.08	up	0	0	9020	DE
ENSG00000100722	ZC3H14		988	782	1259	2350	2160	2100		1353.89	1263.34	1147.13	1712.56	1774.09	1695.33		OE_Vs_Cont	1.4	0.469	up	0	0	2350	not DE
ENSG00000100726	TELO2		688	591	1035	1533	1434	1557		942.79	954.77	943.03	1117.17	1177.8	1256.96		OE_Vs_Cont	1.3	0.322	up	1.74e-08	5.24e-08	1560	not DE
ENSG00000100731	PCNX1		966	827	1553	2329	1982	2033		1323.74	1336.04	1415.01	1697.26	1627.89	1641.24		OE_Vs_Cont	1.2	0.281	up	2.1e-09	6.8e-09	2330	not DE
ENSG00000100739	BDKRB1		38	33	53	71	71	64		52.07	53.31	48.29	51.74	58.32	51.67		OE_Vs_Cont	1.1	0.0807	up	0.728	0.792	71	not DE
ENSG00000100744	GSKIP		398	304	563	814	726	753		545.39	491.12	512.97	593.2	596.29	607.9		OE_Vs_Cont	1.2	0.213	up	0.0037	0.00712	814	not DE
ENSG00000100749	VRK1		251	228	414	1111	975	1005		343.95	368.34	377.21	809.64	800.81	811.33		OE_Vs_Cont	2.2	1.15	up	0	0	1110	DE
ENSG00000100764	PSMC1		784	595	1061	1616	1480	1374		1074.34	961.24	966.72	1177.66	1215.58	1109.23		OE_Vs_Cont	1.2	0.224	up	9.76e-05	0.000222	1620	not DE
ENSG00000100767	PAPLN		15	10	18	10	7	7		20.56	16.16	16.4	7.29	5.75	5.65		OE_Vs_Cont	-2.8	-1.5	down	0.00297	0.00578	18	not DE
ENSG00000100784	RPS6KA5		50	51	80	151	123	137		68.52	82.39	72.89	110.04	101.02	110.6		OE_Vs_Cont	1.4	0.532	up	0.00324	0.00628	151	not DE
ENSG00000100796	PPP4R3A		848	693	1346	1873	1626	1593		1162.04	1119.56	1226.4	1364.95	1335.5	1286.03		OE_Vs_Cont	1.1	0.179	up	0.000557	0.00118	1870	not DE
ENSG00000100802	C14orf93		222	162	316	318	294	261		304.21	261.71	287.92	231.74	241.47	210.7		OE_Vs_Cont	-1.3	-0.324	down	0.00274	0.00536	318	not DE
ENSG00000100804	PSMB5		1655	1352	2500	4158	3496	3697		2267.9	2184.19	2277.86	3030.14	2871.4	2984.58		OE_Vs_Cont	1.3	0.399	up	0	0	4160	not DE
ENSG00000100811	YY1		2666	2243	4110	6756	6040	6034		3653.31	3623.62	3744.8	4923.43	4960.89	4871.24		OE_Vs_Cont	1.3	0.419	up	0	0	6760	not DE
ENSG00000100813	ACIN1		2966	2473	4419	5886	5016	5132		4064.41	3995.19	4026.34	4289.42	4119.84	4143.06		OE_Vs_Cont	1	0.0548	up	0.07	0.107	5890	not DE
ENSG00000100814	CCNB1IP1		599	521	928	1174	1002	1053		820.83	841.69	845.54	855.55	822.98	850.09		OE_Vs_Cont	1	0.0113	up	0.85	0.888	1170	not DE
ENSG00000100815	TRIP11		258	243	401	407	364	346		353.55	392.57	365.37	296.6	298.97	279.33		OE_Vs_Cont	-1.3	-0.341	down	0.000277	0.000605	407	not DE
ENSG00000100823	APEX1		2432	2163	3752	5216	4484	4590		3332.66	3494.37	3418.61	3801.15	3682.88	3705.5		OE_Vs_Cont	1.1	0.128	up	6.36e-05	0.000148	5220	not DE
ENSG00000100836	PABPN1		1236	1054	1905	2638	2345	2409		1693.73	1702.76	1735.73	1922.44	1926.04	1944.78		OE_Vs_Cont	1.1	0.173	up	3.06e-05	7.3e-05	2640	not DE
ENSG00000100852	ARHGAP5		1899	1614	2882	3656	3231	3266		2602.27	2607.45	2625.92	2664.31	2653.75	2636.64		OE_Vs_Cont	1	0.0213	up	0.544	0.629	3660	not DE
ENSG00000100865	CINP		828	707	1198	2059	1762	1738		1134.64	1142.17	1091.55	1500.49	1447.2	1403.08		OE_Vs_Cont	1.3	0.373	up	0	0	2060	not DE
ENSG00000100867	DHRS2		9194	7871	13599	20347	17645	18279		12598.9	12715.8	12390.6	14827.9	14492.5	14756.6		OE_Vs_Cont	1.2	0.227	up	0	0	20300	not DE
ENSG00000100883	SRP54		1334	1168	2025	2248	1973	1909		1828.03	1886.93	1845.07	1638.23	1620.5	1541.13		OE_Vs_Cont	-1.2	-0.211	down	1.36e-06	3.62e-06	2250	not DE
ENSG00000100888	CHD8		1247	1082	1924	2329	1997	2081		1708.81	1747.99	1753.04	1697.26	1640.21	1679.99		OE_Vs_Cont	-1	-0.0546	down	0.203	0.274	2330	not DE
ENSG00000100889	PCK2		452	363	604	651	563	533		619.39	586.43	550.33	474.42	462.41	430.29		OE_Vs_Cont	-1.3	-0.355	down	4.84e-06	1.24e-05	651	not DE
ENSG00000100890	KIAA0391		62	48	98	112	93	93		84.96	77.55	89.29	81.62	76.38	75.08		OE_Vs_Cont	-1.1	-0.12	down	0.519	0.606	112	not DE
ENSG00000100897	DCAF11		789	652	1261	1276	1124	1205		1081.19	1053.32	1148.95	929.88	923.18	972.79		OE_Vs_Cont	-1.2	-0.223	down	6.83e-05	0.000158	1280	not DE
ENSG00000100902	PSMA6		407	347	636	982	875	867		557.73	560.59	579.49	715.63	718.67	699.93		OE_Vs_Cont	1.3	0.327	up	1.64e-06	4.34e-06	982	not DE
ENSG00000100906	NFKBIA		1573	1414	2526	2073	1732	1907		2155.54	2284.35	2301.55	1510.7	1422.56	1539.52		OE_Vs_Cont	-1.5	-0.593	down	0	0	2530	not DE
ENSG00000100908	EMC9		132	121	229	367	354	404		180.88	195.48	208.65	267.45	290.75	326.15		OE_Vs_Cont	1.5	0.587	up	4.72e-07	1.3e-06	404	not DE
ENSG00000100911	PSME2		1140	963	1727	2748	2349	2566		1562.18	1555.75	1573.54	2002.6	1929.32	2071.53		OE_Vs_Cont	1.3	0.355	up	0	0	2750	not DE
ENSG00000100916	BRMS1L		80	85	172	214	194	186		109.63	137.32	156.72	155.95	159.34	150.16		OE_Vs_Cont	1.1	0.19	up	0.199	0.269	214	not DE
ENSG00000100918	REC8		32	29	44	25	15	21		43.85	46.85	40.09	18.22	12.32	16.95		OE_Vs_Cont	-2.7	-1.45	down	7.04e-06	1.77e-05	44	DE
ENSG00000100926	TM9SF1		133	103	223	255	202	252		182.25	166.4	203.19	185.83	165.91	203.44		OE_Vs_Cont	-1	-0.00486	down	0.97	0.979	255	not DE
ENSG00000100934	SEC23A		788	700	1294	1677	1400	1441		1079.82	1130.87	1179.02	1222.11	1149.87	1163.32		OE_Vs_Cont	1	0.0573	up	0.284	0.366	1680	not DE
ENSG00000100938	GMPR2		1037	859	1490	1495	1371	1397		1421.04	1387.73	1357.6	1089.48	1126.06	1127.8		OE_Vs_Cont	-1.2	-0.316	down	2e-10	6e-10	1500	not DE
ENSG00000100941	PNN		2055	1875	3292	6078	5326	5326		2816.04	3029.1	2999.48	4429.34	4374.45	4299.67		OE_Vs_Cont	1.5	0.567	up	0	0	6080	not DE
ENSG00000100949	RABGGTA		387	320	537	585	513	538		530.32	516.97	489.28	426.32	421.35	434.33		OE_Vs_Cont	-1.2	-0.256	down	0.00114	0.00233	585	not DE
ENSG00000100968	NFATC4		387	327	517	275	253	223		530.32	528.28	471.06	200.41	207.8	180.03		OE_Vs_Cont	-2.6	-1.37	down	0	0	517	DE
ENSG00000100979	PLTP		2027	1774	2943	5610	4989	5200		2777.67	2865.94	2681.5	4088.28	4097.66	4197.95		OE_Vs_Cont	1.5	0.577	up	0	0	5610	not DE
ENSG00000100982	PCIF1		770	587	1130	1720	1539	1569		1055.16	948.31	1029.59	1253.45	1264.04	1266.65		OE_Vs_Cont	1.2	0.315	up	3.2e-09	1.01e-08	1720	not DE
ENSG00000100983	GSS		1438	1233	2230	2693	2450	2391		1970.54	1991.94	2031.85	1962.52	2012.28	1930.25		OE_Vs_Cont	-1	-0.0235	down	0.561	0.646	2690	not DE
ENSG00000100985	MMP9		12	15	14	14	8	9		16.44	24.23	12.76	10.2	6.57	7.27		OE_Vs_Cont	-2.2	-1.11	down	0.0232	0.0392	15	not DE
ENSG00000100987	VSX1		9	18	19	53	48	50		12.33	29.08	17.31	38.62	39.42	40.36		OE_Vs_Cont	2.1	1.05	up	0.00172	0.00346	53	DE
ENSG00000100991	TRPC4AP		2205	1931	3308	3175	2864	2928		3021.59	3119.57	3014.06	2313.78	2352.31	2363.77		OE_Vs_Cont	-1.3	-0.379	down	0	0	3310	not DE
ENSG00000100994	PYGB		5642	4768	8149	7872	6931	7087		7731.43	7702.81	7424.91	5736.71	5692.7	5721.32		OE_Vs_Cont	-1.3	-0.412	down	0	0	8150	not DE
ENSG00000100997	ABHD12		976	856	1446	3060	2708	2719		1337.45	1382.89	1317.51	2229.97	2224.19	2195.04		OE_Vs_Cont	1.7	0.723	up	0	0	3060	not DE
ENSG00000101000	PROCR		89	61	129	149	152	136		121.96	98.55	117.54	108.58	124.84	109.79		OE_Vs_Cont	1	0.0108	up	0.946	0.962	152	not DE
ENSG00000101003	GINS1		266	220	411	1423	1294	1271		364.51	355.41	374.48	1037.01	1062.81	1026.08		OE_Vs_Cont	2.8	1.51	up	0	0	1420	DE
ENSG00000101004	NINL		271	251	442	440	378	366		371.36	405.5	402.73	320.65	310.47	295.47		OE_Vs_Cont	-1.3	-0.349	down	0.000136	0.000307	442	not DE
ENSG00000101019	UQCC1		650	573	990	1670	1440	1534		890.72	925.69	902.03	1217.01	1182.73	1238.4		OE_Vs_Cont	1.3	0.422	up	0	0	1670	not DE
ENSG00000101040	ZMYND8		2276	2018	3314	3014	2592	2594		3118.88	3260.12	3019.53	2196.45	2128.91	2094.13		OE_Vs_Cont	-1.5	-0.546	down	0	0	3310	not DE
ENSG00000101049	SGK2		7	2	7	14	15	21		9.59	3.23	6.38	10.2	12.32	16.95		OE_Vs_Cont	2	1.01	up	0.0783	0.118	21	not DE
ENSG00000101052	IFT52		901	733	1375	1597	1424	1461		1234.67	1184.18	1252.82	1163.81	1169.59	1179.46		OE_Vs_Cont	-1	-0.0676	down	0.18	0.247	1600	not DE
ENSG00000101057	MYBL2		3210	2755	4710	15583	14014	14035		4398.78	4450.76	4291.49	11356.1	11510.2	11330.4		OE_Vs_Cont	2.6	1.38	up	0	0	15600	DE
ENSG00000101076	HNF4A		9	16	24	9	11	17		12.33	25.85	21.87	6.56	9.03	13.72		OE_Vs_Cont	-2.1	-1.04	down	0.0241	0.0405	24	not DE
ENSG00000101079	NDRG3		977	809	1400	2106	1830	1795		1338.82	1306.96	1275.6	1534.75	1503.05	1449.1		OE_Vs_Cont	1.1	0.197	up	4.18e-05	9.86e-05	2110	not DE
ENSG00000101082	SLA2		2	7	3	6	5	4		2.74	11.31	2.73	4.37	4.11	3.23		OE_Vs_Cont	-1.3	-0.425	down	0.597	0.679	7	not DE
ENSG00000101084	C20orf24		1206	1078	1904	3236	2977	3092		1652.62	1741.53	1734.82	2358.23	2445.13	2496.17		OE_Vs_Cont	1.4	0.508	up	0	0	3240	not DE
ENSG00000101096	NFATC2		585	542	872	776	693	665		801.65	875.61	794.52	565.51	569.19	536.85		OE_Vs_Cont	-1.5	-0.559	down	0	0	872	not DE
ENSG00000101104	PABPC1L		541	476	824	875	750	728		741.35	768.99	750.78	637.66	616	587.71		OE_Vs_Cont	-1.2	-0.294	down	8.97e-06	2.24e-05	875	not DE
ENSG00000101109	STK4		1541	1250	2218	2963	2591	2529		2111.69	2019.4	2020.92	2159.28	2128.09	2041.66		OE_Vs_Cont	1	0.042	up	0.302	0.385	2960	not DE
ENSG00000101115	SALL4		201	132	264	286	280	221		275.44	213.25	240.54	208.42	229.97	178.41		OE_Vs_Cont	-1.2	-0.245	down	0.0469	0.0746	286	not DE
ENSG00000101126	ADNP		2123	1779	3098	4946	4330	4351		2909.22	2874.01	2822.72	3604.39	3556.4	3512.56		OE_Vs_Cont	1.2	0.312	up	0	0	4950	not DE
ENSG00000101132	PFDN4		786	689	1258	1991	1863	1838		1077.08	1113.09	1146.22	1450.94	1530.15	1483.81		OE_Vs_Cont	1.3	0.417	up	0	0	1990	not DE
ENSG00000101138	CSTF1		855	752	1294	2162	1976	1911		1171.64	1214.87	1179.02	1575.56	1622.97	1542.75		OE_Vs_Cont	1.3	0.413	up	0	0	2160	not DE
ENSG00000101146	RAE1		1059	923	1630	2842	2555	2568		1451.19	1491.13	1485.16	2071.1	2098.52	2073.14		OE_Vs_Cont	1.4	0.495	up	0	0	2840	not DE
ENSG00000101150	TPD52L2		5883	4807	8521	10591	9662	9842		8061.68	7765.81	7763.85	7718.18	7935.78	7945.43		OE_Vs_Cont	1	0.000714	up	0.977	0.984	10600	not DE
ENSG00000101152	DNAJC5		4008	3374	6217	6834	5868	6082		5492.3	5450.77	5664.58	4980.27	4819.62	4909.99		OE_Vs_Cont	-1.1	-0.177	down	2e-10	7e-10	6830	not DE
[truncated: 15,608 more rows]

## Sheet: thresholds
param	condition	value
padj	<=	0.05
|log2FoldChange|	>=	1
max_count	>=	30
